# Supplementary material for: New insights into culture negative endophthalmitis by unbiased next generation sequencing
Source: Sci Rep. 2019 Jan 29;9:844. doi: 10.1038/s41598-018-37502-w (PMC6351655; doi:10.1038/s41598-018-37502-w)
Supplement: Supplementary file 1 — Dataset 1 [file 41598_2018_37502_MOESM1_ESM.xlsx]

## Sheet: Supplementary Table 1
Supplementary Table 1: Reads assigned to bacterial OTUs for 28 bacterial microbiome libraries. Sparse OTUs (with < 0.001% reads) were removed
OTU ID	Taxonomy	ENB03	ENB04	ENB09	ENB10	ENB13	ENB14	ENB15	ENB19	ENB20	ENB21	ENB23	ENB26	ENB29	ENB31	ENB01	ENB05	ENB08	ENB11	ENB12	ENB16	ENB17	ENB18	ENB24	ENB25	ENB28	ENB30	ENB32	ENB34
4479944	k__Bacteria; p__Actinobacteria; c__MB-A2-108; o__0319-7L14	0	0	0	0	0	0	0	67	0	0	0	0	0	0	0	0	0	0	0	0	0	0	0	0	0	0	0	0
816470	k__Bacteria; p__Firmicutes; c__Bacilli; o__Bacillales; f__Bacillaceae	0	0	0	0	0	0	0	0	0	0	0	0	0	0	0	0	0	0	0	0	0	0	0	3	0	16	0	0
4305062	k__Bacteria; p__Proteobacteria; c__Betaproteobacteria; o__Neisseriales; f__Neisseriaceae; g__Neisseria	1	0	0	0	0	0	0	0	0	0	0	0	0	0	0	2	2	0	0	2	0	15	0	0	10	20	1	0
591907	k__Bacteria; p__Firmicutes; c__Bacilli; o__Bacillales; f__Bacillaceae; g__Bacillus; s__cereus	0	0	0	0	0	0	0	0	0	0	0	0	0	0	0	433	0	0	0	0	0	0	0	7	0	3	0	0
410908	k__Bacteria; p__Actinobacteria; c__Actinobacteria; o__Actinomycetales; f__Corynebacteriaceae; g__Corynebacterium	10	15	0	0	5	3	46	0	0	0	0	14	0	0	278	25	30	38	13	0	11	9	0	259	0	46	0	1
1036749	k__Bacteria; p__Firmicutes; c__Bacilli; o__Gemellales; f__Gemellaceae	1	0	42	0	0	0	0	0	0	0	0	0	0	0	0	0	0	0	2	0	0	0	0	15	0	0	0	0
330294	k__Bacteria; p__Firmicutes; c__Erysipelotrichi; o__Erysipelotrichales; f__Erysipelotrichaceae; g__Catenibacterium	0	0	0	0	0	0	0	0	0	0	0	0	0	0	0	0	1	0	0	0	0	46	0	0	0	0	0	0
901893	k__Bacteria; p__Actinobacteria; c__Actinobacteria; o__Actinomycetales	0	0	0	0	0	0	0	88	0	0	0	0	0	0	0	0	0	0	0	0	0	0	0	0	0	0	0	0
637649	k__Bacteria; p__Actinobacteria; c__Actinobacteria; o__Actinomycetales; f__Pseudonocardiaceae; g__Saccharopolyspora	0	0	0	0	0	0	0	98	0	0	0	0	0	0	0	0	0	0	0	0	0	0	0	0	0	0	0	0
829373	k__Bacteria; p__Actinobacteria; c__Actinobacteria; o__Actinomycetales; f__Pseudonocardiaceae; g__Pseudonocardia	0	0	0	0	0	0	0	97	0	0	0	0	0	0	0	0	0	0	0	0	0	0	0	0	0	0	0	0
1108960	k__Bacteria; p__Proteobacteria; c__Alphaproteobacteria; o__Sphingomonadales; f__Sphingomonadaceae; g__Sphingomonas	0	0	0	0	0	0	5	6	0	0	0	14	0	0	0	2	0	0	0	0	0	46	4	30	0	8	14	0
1105502	k__Bacteria; p__Firmicutes; c__Bacilli; o__Bacillales; f__Bacillaceae; g__Bacillus	0	0	0	0	0	0	0	0	0	0	0	0	0	0	0	0	50	0	0	0	0	0	0	0	0	0	0	0
130864	k__Bacteria; p__Firmicutes; c__Bacilli; o__Lactobacillales; f__Lactobacillaceae; g__Lactobacillus; s__iners	4	8	0	0	0	0	3	0	0	0	0	0	0	0	0	6	0	0	0	0	4	167	0	0	3	52	34	0
4297758	k__Bacteria; p__Firmicutes; c__Bacilli; o__Gemellales; f__Gemellaceae; g__Gemella	0	0	0	0	0	0	0	0	3	1	0	0	0	0	81503	0	0	0	0	0	0	0	0	0	0	0	0	0
859313	k__Bacteria; p__Actinobacteria; c__Acidimicrobiia; o__Acidimicrobiales; f__C111	0	0	0	0	0	0	0	242	0	0	0	0	0	0	0	0	0	0	0	0	0	0	0	0	0	0	0	0
956702	k__Bacteria; p__Proteobacteria; c__Gammaproteobacteria; o__Pasteurellales; f__Pasteurellaceae; g__Haemophilus; s__influenzae	0	0	0	0	0	0	0	0	0	0	0	0	18564	0	0	0	0	0	0	0	0	0	0	0	0	140	0	0
555384	k__Bacteria; p__Actinobacteria; c__Actinobacteria; o__Actinomycetales; f__Streptosporangiaceae; g__Nonomuraea	0	0	0	0	0	0	0	55	0	0	0	0	0	0	0	0	0	0	0	0	0	0	0	0	0	0	0	0
4302049	k__Bacteria; p__Firmicutes; c__Bacilli; o__Lactobacillales; f__Streptococcaceae; g__Streptococcus	4	0	10	0	0	165	107	0	86	21	0	0	0	0	0	0	0	0	0	127	1	2	0	0	0	0	0	0
4454531	k__Bacteria; p__Proteobacteria; c__Gammaproteobacteria; o__Enterobacteriales; f__Enterobacteriaceae	0	0	0	0	0	0	0	0	0	0	0	0	0	8	0	0	0	0	0	0	36	520	0	447	0	11	5	0
153978	k__Bacteria; p__Cyanobacteria; c__Chloroplast; o__Streptophyta	0	0	0	0	0	0	0	1	0	0	0	0	0	0	0	0	0	4	0	0	0	464	0	0	1	0	0	0
697990	k__Bacteria; p__Actinobacteria; c__MB-A2-108; o__0319-7L14	0	0	0	0	0	0	0	899	0	0	0	0	0	0	0	0	0	0	0	0	0	0	0	0	0	0	0	0
934488	k__Bacteria; p__Firmicutes; c__Bacilli; o__Bacillales; f__Planococcaceae	0	0	0	90	0	0	0	0	0	0	45	0	0	0	1	0	1	0	127	0	246	41	0	86	2	4	0	34
4308660	k__Bacteria; p__Chloroflexi; c__Anaerolineae; o__A31	0	0	0	0	0	0	0	290	0	0	0	0	0	0	0	0	0	0	0	0	0	0	0	0	0	0	0	0
579577	k__Bacteria; p__Proteobacteria; c__Alphaproteobacteria; o__Sphingomonadales; f__Sphingomonadaceae; g__Sphingomonas	0	16	0	1	0	0	0	0	0	5	0	6	0	0	0	0	1	19	1	0	0	15	1	0	3	1	0	0
512873	k__Bacteria; p__Chloroflexi; c__S085	0	0	0	0	0	0	0	54	0	0	0	0	0	0	0	0	0	0	0	0	0	0	0	0	0	0	0	0
894045	k__Bacteria; p__Firmicutes; c__Bacilli; o__Lactobacillales; f__Streptococcaceae; g__Streptococcus	0	0	6	0	0	19	15	1	10	5	0	0	0	0	0	0	0	0	0	14	0	0	0	0	0	0	0	0
4444012	k__Bacteria; p__Chloroflexi; c__Anaerolineae; o__S0208	0	0	0	0	0	0	0	3130	0	0	0	0	0	0	0	0	0	0	0	0	2	0	0	0	0	0	0	0
688259	k__Bacteria; p__Actinobacteria; c__Actinobacteria; o__Actinomycetales; f__Micromonosporaceae; g__Couchioplanes	0	0	0	0	0	0	0	153	0	0	0	0	0	0	0	0	0	0	0	0	0	0	0	0	0	0	0	0
113054	k__Bacteria; p__Chloroflexi; c__Ellin6529	0	0	0	0	0	0	0	197	0	0	0	0	0	0	0	0	0	0	0	0	0	0	0	0	0	0	0	0
104065	k__Bacteria; p__Actinobacteria; c__Actinobacteria; o__Actinomycetales; f__Microbacteriaceae; g__Microbacterium	0	22	0	57	0	0	0	0	0	13	0	1	0	0	0	0	6	1	0	0	0	0	0	0	526	3	0	0
249472	k__Bacteria; p__Chloroflexi; c__Anaerolineae; o__SBR1031; f__A4b	0	0	0	0	0	0	0	97	0	0	0	0	0	0	0	0	0	0	0	0	0	0	0	0	0	0	0	0
237703	k__Bacteria; p__Actinobacteria; c__Acidimicrobiia; o__Acidimicrobiales; f__EB1017	0	0	0	0	0	0	0	109	0	0	0	0	0	0	0	0	0	0	0	0	0	0	0	0	0	0	0	0
859700	k__Bacteria; p__Firmicutes; c__Bacilli; o__Lactobacillales; f__Streptococcaceae; g__Streptococcus	6	0	98	0	0	122	70	0	73	20	0	0	0	0	0	0	0	0	0	88	1	0	0	1	1	1	0	0
967433	k__Bacteria; p__Firmicutes; c__Bacilli; o__Gemellales; f__Gemellaceae	0	0	0	0	0	0	0	1	8	5	0	0	0	0	1	0	0	0	0	0	0	0	0	0	0	0	0	0
632346	k__Bacteria; p__Proteobacteria; c__Gammaproteobacteria; o__Enterobacteriales; f__Enterobacteriaceae	0	0	0	0	0	0	0	0	0	66	0	0	0	0	0	0	0	0	0	0	0	0	0	0	0	0	0	0
4423027	k__Bacteria; p__Proteobacteria; c__Gammaproteobacteria; o__Enterobacteriales; f__Enterobacteriaceae	0	0	0	0	0	0	0	0	0	89	0	0	0	0	0	0	0	0	0	0	0	0	0	2	0	0	0	0
4004100	k__Bacteria; p__Actinobacteria; c__Actinobacteria; o__Actinomycetales; f__Brevibacteriaceae; g__Brevibacterium	0	0	0	2	0	0	0	0	0	0	0	13	0	0	0	0	1	88	7	0	1	0	198	1	20	1	0	0
236142	k__Bacteria; p__Proteobacteria; c__Gammaproteobacteria; o__Enterobacteriales; f__Enterobacteriaceae	0	0	0	0	0	0	0	0	0	1	0	0	0	0	0	0	0	0	0	0	308	536	0	1096	3	409	1	0
4348041	k__Bacteria; p__Chloroflexi; c__Chloroflexi; o__[Roseiflexales]	0	0	0	0	0	0	0	134	0	0	0	0	0	0	0	0	0	0	0	0	0	0	0	0	0	0	0	0
134616	k__Bacteria; p__Chloroflexi; c__Ellin6529	0	0	0	0	0	0	0	811	0	0	0	0	0	0	0	0	0	0	0	0	0	0	0	0	0	0	0	0
236811	k__Bacteria; p__Proteobacteria; c__Gammaproteobacteria; o__Enterobacteriales; f__Enterobacteriaceae; g__Enterobacter	0	0	0	0	0	0	0	0	0	6	0	0	0	0	0	0	0	0	0	0	2	7	0	45	0	5	0	0
4320312	k__Bacteria; p__Firmicutes; c__Bacilli; o__Lactobacillales; f__Streptococcaceae; g__Streptococcus	2	0	5	0	0	41	29	0	18	5	0	0	0	0	1	0	0	1	0	38	0	1	0	0	0	0	0	0
58866	k__Bacteria; p__Proteobacteria; c__Alphaproteobacteria; o__Sphingomonadales; f__Sphingomonadaceae; g__Sphingomonas; s__yabuuchiae	0	4	0	42	0	0	0	0	0	3	0	4	0	0	0	0	12	2	0	0	0	0	9	0	5	0	0	0
673969	k__Bacteria; p__Chloroflexi; c__S085	0	0	0	0	0	0	0	75	0	0	0	0	0	0	0	2	0	0	0	0	0	0	0	0	0	0	0	0
928424	k__Bacteria; p__Firmicutes; c__Bacilli; o__Lactobacillales; f__Streptococcaceae; g__Streptococcus	1	0	103	0	0	62	30	0	37	12	0	0	0	0	0	0	0	1	0	46	0	0	0	0	0	0	0	0
518002	k__Bacteria; p__Proteobacteria; c__Gammaproteobacteria; o__Enterobacteriales; f__Enterobacteriaceae	0	0	0	0	0	0	0	0	0	0	0	0	0	0	0	0	0	0	0	0	0	0	0	184	1	90	0	0
564586	k__Bacteria; p__Actinobacteria; c__Actinobacteria; o__Actinomycetales; f__Micrococcaceae; g__Micrococcus	0	4	0	0	0	0	5	0	0	0	0	6	0	0	0	0	0	0	0	0	6	458	1	66	2	4	0	0
4314393	k__Bacteria; p__Actinobacteria; c__Acidimicrobiia; o__Acidimicrobiales; f__EB1017	0	0	0	0	0	0	0	50	0	0	0	0	0	0	0	0	0	0	0	0	0	0	0	0	0	0	0	0
112952	k__Bacteria; p__Chloroflexi; c__Ellin6529	0	0	0	0	0	0	0	6335	0	0	0	0	0	0	0	0	0	0	0	0	0	0	0	0	0	0	0	0
132901	k__Bacteria; p__Actinobacteria; c__Actinobacteria; o__Actinomycetales	0	0	0	0	0	0	0	60	0	0	0	0	0	0	0	0	0	0	0	0	0	77	0	0	0	0	0	0
163345	k__Bacteria; p__Proteobacteria; c__Alphaproteobacteria; o__Rhodospirillales; f__Rhodospirillaceae; g__Skermanella	0	0	0	0	0	0	3	2	0	0	0	0	0	0	1	0	0	0	0	0	0	180	0	0	0	0	0	0
812929	k__Bacteria; p__Firmicutes; c__Bacilli; o__Bacillales; f__Bacillaceae	0	0	0	0	0	0	0	0	0	0	0	0	0	0	0	5	0	0	0	0	0	0	0	1	0	0	0	0
812921	k__Bacteria; p__Proteobacteria; c__Alphaproteobacteria; o__Rhodobacterales; f__Rhodobacteraceae; g__Paracoccus; s__marcusii	0	0	0	0	2	1	3	3	0	0	0	14	0	1	6	4	7	3	3	0	0	292	10	535	7	30	15	0
583102	k__Bacteria; p__Proteobacteria; c__Alphaproteobacteria; o__Sphingomonadales; f__Sphingomonadaceae; g__Sphingomonas	0	1	0	6	0	0	1	4	0	0	0	10	0	0	0	3	13	3	0	0	0	0	10	0	0	1	0	0
4425358	k__Bacteria; p__Actinobacteria; c__Actinobacteria; o__Actinomycetales; f__Propionibacteriaceae; g__Propionibacterium; s__acnes	0	1	0	0	1	0	0	0	0	0	0	0	0	0	52	4	2	4	0	0	1	6	0	9	3	16	6	0
4313922	k__Bacteria; p__Chloroflexi; c__Anaerolineae; o__Caldilineales; f__Caldilineaceae	0	0	0	0	0	0	0	70	0	0	0	0	0	0	0	0	0	0	0	0	0	0	0	0	0	0	0	0
574102	k__Bacteria; p__Proteobacteria; c__Gammaproteobacteria; o__Pseudomonadales; f__Moraxellaceae; g__Enhydrobacter	8	123	0	3	0	6	11	0	0	1	0	0	0	0	168	100	88	36	0	0	20	1229	0	142	42	397	134	2
226659	k__Bacteria; p__Actinobacteria; c__Actinobacteria; o__Actinomycetales; f__Corynebacteriaceae; g__Corynebacterium	0	0	0	0	0	0	0	0	0	0	0	0	0	0	0	0	0	0	0	0	0	174	0	0	0	0	0	0
172717	k__Bacteria; p__Proteobacteria; c__Gammaproteobacteria; o__Aeromonadales; f__Aeromonadaceae	1	34	0	1	0	2	3	0	0	0	0	0	0	0	0	39	12	0	0	0	0	70	0	6	3	18	8	0
137866	k__Bacteria; p__Chloroflexi; c__Thermomicrobia; o__JG30-KF-CM45	0	0	0	0	0	0	0	36	0	0	0	0	0	0	0	25	0	0	0	0	0	0	0	4	0	0	1	0
917641	k__Bacteria; p__Firmicutes; c__Bacilli; o__Bacillales; f__Staphylococcaceae; g__Staphylococcus	0	0	0	58	0	1	0	0	0	0	53	0	0	0	0	0	0	0	1	0	49	1	0	5	1	0	0	37
4480185	k__Bacteria; p__Firmicutes; c__Bacilli; o__Bacillales; f__Bacillaceae; g__Bacillus; s__cereus	0	0	0	0	0	0	0	0	0	0	0	0	0	0	0	79	0	0	0	0	0	0	0	1	0	0	0	0
218254	k__Bacteria; p__Firmicutes; c__Bacilli; o__Bacillales; f__Bacillaceae; g__Bacillus; s__cereus	0	0	0	0	0	0	0	0	0	0	0	0	0	0	0	59	0	0	0	0	0	0	0	0	0	0	0	0
816702	k__Bacteria; p__Proteobacteria; c__Gammaproteobacteria; o__Enterobacteriales; f__Enterobacteriaceae	0	0	0	0	1	0	0	0	0	5747	1	0	0	0	0	6	0	0	0	0	2	5	0	13	4	268	2	0
681791	k__Bacteria; p__Planctomycetes; c__Planctomycetia; o__Gemmatales; f__Gemmataceae	0	0	0	0	0	0	0	155	0	0	0	0	0	0	0	0	0	0	0	0	0	0	0	0	0	0	0	0
1108350	k__Bacteria; p__Actinobacteria; c__Actinobacteria; o__Actinomycetales; f__Microbacteriaceae; g__Microbacterium	0	4	0	10	0	0	0	4	0	2	0	24416	0	0	0	0	2	9	0	0	0	0	5283	1	93	1	0	0
552026	k__Bacteria; p__Actinobacteria; c__Actinobacteria; o__Actinomycetales; f__Corynebacteriaceae; g__Corynebacterium	0	0	0	0	0	1	1	4	0	0	0	2	0	0	1	21	0	0	0	0	0	0	2	61	31	0	32	0
545782	k__Bacteria; p__Planctomycetes; c__Planctomycetia; o__Gemmatales; f__Gemmataceae; g__Gemmata	0	0	0	0	0	0	0	48	0	0	0	0	0	0	0	0	0	0	0	0	0	0	0	0	0	0	0	0
298835	k__Bacteria; p__Actinobacteria; c__Actinobacteria; o__Actinomycetales	0	1	0	4	0	0	0	0	0	0	0	213	0	0	0	0	0	1	0	0	0	30	269	25	23	0	0	0
1108282	k__Bacteria; p__Firmicutes; c__Bacilli; o__Bacillales; f__Bacillaceae	0	0	0	0	0	0	0	0	0	0	0	0	0	0	0	15	0	0	0	0	0	0	0	1	0	0	0	0
1028133	k__Bacteria; p__Actinobacteria; c__Actinobacteria; o__Actinomycetales; f__Brevibacteriaceae; g__Brevibacterium; s__casei	0	0	0	0	0	0	0	0	0	0	0	7	0	0	0	0	0	158	6	0	0	0	6	0	0	0	0	0
284171	k__Bacteria; p__Chloroflexi; c__Ellin6529	0	0	0	0	0	0	0	57	0	0	0	0	0	0	0	0	0	0	0	0	0	0	0	0	0	0	0	0
1108289	k__Bacteria; p__Proteobacteria; c__Alphaproteobacteria; o__Rhodobacterales; f__Rhodobacteraceae	9	14	0	4	0	9	43	0	0	2	0	0	0	0	0	40	19	0	0	0	5	1909	0	2701	83	85	130	1
2026051	k__Bacteria; p__Firmicutes; c__Bacilli; o__Lactobacillales	0	0	0	0	0	0	0	0	0	0	0	0	6	0	0	0	0	0	0	0	0	0	0	2	0	55	0	0
217482	k__Bacteria; p__Proteobacteria; c__Gammaproteobacteria; o__Pseudomonadales; f__Pseudomonadaceae	0	0	0	0	1	0	0	0	0	0	0	0	0	26	49	17	1	12	4	0	0	2	0	2	4	31	16	0
1037355	k__Bacteria; p__Actinobacteria; c__Actinobacteria; o__Actinomycetales; f__Streptomycetaceae; g__Streptomyces	0	0	0	0	0	0	0	56	0	0	0	0	0	0	0	0	0	0	0	0	0	0	0	0	0	0	0	0
3841245	k__Bacteria; p__Actinobacteria; c__Actinobacteria; o__Actinomycetales; f__Corynebacteriaceae; g__Corynebacterium	0	71	0	1	0	6	36	4	0	0	0	0	0	0	0	53	8	0	0	0	9	6810	3	124	25	54	0	0
547806	k__Bacteria; p__Actinobacteria; c__Actinobacteria; o__Actinomycetales; f__Actinosynnemataceae; g__Lentzea; s__albidocapillata	0	0	0	0	0	0	0	159	0	0	0	0	0	0	0	0	0	0	0	0	0	0	0	0	0	0	0	0
558911	k__Bacteria; p__Actinobacteria; c__Actinobacteria; o__Actinomycetales; f__Nocardioidaceae; g__Kribbella	0	0	0	0	0	0	0	705	0	0	0	0	0	0	0	0	0	0	0	0	0	0	0	0	0	0	0	0
295725	k__Bacteria; p__Actinobacteria; c__Actinobacteria; o__Actinomycetales; f__Mycobacteriaceae; g__Mycobacterium	0	0	0	0	0	0	0	263	0	0	0	0	0	0	0	0	0	0	0	0	0	0	0	0	0	0	0	0
777852	k__Bacteria; p__Actinobacteria; c__Acidimicrobiia; o__Acidimicrobiales; f__AKIW874	0	0	0	0	0	0	0	219	0	0	0	0	0	0	0	0	0	0	0	0	0	0	0	0	0	0	0	0
574655	k__Bacteria; p__Proteobacteria; c__Alphaproteobacteria; o__Rhizobiales; f__Methylobacteriaceae; g__Methylobacterium	0	192	4	32	8	0	0	2	0	31	0	6250	0	0	36	6	865	17799	6716	0	0	89	2212	2	389	3	26	0
60345	k__Bacteria; p__Proteobacteria; c__Gammaproteobacteria; o__Pseudomonadales; f__Moraxellaceae; g__Acinetobacter	0	0	0	0	0	0	0	0	0	0	0	0	0	0	1	5	1	0	0	0	0	37	0	6	3	11	0	0
965370	k__Bacteria; p__Actinobacteria; c__Actinobacteria; o__Actinomycetales; f__Mycobacteriaceae; g__Mycobacterium	0	0	0	0	0	0	0	2	0	0	0	0	0	0	0	0	0	0	0	0	0	0	0	49	0	0	0	0
537883	k__Bacteria; p__Proteobacteria; c__Alphaproteobacteria; o__Rhizobiales; f__Hyphomicrobiaceae	0	1	0	0	0	0	0	0	0	0	0	0	0	0	0	0	58	0	1	0	0	0	0	0	2	0	0	0
563339	k__Bacteria; p__Chloroflexi; c__Anaerolineae; o__GCA004	0	0	0	0	0	0	0	56	0	0	0	0	0	0	0	0	0	0	0	0	0	0	0	0	0	0	0	0
192167	k__Bacteria; p__Firmicutes; c__Bacilli; o__Bacillales; f__Bacillaceae; g__Bacillus	0	0	0	0	0	0	0	0	0	0	0	0	0	0	0	0	61	0	0	0	0	0	0	0	0	0	0	0
101152	k__Bacteria; p__Proteobacteria; c__Gammaproteobacteria; o__Pseudomonadales; f__Moraxellaceae; g__Acinetobacter	0	0	0	0	0	1	3	0	0	1	0	0	0	0	7	2	0	0	0	0	0	191	0	61	0	0	0	0
465079	k__Bacteria; p__Firmicutes; c__Bacilli; o__Bacillales; f__Planococcaceae	0	1	0	12018	2	2	0	0	0	7	10949	0	0	0	7	12	12	8	9793	0	1703	36	0	188	74	213	28	14582
925707	k__Bacteria; p__Firmicutes; c__Bacilli; o__Gemellales; f__Gemellaceae	0	0	0	0	0	0	0	4	0	0	0	0	0	0	0	0	0	0	0	0	0	0	0	0	0	0	0	0
4405643	k__Bacteria; p__Planctomycetes; c__Phycisphaerae; o__WD2101	0	0	0	0	0	0	0	112	0	0	0	0	0	0	0	0	0	0	0	0	0	0	0	0	0	0	0	0
995960	k__Bacteria; p__Actinobacteria; c__Actinobacteria; o__Actinomycetales	0	1	0	0	0	0	0	5	0	0	0	10	0	0	12	0	0	15	3	0	0	0	1	1	0	0	0	0
240553	k__Bacteria; p__Actinobacteria; c__Actinobacteria; o__Actinomycetales; f__Frankiaceae	0	8	0	1	0	0	0	0	0	5	0	741	0	0	0	0	171	0	108	0	0	0	67	0	185	0	0	0
1120543	k__Bacteria; p__Actinobacteria; c__Acidimicrobiia; o__Acidimicrobiales	0	0	0	0	0	0	0	105	0	0	0	0	0	0	0	0	0	0	0	0	0	0	0	0	0	0	0	0
923151	k__Bacteria; p__Firmicutes; c__Bacilli; o__Bacillales; f__Staphylococcaceae; g__Staphylococcus	0	0	0	107	0	1	2	0	0	0	17	0	0	0	0	0	1	0	4	0	4	7	0	3	1	19	1	28
989109	k__Bacteria; p__Proteobacteria; c__Alphaproteobacteria; o__Sphingomonadales; f__Sphingomonadaceae; g__Kaistobacter	0	0	0	0	0	0	0	183	0	0	0	1	0	0	19	0	0	1	0	0	0	0	1	0	0	0	0	0
4424863	k__Bacteria; p__Proteobacteria; c__Gammaproteobacteria; o__Pseudomonadales; f__Pseudomonadaceae	0	0	0	0	0	0	0	0	0	0	0	0	0	31	0	0	0	0	0	0	0	0	0	0	0	0	42	0
4455250	k__Bacteria; p__Firmicutes; c__Bacilli; o__Lactobacillales; f__Streptococcaceae; g__Streptococcus	12	0	1708	0	0	510	3221	0	1346	357	1	0	0	0	0	0	0	1	0	742	16	35	0	8	1	1	0	0
951954	k__Bacteria; p__Actinobacteria; c__Actinobacteria; o__Actinomycetales; f__Williamsiaceae; g__Williamsia	0	0	0	0	0	0	0	0	0	0	0	45	0	0	0	0	1	0	0	0	0	0	70	0	9	0	0	0
1084157	k__Bacteria; p__Actinobacteria; c__Actinobacteria; o__Actinomycetales; f__Intrasporangiaceae; g__Janibacter	1	0	0	0	0	0	0	81	0	3	0	10	0	0	7	2	7	6	0	0	0	379	4	100	0	39	0	0
257611	k__Bacteria; p__Actinobacteria; c__Acidimicrobiia; o__Acidimicrobiales; f__EB1017	0	0	0	0	0	0	0	88	0	0	0	0	0	0	0	0	0	0	0	0	0	0	0	0	0	0	0	0
938948	k__Bacteria; p__Fusobacteria; c__Fusobacteriia; o__Fusobacteriales; f__Fusobacteriaceae; g__Fusobacterium	0	3	0	0	0	1	0	0	0	0	0	1	0	0	9	0	0	0	0	0	0	59	3	110	21	275	0	0
1073276	k__Bacteria; p__Firmicutes; c__Bacilli; o__Lactobacillales; f__Streptococcaceae; g__Streptococcus	3	0	1	0	0	56	72	3	60	18	0	0	0	0	0	0	0	0	0	48	0	0	0	0	0	4	0	0
559278	k__Bacteria; p__Chloroflexi; c__Chloroflexi; o__[Roseiflexales]; f__[Kouleothrixaceae]	0	0	0	0	0	0	0	50	0	0	0	0	0	0	0	0	0	0	0	0	0	0	0	0	0	0	0	0
115099	k__Bacteria; p__Actinobacteria; c__Actinobacteria; o__Actinomycetales; f__Corynebacteriaceae; g__Corynebacterium	2	0	0	0	0	0	9	0	0	0	1	1	0	0	0	4	13	0	0	0	1	0	0	49	40	0	116	1
578701	k__Bacteria; p__Actinobacteria; c__Actinobacteria; o__Actinomycetales; f__Nocardiaceae; g__Rhodococcus; s__ruber	0	0	0	0	0	0	0	71	0	0	0	0	0	0	0	5	0	0	2	0	0	0	0	0	0	0	0	0
949062	k__Bacteria; p__Proteobacteria; c__Alphaproteobacteria; o__Sphingomonadales; f__Sphingomonadaceae; g__Kaistobacter	0	0	0	0	0	0	0	83	0	0	0	0	0	0	0	0	0	0	0	0	0	0	11	0	0	0	0	0
806959	k__Bacteria; p__Acidobacteria; c__Solibacteres; o__Solibacterales	0	0	0	0	0	0	0	142	0	0	0	0	0	0	0	0	0	0	0	0	0	0	0	0	0	0	0	0
836783	k__Bacteria; p__Proteobacteria; c__Gammaproteobacteria; o__Alteromonadales; f__Shewanellaceae; g__Shewanella	0	8	0	0	0	0	0	0	0	0	0	0	0	0	0	30	2	0	0	0	0	1	0	0	0	0	29	0
1087325	k__Bacteria; p__Actinobacteria; c__Actinobacteria; o__Actinomycetales; f__Streptomycetaceae	0	0	0	0	0	0	0	165	0	0	0	0	0	0	0	0	0	0	0	0	0	0	0	0	0	0	0	0
4452922	k__Bacteria; p__Gemmatimonadetes; c__Gemmatimonadetes	0	0	0	0	0	0	0	174	0	0	0	0	0	0	0	0	0	0	0	0	0	0	0	0	0	0	0	0
1098922	k__Bacteria; p__Proteobacteria; c__Alphaproteobacteria; o__Rhizobiales; f__Hyphomicrobiaceae; g__Hyphomicrobium	0	0	0	0	0	0	0	63	0	0	0	0	0	0	0	0	0	0	0	0	0	0	0	0	0	0	0	0
4408085	k__Bacteria; p__Proteobacteria; c__Gammaproteobacteria; o__Pasteurellales; f__Pasteurellaceae; g__Haemophilus	0	0	0	0	0	0	0	0	0	0	0	0	22	0	0	0	0	0	0	0	0	0	0	0	0	33	0	0
522984	k__Bacteria; p__Actinobacteria; c__Actinobacteria; o__Actinomycetales; f__Corynebacteriaceae; g__Corynebacterium; s__variabile	0	0	0	0	0	0	0	0	0	0	0	0	0	0	0	10	0	0	0	0	0	285	0	0	0	39	0	0
810959	k__Bacteria; p__Actinobacteria; c__Actinobacteria; o__Actinomycetales; f__Intrasporangiaceae; g__Knoellia	0	0	0	0	0	0	0	279	0	0	0	1	0	0	0	0	0	0	0	0	0	1	0	1	0	0	0	0
4343005	k__Bacteria; p__Proteobacteria; c__Gammaproteobacteria; o__Enterobacteriales; f__Enterobacteriaceae; g__Serratia; s__marcescens	0	0	0	0	0	0	0	0	0	0	0	0	0	0	0	0	0	0	0	0	22	13	0	28	0	11	0	0
4398400	k__Bacteria; p__Acidobacteria; c__[Chloracidobacteria]; o__RB41; f__Ellin6075	0	0	0	0	0	0	0	113	0	0	0	0	0	0	0	0	0	0	0	0	0	0	0	0	0	0	0	0
4426333	k__Bacteria; p__Proteobacteria; c__Gammaproteobacteria; o__Enterobacteriales; f__Enterobacteriaceae; g__Serratia; s__rubidaea	0	0	0	0	0	0	0	0	0	0	0	0	0	0	0	0	0	0	0	0	640	309	0	880	1	25	0	0
1096010	k__Bacteria; p__Actinobacteria; c__Actinobacteria; o__Actinomycetales; f__Corynebacteriaceae; g__Corynebacterium	0	4	0	0	0	6	24	0	0	0	0	0	0	0	3	1	8	8	11	0	0	218	1	205	16	164	89	0
1131355	k__Bacteria; p__Actinobacteria; c__Actinobacteria; o__Actinomycetales; f__Thermomonosporaceae; g__Spirillospora; s__rubra	0	0	0	0	0	0	0	48	0	0	0	0	0	0	0	0	0	0	0	0	0	0	0	0	0	0	0	0
1076316	k__Bacteria; p__Firmicutes; c__Bacilli; o__Bacillales; f__Staphylococcaceae; g__Staphylococcus	4	10	1	114937	14	88	27	0	5	34	79346	0	0	1	65	74	105	84	56145	2	86666	9960	0	12318	397	1643	239	105868
574141	k__Bacteria; p__Actinobacteria; c__Actinobacteria; o__Actinomycetales; f__Intrasporangiaceae	0	0	0	0	0	0	0	645	0	0	0	0	0	0	0	0	0	0	0	0	0	1	0	0	0	0	0	0
263149	k__Bacteria; p__Proteobacteria; c__Gammaproteobacteria; o__Alteromonadales; f__[Chromatiaceae]; g__Rheinheimera	0	15	0	0	3	0	0	0	0	0	0	0	0	0	171	182	23	12	0	0	5	169	0	210	26	578	9	0
1084906	k__Bacteria; p__Firmicutes; c__Bacilli; o__Bacillales; f__Staphylococcaceae; g__Staphylococcus	0	0	0	0	0	0	35	1	0	0	0	0	0	0	0	0	0	0	0	0	14	139	0	38	0	0	0	0
569335	k__Bacteria; p__Proteobacteria; c__Gammaproteobacteria; o__Alteromonadales; f__[Chromatiaceae]; g__Rheinheimera	0	0	0	0	0	0	0	0	0	0	0	0	0	0	6	0	0	5	0	0	0	0	0	39	0	0	0	0
152721	k__Bacteria; p__Chloroflexi; c__Anaerolineae; o__A31	0	0	0	0	0	0	0	680	0	0	0	0	0	0	0	0	0	0	0	0	0	0	0	0	0	0	0	0
102894	k__Bacteria; p__[Thermi]; c__Deinococci; o__Thermales; f__Thermaceae; g__Meiothermus	0	0	0	0	3	0	0	5	0	2	0	4	0	0	8	0	0	2	2	0	0	65	0	56	20	39	12	0
12220	k__Bacteria; p__Actinobacteria; c__Actinobacteria; o__Actinomycetales; f__Microbacteriaceae; g__Microbacterium	0	0	0	18	0	0	0	0	0	1	0	15	0	0	0	0	1	0	0	0	0	0	1	0	30	0	0	0
4366060	k__Bacteria; p__Firmicutes; c__Bacilli; o__Lactobacillales; f__Streptococcaceae; g__Streptococcus	0	0	113	0	0	2	0	0	0	0	0	0	0	0	0	0	0	0	0	2	0	0	0	0	0	0	0	0
4337868	k__Bacteria; p__Proteobacteria; c__Alphaproteobacteria; o__Rhodospirillales	0	0	0	0	0	0	0	88	0	0	0	0	0	0	0	0	0	0	0	0	0	0	0	0	0	0	0	0
1104936	k__Bacteria; p__Proteobacteria; c__Gammaproteobacteria; o__Enterobacteriales; f__Enterobacteriaceae; g__Klebsiella	0	0	0	0	0	0	0	0	0	0	0	0	0	0	0	0	0	0	0	0	27	19	0	26	1	14	0	0
547148	k__Bacteria; p__Gemmatimonadetes; c__Gemm-1	0	0	0	0	0	0	0	86	0	0	0	0	0	0	0	0	0	0	0	0	0	0	0	0	0	0	0	0
836475	k__Bacteria; p__Chloroflexi; c__S085	0	0	0	0	0	0	0	167	0	0	0	0	0	0	0	0	0	0	0	0	0	0	0	0	0	0	0	0
734945	k__Bacteria; p__Proteobacteria; c__Alphaproteobacteria; o__Sphingomonadales; f__Sphingomonadaceae; g__Sphingomonas	1	66	0	76	0	0	0	1	0	15	0	600	0	0	0	0	162	173	36	0	0	13	937	2	361	3	33	0
246238	k__Bacteria; p__Actinobacteria; c__Actinobacteria; o__Actinomycetales; f__Intrasporangiaceae; g__Phycicoccus	0	0	0	0	0	0	0	254	0	0	0	0	0	0	0	0	0	0	0	0	0	0	0	0	0	1	0	0
237047	k__Bacteria; p__Gemmatimonadetes; c__Gemmatimonadetes	0	0	0	0	0	0	0	167	0	0	0	0	0	0	0	0	0	0	0	0	0	0	0	0	0	0	0	0
4311516	k__Bacteria; p__Actinobacteria; c__MB-A2-108; o__0319-7L14	0	0	0	0	0	0	0	139	0	0	0	0	0	0	0	0	0	0	0	0	0	0	0	0	0	0	0	0
512663	k__Bacteria; p__Actinobacteria; c__Thermoleophilia; o__Gaiellales	0	0	0	0	0	0	0	0	0	0	0	0	0	0	0	0	0	0	0	0	4	0	0	0	0	69	0	0
1145388	k__Bacteria; p__Chloroflexi; c__Gitt-GS-136	0	0	0	0	0	0	0	477	0	0	0	0	0	0	0	0	0	0	0	0	0	0	0	0	0	0	0	0
516966	k__Bacteria; p__Firmicutes; c__Bacilli; o__Lactobacillales; f__Streptococcaceae; g__Streptococcus	503	0	0	0	0	0	1	0	0	9	0	0	0	0	0	0	0	0	0	0	0	2	0	1	0	0	0	0
4344467	k__Bacteria; p__Firmicutes; c__Bacilli; o__Lactobacillales; f__Streptococcaceae; g__Streptococcus	0	0	21	0	0	10	14	0	5	4	0	0	0	0	0	0	0	0	0	17	0	0	0	0	0	0	0	0
557978	k__Bacteria; p__Firmicutes; c__Bacilli; o__Lactobacillales; f__Streptococcaceae; g__Streptococcus	12854	0	0	0	0	0	0	0	0	44	0	0	0	0	0	2	10	0	0	0	0	1	0	0	3	6	2	0
1007180	k__Bacteria; p__Proteobacteria; c__Alphaproteobacteria; o__Rhizobiales; f__Methylobacteriaceae; g__Methylobacterium	0	882	11	10	6	5	0	0	0	6123	0	884	0	0	185	0	1737	14131	4045	0	1	97	7625	19	873	1	8	0
285497	k__Bacteria; p__Proteobacteria; c__Alphaproteobacteria; o__Caulobacterales; f__Caulobacteraceae	0	5	0	0	0	1	0	0	0	0	0	0	0	0	0	93	9	0	0	0	0	242	0	85	2	0	16	0
840291	k__Bacteria; p__Proteobacteria; c__Gammaproteobacteria; o__Pseudomonadales; f__Moraxellaceae; g__Acinetobacter	0	9	0	0	0	0	22	0	0	0	0	0	0	0	23	3	2	66	0	2	7	1040	0	127	26	51	67	0
212027	k__Bacteria; p__Chloroflexi; c__Ellin6529	0	0	0	0	0	0	0	581	0	0	0	0	0	0	0	0	0	0	0	0	0	0	0	0	0	0	0	0
268513	k__Bacteria; p__Actinobacteria; c__Actinobacteria; o__Actinomycetales; f__Pseudonocardiaceae; g__Saccharopolyspora	0	0	0	0	0	0	0	469	0	0	0	0	0	0	0	0	0	0	0	0	0	0	0	0	0	0	0	0
868791	k__Bacteria; p__Proteobacteria; c__Alphaproteobacteria; o__Sphingomonadales; f__Sphingomonadaceae; g__Sphingomonas	2	482	0	756	0	0	2	2	0	131	0	7	0	0	0	1	1667	5	3	0	0	183	18	15	2009	12	46	0
539735	k__Bacteria; p__Actinobacteria; c__Actinobacteria; o__Actinomycetales; f__Dietziaceae; g__Dietzia	0	0	0	0	0	0	0	0	0	0	0	0	0	0	0	18	0	0	0	0	0	165	0	0	0	51	0	0
362293	k__Bacteria; p__Proteobacteria; c__Alphaproteobacteria; o__Rhizobiales; f__Bradyrhizobiaceae	0	0	0	0	0	0	0	70	0	0	0	0	0	0	0	0	0	0	0	0	0	0	0	0	0	0	0	0
157711	k__Bacteria; p__Firmicutes; c__Bacilli; o__Bacillales	0	0	0	0	0	0	0	0	0	0	0	0	0	0	0	5	107	0	0	0	0	0	0	0	0	0	0	0
283765	k__Bacteria; p__Actinobacteria; c__Actinobacteria; o__Actinomycetales; f__Micrococcaceae; g__Kocuria; s__rhizophila	2	7	0	0	0	6	8	0	0	0	0	0	0	0	17	40	7	17	5	0	20	1647	5	273	28	209	0	0
785526	k__Bacteria; p__Proteobacteria; c__Alphaproteobacteria; o__Rhizobiales; f__Methylobacteriaceae	0	3	0	0	0	1	0	150	2	55	0	137	0	1	0	40	7	4	0	0	464	3052	316	2592	711	2071	261	8
225795	k__Bacteria; p__Proteobacteria; c__Gammaproteobacteria; o__Alteromonadales; f__Idiomarinaceae	0	0	0	0	0	0	0	0	0	0	0	0	0	0	0	0	0	0	0	0	0	0	0	0	8	633	0	0
3443818	k__Bacteria; p__Proteobacteria; c__Gammaproteobacteria; o__Enterobacteriales; f__Enterobacteriaceae	0	0	0	0	0	0	0	0	0	0	0	0	0	0	0	0	0	0	0	0	0	0	0	9	0	135	0	0
4326277	k__Bacteria; p__Firmicutes; c__Bacilli; o__Gemellales; f__Gemellaceae	0	0	0	0	0	0	0	0	4	1	0	0	0	0	1	0	0	0	0	0	0	0	0	0	0	0	0	0
1136762	k__Bacteria; p__Actinobacteria; c__Actinobacteria; o__Actinomycetales; f__Pseudonocardiaceae; g__Pseudonocardia	0	0	0	0	0	0	0	88	0	0	0	0	0	0	0	0	0	0	0	0	0	0	0	0	0	0	0	0
553981	k__Bacteria; p__Proteobacteria; c__Alphaproteobacteria; o__Rhizobiales; f__Rhizobiaceae	0	1	0	0	0	0	0	0	0	0	0	0	0	0	0	5	0	21	14	0	0	0	0	11	0	0	0	1
354839	k__Bacteria; p__Firmicutes; c__Bacilli; o__Bacillales; f__Planococcaceae; g__Staphylococcus; s__saprophyticus	1	3	0	423	8	0	0	0	0	0	292	0	0	0	29	5	6	27	30174	0	91	660	0	279	13	79	6	426
939252	k__Bacteria; p__Firmicutes; c__Bacilli; o__Bacillales; f__Staphylococcaceae; g__Staphylococcus	0	0	0	0	0	0	17	0	0	0	0	0	0	0	0	0	0	0	0	0	1	125	0	22	0	0	0	0
590982	k__Bacteria; p__Firmicutes; c__Bacilli; o__Lactobacillales; f__Enterococcaceae; g__Enterococcus	0	0	0	0	0	0	0	0	0	0	0	0	139	0	0	0	0	0	0	0	0	0	0	8	0	130	0	0
554916	k__Bacteria; p__Firmicutes; c__Bacilli; o__Bacillales; f__Bacillaceae	0	0	0	0	0	0	0	0	0	0	0	0	0	0	0	28	0	0	0	0	0	0	0	0	0	1	0	0
284308	k__Bacteria; p__Proteobacteria; c__Gammaproteobacteria; o__Xanthomonadales; f__Xanthomonadaceae	0	45	0	0	0	0	0	0	0	0	0	0	0	0	0	0	0	0	0	0	0	80	0	0	0	0	0	0
92231	k__Bacteria; p__Proteobacteria; c__Gammaproteobacteria; o__Pasteurellales; f__Pasteurellaceae; g__Aggregatibacter; s__segnis	0	0	0	0	0	0	0	0	0	0	0	0	72	0	0	0	0	0	0	0	0	0	0	0	0	81	0	0
585097	k__Bacteria; p__Planctomycetes; c__Planctomycetia; o__Gemmatales; f__Gemmataceae; g__Gemmata	0	0	0	0	0	0	0	96	0	0	0	0	0	0	0	0	0	0	0	0	0	0	0	0	0	0	0	0
716006	k__Bacteria; p__Firmicutes; c__Bacilli; o__Lactobacillales; f__Streptococcaceae; g__Lactococcus	0	0	0	0	0	2	0	0	0	0	0	0	0	0	5	3	0	0	0	0	0	519	0	24	0	0	0	0
519237	k__Bacteria; p__Proteobacteria; c__Alphaproteobacteria; o__Rhodobacterales; f__Rhodobacteraceae; g__Amaricoccus	0	0	0	0	0	0	0	0	0	0	0	0	0	0	0	0	0	1	0	0	0	75	0	0	0	0	0	0
1089190	k__Bacteria; p__Actinobacteria; c__Actinobacteria; o__Actinomycetales; f__Frankiaceae	0	0	0	0	0	0	0	64	0	0	0	0	0	0	0	0	0	0	0	0	0	0	0	0	0	0	0	0
4317730	k__Bacteria; p__Proteobacteria; c__Gammaproteobacteria; o__Enterobacteriales; f__Enterobacteriaceae; g__Klebsiella	0	0	0	0	0	0	0	0	0	0	0	0	0	0	0	0	0	0	0	0	14	10	0	30	0	6	0	0
588165	k__Bacteria; p__Proteobacteria; c__Alphaproteobacteria; o__Rhodobacterales; f__Rhodobacteraceae; g__Paracoccus	0	0	0	0	0	0	0	0	0	0	0	0	0	0	0	0	0	0	0	0	0	47	0	19	2	21	10	0
835543	k__Bacteria; p__Actinobacteria; c__Actinobacteria; o__Actinomycetales; f__Micromonosporaceae; g__Actinoplanes	0	0	0	0	0	0	0	52	0	0	0	0	0	0	0	0	0	0	0	0	0	0	0	0	0	0	0	0
541119	k__Bacteria; p__Proteobacteria; c__Gammaproteobacteria; o__Enterobacteriales; f__Enterobacteriaceae	1	0	0	0	0	0	0	0	0	18599	0	0	6	0	0	11	0	0	0	0	1	1	0	17	12	491	0	0
2991800	k__Bacteria; p__Firmicutes; c__Bacilli; o__Lactobacillales; f__Streptococcaceae; g__Streptococcus; s__infantis	0	0	99	0	0	6	5	0	2	0	0	0	0	0	0	0	0	1	0	9	0	0	0	0	0	1	0	0
173004	k__Bacteria; p__Nitrospirae; c__Nitrospira; o__Nitrospirales; f__Nitrospiraceae; g__Nitrospira	0	0	0	0	0	0	0	149	0	0	0	0	0	0	0	0	0	0	0	0	0	0	0	0	0	0	0	0
1068902	k__Bacteria; p__Actinobacteria; c__Actinobacteria; o__Actinomycetales; f__Nocardioidaceae; g__Aeromicrobium	0	0	0	0	0	0	0	303	0	0	0	0	0	0	0	0	0	0	0	0	0	0	0	0	0	0	0	0
144545	k__Bacteria; p__Chloroflexi; c__Chloroflexi; o__[Roseiflexales]; f__[Kouleothrixaceae]	0	0	0	0	0	0	0	94	0	0	0	0	0	0	0	0	0	0	0	0	0	0	0	0	0	0	0	0
201700	k__Bacteria; p__Actinobacteria; c__Actinobacteria; o__Actinomycetales; f__Microbacteriaceae; g__Microbacterium	0	3	0	22	0	0	0	0	0	0	0	5	0	0	0	0	0	0	0	0	0	0	19	0	62	0	0	0
1121806	k__Bacteria; p__Chloroflexi; c__Gitt-GS-136	0	0	0	0	0	0	0	79	0	0	0	0	0	0	0	0	0	0	0	0	0	0	0	0	0	0	0	0
1047041	k__Bacteria; p__Actinobacteria; c__Actinobacteria; o__Actinomycetales; f__Corynebacteriaceae; g__Corynebacterium	1	6	0	0	0	0	8	2	0	0	0	0	0	0	0	15	2	32	1	0	0	44	0	0	6	376	0	0
1857055	k__Bacteria; p__Actinobacteria; c__Actinobacteria; o__Actinomycetales; f__Pseudonocardiaceae; g__Pseudonocardia	0	0	0	0	0	0	0	166	0	0	0	0	0	0	0	0	0	0	0	0	0	0	0	0	0	0	0	0
1082294	k__Bacteria; p__Firmicutes; c__Bacilli; o__Lactobacillales; f__Streptococcaceae; g__Streptococcus	1075	6	524	1	0	50392	32016	1	30467	8182	4	0	0	0	0	10	3	2	0	46757	113	290	0	44	22	164	16	0
4376926	k__Bacteria; p__Proteobacteria; c__Gammaproteobacteria; o__Pseudomonadales; f__Pseudomonadaceae	0	0	0	0	0	0	0	0	0	0	0	0	0	33	0	0	0	0	0	0	0	2	0	1	0	0	31	0
545548	k__Bacteria; p__Chloroflexi; c__Chloroflexi; o__[Roseiflexales]; f__[Kouleothrixaceae]	0	0	0	0	0	0	0	92	0	0	0	0	0	0	0	0	0	0	0	0	0	0	0	0	0	0	0	0
575940	k__Bacteria; p__Planctomycetes; c__Phycisphaerae; o__WD2101	0	0	0	0	0	0	0	76	0	0	0	0	0	0	0	0	0	0	0	0	0	0	0	0	0	0	0	0
555568	k__Bacteria; p__Proteobacteria; c__Alphaproteobacteria; o__Rhodobacterales; f__Rhodobacteraceae; g__Albidovulum; s__inexpectatum	0	0	0	0	0	0	1	0	0	1	0	0	0	0	0	0	0	0	0	0	0	46	1	2	0	1	0	0
515265	k__Bacteria; p__Proteobacteria; c__Gammaproteobacteria; o__Pseudomonadales; f__Moraxellaceae; g__Acinetobacter	1	1	0	0	0	0	1	0	0	0	0	0	0	0	1	1	0	0	0	0	0	61	0	1	0	2	0	0
100721	k__Bacteria; p__Actinobacteria; c__Actinobacteria; o__Actinomycetales; f__Nocardiaceae; g__Nocardia	0	0	0	0	0	0	0	57	0	0	0	0	0	0	0	0	0	0	0	0	1	5	0	2	2	1	1	0
341460	k__Bacteria; p__Proteobacteria; c__Gammaproteobacteria; o__Pasteurellales; f__Pasteurellaceae; g__Haemophilus	1	3	0	0	0	1	1	9	0	0	0	0	0	0	0	6	0	0	0	1	2	111	0	27	2	68	6	0
276605	k__Bacteria; p__Actinobacteria; c__Actinobacteria; o__Actinomycetales; f__Streptomycetaceae; g__Streptomyces; s__aculeolatus	0	0	0	0	0	0	0	79	0	0	0	0	0	0	0	0	0	0	0	0	0	0	0	0	0	0	0	0
579608	k__Bacteria; p__Firmicutes; c__Bacilli; o__Lactobacillales; f__Streptococcaceae; g__Streptococcus	118499	1	0	1	0	5	12	0	0	167	0	0	0	0	1	21	28	0	0	0	0	162	0	12	29	43	9	0
322927	k__Bacteria; p__Proteobacteria; c__Gammaproteobacteria; o__Pseudomonadales; f__Moraxellaceae; g__Acinetobacter	0	0	0	0	0	0	0	0	0	0	0	0	0	0	7	1	0	14	1	0	0	66	0	7	0	8	0	0
509021	k__Bacteria; p__Proteobacteria; c__Alphaproteobacteria; o__Sphingomonadales; f__Sphingomonadaceae; g__Sphingobium	0	0	0	0	0	0	0	0	0	0	0	0	0	0	0	3	0	0	0	0	0	0	0	45	0	0	0	0
939892	k__Bacteria; p__Proteobacteria; c__Gammaproteobacteria; o__Oceanospirillales; f__Halomonadaceae; g__Halomonas	0	1	0	0	0	0	0	0	0	0	0	0	0	0	0	1	5	0	0	0	0	17	0	0	0	45	0	0
139137	k__Bacteria; p__Firmicutes; c__Bacilli; o__Bacillales; f__Bacillaceae; g__Bacillus; s__alkalitolerans	0	0	0	0	0	0	0	0	0	0	0	0	0	0	0	131	0	0	0	0	0	0	0	1	0	0	0	0
1062356	k__Bacteria; p__Actinobacteria; c__Actinobacteria; o__Actinomycetales; f__Corynebacteriaceae; g__Corynebacterium	0	0	0	0	0	0	1	0	0	0	0	0	0	0	0	0	0	0	0	0	0	108	1	6	0	0	0	0
149265	k__Bacteria; p__Firmicutes; c__Bacilli; o__Bacillales; f__Bacillaceae; g__Bacillus	0	0	0	0	0	0	0	0	0	0	0	0	0	0	0	4900	0	0	0	0	0	0	0	0	0	1	0	0
806547	k__Bacteria; p__Proteobacteria; c__Alphaproteobacteria; o__Rhodobacterales; f__Rhodobacteraceae; g__Paracoccus; s__aminovorans	2	0	0	0	2	0	0	3	0	0	0	21	0	0	64	3	1	15	6	0	0	26	7	15	1	7	7	0
791214	k__Bacteria; p__Chloroflexi; c__S085	0	0	0	0	0	0	0	94	0	0	0	0	0	0	0	0	0	0	0	0	0	0	0	0	0	0	0	0
902334	k__Bacteria; p__Actinobacteria; c__Actinobacteria; o__Actinomycetales; f__Mycobacteriaceae; g__Mycobacterium	0	0	0	0	0	0	0	276	0	0	0	0	0	0	0	0	0	0	0	0	0	0	0	0	0	0	0	0
2595164	k__Bacteria; p__Actinobacteria; c__Actinobacteria; o__Actinomycetales; f__Pseudonocardiaceae; g__Pseudonocardia	0	0	0	0	0	0	0	27	0	0	0	0	0	0	0	0	0	0	0	0	0	0	0	0	0	0	23	0
1106617	k__Bacteria; p__Proteobacteria; c__Betaproteobacteria; o__Burkholderiales; f__Comamonadaceae	0	3	0	0	0	0	0	0	0	0	0	0	0	0	8	39	8	4	0	0	0	17	0	0	0	0	0	0
2974310	k__Bacteria; p__Actinobacteria; c__Actinobacteria; o__Actinomycetales; f__Pseudonocardiaceae; g__Pseudonocardia	0	0	0	0	0	0	0	187	0	0	0	0	0	0	0	0	0	0	0	0	0	0	0	0	0	0	0	0
4422085	k__Bacteria; p__Acidobacteria; c__BPC102; o__MVS-40	0	0	0	0	0	0	0	110	0	0	0	0	0	0	0	0	0	0	0	0	0	0	0	0	0	0	0	0
1013299	k__Bacteria; p__Actinobacteria; c__Actinobacteria; o__Actinomycetales; f__Corynebacteriaceae; g__Corynebacterium	0	0	0	0	0	0	0	0	0	0	0	0	0	0	0	0	0	0	0	0	0	58	0	11	0	0	0	0
1128343	k__Bacteria; p__Proteobacteria; c__Gammaproteobacteria; o__Alteromonadales; f__[Chromatiaceae]	0	0	0	0	0	0	0	0	0	0	0	0	0	151	0	1	0	0	0	0	0	3	0	1	0	0	162	0
237185	k__Bacteria; p__Planctomycetes; c__Phycisphaerae; o__WD2101	0	0	0	0	0	0	0	153	0	0	0	0	0	0	0	0	0	0	0	0	0	0	0	0	0	0	0	0
1639777	k__Bacteria; p__Actinobacteria; c__MB-A2-108; o__0319-7L14	0	0	0	0	0	0	0	579	0	0	0	0	0	0	0	0	0	0	0	0	1	0	0	0	0	0	0	0
539107	k__Bacteria; p__Proteobacteria; c__Gammaproteobacteria; o__Enterobacteriales; f__Enterobacteriaceae; g__Erwinia; s__dispersa	0	0	0	0	43724	0	0	0	0	24	0	0	0	0	3	3	0	15	1	0	0	0	0	2	3	0	0	0
905088	k__Bacteria; p__Firmicutes; c__Bacilli; o__Gemellales; f__Gemellaceae	0	0	0	0	0	0	0	0	7	5	0	0	0	0	42	0	0	0	0	0	0	0	0	0	0	0	0	0
812902	k__Bacteria; p__Actinobacteria; c__Actinobacteria; o__Actinomycetales; f__Micrococcaceae; g__Arthrobacter	0	0	0	0	0	0	0	80	0	0	0	0	0	0	0	0	0	2	0	0	0	86	0	23	0	0	0	0
1129363	k__Bacteria; p__Acidobacteria; c__[Chloracidobacteria]; o__RB41; f__Ellin6075	0	0	0	0	0	0	0	61	0	0	0	0	0	0	0	0	0	0	0	0	0	0	0	0	0	0	0	0
636845	k__Bacteria; p__Proteobacteria; c__Alphaproteobacteria; o__Rhodobacterales; f__Rhodobacteraceae	0	5	0	0	0	0	1	0	0	0	0	0	0	0	0	17	2	0	0	0	0	50	0	71	11	0	8	1
895223	k__Bacteria; p__Acidobacteria; c__Solibacteres; o__Solibacterales; f__Solibacteraceae; g__Candidatus.Solibacter	0	0	0	0	0	0	0	50	0	0	0	0	0	0	0	0	0	0	0	0	0	0	0	0	0	0	0	0
269901	k__Bacteria; p__Proteobacteria; c__Gammaproteobacteria; o__Pseudomonadales; f__Pseudomonadaceae; g__Pseudomonas	0	0	0	0	0	0	2	0	0	0	0	0	0	0	0	0	0	0	0	0	0	74	0	42	2	46	2	0
4326573	k__Bacteria; p__Firmicutes; c__Bacilli; o__Lactobacillales; f__Leuconostocaceae; g__Weissella; s__viridescens	0	0	0	0	0	0	0	0	0	0	0	0	0	0	0	6	0	1	0	0	0	303	0	0	0	0	0	0
578097	k__Bacteria; p__Chloroflexi; c__Ellin6529	0	0	0	0	0	0	0	675	0	0	0	0	0	0	0	0	0	0	0	0	0	0	0	0	0	0	0	0
4299829	k__Bacteria; p__Chloroflexi; c__Gitt-GS-136	0	0	0	0	0	0	0	536	0	0	0	0	0	0	0	0	0	0	0	0	0	0	0	0	0	0	0	0
566039	k__Bacteria; p__Actinobacteria; c__Actinobacteria; o__Actinomycetales	0	0	0	0	0	0	0	60	0	0	0	0	0	0	0	0	0	0	0	0	0	0	0	0	0	0	0	0
275257	k__Bacteria; p__Proteobacteria; c__Alphaproteobacteria; o__Rhizobiales; f__Aurantimonadaceae; g__Aurantimonas; s__altamirensis	0	0	0	0	0	0	1	0	0	0	0	0	0	0	0	0	3	0	0	0	0	74	0	0	7	0	0	0
1088265	k__Bacteria; p__Actinobacteria; c__Actinobacteria; o__Actinomycetales; f__Propionibacteriaceae; g__Propionibacterium; s__acnes	0	0	0	0	6	0	0	1	0	0	0	2	0	0	340	0	0	48	9	0	2	26	1	10	0	4	4	0
403068	k__Bacteria; p__Firmicutes; c__Bacilli; o__Bacillales; f__Staphylococcaceae; g__Staphylococcus	0	0	0	63	0	0	0	0	0	0	37	0	0	0	0	0	0	0	112	0	66	10	0	8	0	4	0	58
526994	k__Bacteria; p__Actinobacteria; c__Actinobacteria; o__Actinomycetales; f__Micromonosporaceae; g__Virgisporangium; s__ochraceum	0	0	0	0	0	0	0	128	0	0	0	0	0	0	0	0	0	0	0	0	0	0	0	0	0	0	0	0
875845	k__Bacteria; p__Proteobacteria; c__Alphaproteobacteria; o__Sphingomonadales; f__Sphingomonadaceae; g__Sphingomonas	0	0	0	0	0	0	0	0	0	0	0	10	0	0	0	0	0	21	7	0	0	0	8	0	1	0	1	0
1098340	k__Bacteria; p__Firmicutes; c__Bacilli; o__Lactobacillales; f__Streptococcaceae; g__Streptococcus	0	0	62	0	0	0	1	0	2	0	0	0	0	0	0	0	0	0	0	0	0	0	0	0	0	0	0	0
244820	k__Bacteria; p__Acidobacteria; c__[Chloracidobacteria]; o__RB41; f__Ellin6075	0	0	0	0	0	0	0	106	0	0	0	0	0	0	0	0	0	0	0	0	0	0	0	0	0	0	5	0
114201	k__Bacteria; p__Proteobacteria; c__Alphaproteobacteria; o__Rhodospirillales; f__Rhodospirillaceae	0	0	0	0	0	0	0	47	0	0	0	0	0	0	0	0	0	0	0	0	0	0	0	0	0	0	0	0
4320317	k__Bacteria; p__Firmicutes; c__Bacilli; o__Lactobacillales; f__Streptococcaceae; g__Streptococcus	1826	1	32383	1	2	53774	4009	0	18172	3614	3	0	0	0	2	10	1	159	4	40294	8	22	0	23	12	180	3	0
4309767	k__Bacteria; p__Firmicutes; c__Bacilli; o__Gemellales; f__Gemellaceae; g__Gemella	0	0	0	0	0	0	0	0	1105	9	0	0	0	0	37	0	0	0	0	0	0	0	0	0	0	0	0	0
817955	k__Bacteria; p__Chloroflexi; c__Anaerolineae; o__GCA004	0	0	0	0	0	0	0	62	0	0	0	0	0	0	0	0	0	0	0	0	0	0	0	0	0	0	0	0
272150	k__Bacteria; p__Firmicutes; c__Bacilli; o__Lactobacillales; f__Streptococcaceae; g__Streptococcus	1	0	475	0	0	31	25	4	15	2	0	0	0	0	0	0	0	4	0	24	0	0	0	0	0	0	0	0
4452899	k__Bacteria; p__Chloroflexi; c__Thermomicrobia; o__JG30-KF-CM45	0	0	0	0	0	0	0	687	0	0	0	0	0	0	0	0	0	0	0	0	0	0	0	0	0	0	0	0
136485	k__Bacteria; p__Proteobacteria; c__Alphaproteobacteria; o__Rhizobiales; f__Methylobacteriaceae; g__Methylobacterium	0	0	0	0	0	0	0	2	0	0	0	4	0	0	0	0	0	1	1	0	0	9	50	4	0	0	0	0
3195989	k__Bacteria; p__Proteobacteria; c__Alphaproteobacteria; o__Sphingomonadales; f__Sphingomonadaceae; g__Sphingomonas; s__wittichii	0	5	0	13	0	0	0	0	0	1	0	11	0	0	0	0	25	0	0	0	0	0	29	0	36	1	0	0
3276016	k__Bacteria; p__Planctomycetes; c__Planctomycetia; o__Gemmatales; f__Gemmataceae	0	0	0	0	0	0	0	86	0	0	0	0	0	0	0	0	0	0	0	0	0	0	0	0	0	0	0	0
4298702	k__Bacteria; p__Firmicutes; c__Bacilli; o__Lactobacillales; f__Streptococcaceae; g__Streptococcus	3	0	5	0	0	94	49	0	59	9	0	0	0	0	0	0	0	0	0	91	0	0	0	0	0	0	0	0
1078207	k__Bacteria; p__Firmicutes; c__Bacilli; o__Lactobacillales; f__Streptococcaceae; g__Streptococcus	604	0	14451	0	2	5343	4313	1	3087	924	1	0	0	0	2	1	1	91	3	4543	22	391	0	24	4	78	2	0
949816	k__Bacteria; p__Firmicutes; c__Bacilli; o__Lactobacillales; f__Streptococcaceae; g__Streptococcus	1	0	0	0	0	41	28	0	22	0	0	0	0	0	0	0	0	0	0	36	0	0	0	1	0	0	0	0
882765	k__Bacteria; p__Firmicutes; c__Bacilli; o__Gemellales; f__Gemellaceae	0	0	0	0	0	0	0	0	18	15	0	0	0	0	24	0	0	0	0	0	0	0	0	0	0	0	0	0
646129	k__Bacteria; p__Actinobacteria; c__Actinobacteria; o__Actinomycetales; f__Microbacteriaceae; g__Mycetocola	0	50	0	149	0	0	0	0	0	6	0	4	0	0	4	0	28	276	28	0	0	2	2	0	613	8	0	0
730049	k__Bacteria; p__Firmicutes; c__Bacilli; o__Bacillales; f__Staphylococcaceae; g__Staphylococcus	0	0	0	0	0	1	0	0	0	0	0	0	0	0	0	2	1	0	20	0	15	290	0	91	0	1	6	0
206826	k__Bacteria; p__Actinobacteria; c__Actinobacteria; o__Actinomycetales; f__Brevibacteriaceae; g__Brevibacterium	0	0	0	0	0	0	2	0	0	0	0	0	0	0	0	17	3	2	0	0	0	396	19	0	0	133	0	0
1100012	k__Bacteria; p__Actinobacteria; c__Actinobacteria; o__Actinomycetales; f__Micromonosporaceae; g__Actinoplanes	0	0	0	0	0	0	0	81	0	0	0	0	0	0	0	0	0	0	0	0	0	0	0	0	0	0	0	0
968954	k__Bacteria; p__Firmicutes; c__Bacilli; o__Lactobacillales; f__Streptococcaceae; g__Streptococcus	0	0	85	0	0	6	21	0	3	2	0	0	0	0	2	0	0	0	0	9	0	8	0	4	0	0	0	0
359689	k__Bacteria; p__Actinobacteria; c__Actinobacteria; o__Actinomycetales; f__Corynebacteriaceae; g__Corynebacterium	0	0	0	0	0	0	2	0	0	0	0	0	0	0	0	0	1	0	0	0	1	527	0	4	0	0	0	0
1040713	k__Bacteria; p__Actinobacteria; c__Actinobacteria; o__Actinomycetales; f__Corynebacteriaceae; g__Corynebacterium	0	1	0	0	0	0	0	7	0	0	0	13	0	0	3	0	0	0	0	0	1	52	0	12	0	13	1	0
560811	k__Bacteria; p__Gemmatimonadetes; c__Gemmatimonadetes	0	0	0	0	0	0	0	55	0	0	0	0	0	0	0	0	0	0	0	0	0	0	0	0	0	0	0	0
546972	k__Bacteria; p__Actinobacteria; c__Actinobacteria; o__Actinomycetales; f__Mycobacteriaceae; g__Mycobacterium	0	0	0	0	0	0	0	50	0	0	0	0	0	0	0	0	0	0	0	0	0	0	0	0	0	0	0	0
542475	k__Bacteria; p__Proteobacteria; c__Alphaproteobacteria; o__Rhizobiales; f__Methylobacteriaceae; g__Methylobacterium; s__mesophilicum	0	6	0	2	0	0	0	0	0	2	0	64	0	0	0	0	11	370	65	0	0	15	267	0	7	0	0	0
721526	k__Bacteria; p__Firmicutes; c__Bacilli; o__Lactobacillales; f__Aerococcaceae; g__Aerococcus	0	1	0	0	0	1	11	0	0	1	0	0	0	0	5	9	5	47	4	0	0	192	0	19	4	0	5	0
574527	k__Bacteria; p__Chloroflexi; c__Anaerolineae; o__S0208	0	0	0	0	0	0	0	570	0	0	0	0	0	0	0	0	0	0	0	0	0	0	0	0	0	0	0	0
839235	k__Bacteria; p__Proteobacteria; c__Gammaproteobacteria; o__Aeromonadales; f__Aeromonadaceae	0	2	0	0	0	0	0	0	0	0	0	0	0	0	7	9	3	10	0	0	0	2	0	2	2	10	6	0
767863	k__Bacteria; p__Firmicutes; c__Bacilli; o__Lactobacillales; f__Enterococcaceae	0	0	0	0	0	0	0	0	0	0	0	0	327	0	0	0	0	0	0	0	0	0	0	22	0	25	0	0
3449122	k__Bacteria; p__Firmicutes; c__Bacilli; o__Lactobacillales; f__Streptococcaceae; g__Streptococcus	4	0	0	0	0	12	11	0	41	20	0	0	0	0	0	1	0	0	0	8	0	6	0	0	0	1	0	0
1079866	k__Bacteria; p__Firmicutes; c__Bacilli; o__Lactobacillales; f__Streptococcaceae; g__Streptococcus	2	0	0	0	0	28	10	0	11	2	0	0	0	0	0	0	0	0	0	18	0	0	0	0	0	0	0	0
590533	k__Bacteria; p__Acidobacteria; c__[Chloracidobacteria]; o__RB41; f__Ellin6075	0	0	0	0	0	0	0	54	0	0	0	0	0	0	0	0	0	0	0	0	0	0	0	0	0	0	0	0
65683	k__Bacteria; p__Planctomycetes; c__Phycisphaerae; o__WD2101	0	0	0	0	0	0	0	207	0	0	0	0	0	0	0	0	0	0	0	0	0	0	0	0	0	0	0	0
332958	k__Bacteria; p__Proteobacteria; c__Gammaproteobacteria; o__Enterobacteriales; f__Enterobacteriaceae; g__Serratia; s__marcescens	0	0	0	0	0	0	0	0	0	0	0	0	0	0	0	0	0	0	0	0	28	54	0	54	0	16	1	0
1700914	k__Bacteria; p__Cyanobacteria	0	0	0	0	0	0	0	100	0	0	0	0	0	0	0	0	0	0	0	0	0	0	0	0	0	0	0	0
869044	k__Bacteria; p__Proteobacteria; c__Alphaproteobacteria; o__Rhizobiales; f__Methylobacteriaceae	0	0	0	0	0	0	0	238	0	0	0	218	0	0	0	0	0	1	0	0	3	38	107	20	4	8	0	0
835594	k__Bacteria; p__Proteobacteria; c__Alphaproteobacteria; o__Rhizobiales; f__Bradyrhizobiaceae; g__Balneimonas	0	0	0	0	0	0	0	141	0	0	0	0	0	0	0	0	0	0	0	0	0	0	0	0	0	0	0	0
1033380	k__Bacteria; p__Actinobacteria; c__Actinobacteria; o__Actinomycetales; f__Nocardioidaceae	0	0	0	0	0	0	0	97	0	0	0	0	0	0	0	0	0	0	0	0	0	5	0	0	0	0	0	0
4337755	k__Bacteria; p__Firmicutes; c__Bacilli; o__Gemellales; f__Gemellaceae	0	0	0	0	0	0	0	0	22	20	0	0	0	0	48	0	0	0	0	0	0	0	0	0	0	0	0	0
510646	k__Bacteria; p__Acidobacteria; c__[Chloracidobacteria]; o__RB41; f__Ellin6075	0	0	0	0	0	0	0	90	0	0	0	0	0	0	0	0	0	0	0	0	0	0	0	0	0	0	0	0
986450	k__Bacteria; p__Firmicutes; c__Bacilli; o__Lactobacillales; f__Streptococcaceae; g__Streptococcus	1	0	0	0	0	39	34	0	15	4	0	0	0	0	0	0	0	0	0	375	0	0	0	0	0	0	0	0
441155	k__Bacteria; p__Firmicutes; c__Bacilli; o__Bacillales; f__Bacillaceae; g__Bacillus	0	0	0	15	0	0	0	0	0	0	9	0	0	0	0	0	0	0	3	0	11	3	0	4	0	0	0	19
4363508	k__Bacteria; p__Proteobacteria; c__Alphaproteobacteria; o__Sphingomonadales; f__Sphingomonadaceae	5	25	3	11	0	1	0	0	0	5	0	0	0	0	17	0	36	0	785	0	0	4	0	2	71	10	3	0
345540	k__Bacteria; p__Proteobacteria; c__Gammaproteobacteria; o__Enterobacteriales; f__Enterobacteriaceae	0	0	0	0	0	0	0	0	0	70	0	0	0	0	0	0	0	0	0	0	0	0	0	0	0	4	0	0
578832	k__Bacteria; p__Actinobacteria; c__Actinobacteria; o__Actinomycetales; f__Microbacteriaceae	0	0	0	0	0	0	0	0	0	0	0	76	0	0	0	0	0	0	0	0	0	0	199	0	0	0	0	0
820313	k__Bacteria; p__Proteobacteria; c__Alphaproteobacteria; o__Sphingomonadales; f__Sphingomonadaceae; g__Novosphingobium	0	0	0	0	0	0	1	0	0	0	0	0	0	0	0	17	0	0	0	0	1	0	0	29	0	0	51	0
1009254	k__Bacteria; p__Actinobacteria; c__Actinobacteria; o__Actinomycetales; f__Streptosporangiaceae; g__Sphaerisporangium	0	0	0	0	0	0	0	118	0	0	0	0	0	0	0	0	0	0	0	0	0	0	0	0	0	0	0	0
4346722	k__Bacteria; p__Firmicutes; c__Bacilli; o__Lactobacillales; f__Streptococcaceae; g__Streptococcus	1	0	8	0	0	23	2	0	3	4	0	0	0	0	0	0	0	0	0	11	0	0	0	0	0	0	0	0
2723	k__Bacteria; p__Chloroflexi; c__Anaerolineae; o__SHA-20	0	0	0	0	0	0	0	383	0	0	0	0	0	0	0	0	0	0	0	0	0	0	0	0	0	0	0	0
509624	k__Bacteria; p__Actinobacteria; c__Acidimicrobiia; o__Acidimicrobiales; f__C111	0	0	0	0	0	0	0	79	0	0	0	0	0	0	0	0	0	0	0	0	0	0	0	0	0	0	0	0
865469	k__Bacteria; p__Proteobacteria; c__Gammaproteobacteria; o__Pasteurellales; f__Pasteurellaceae; g__Haemophilus; s__parainfluenzae	0	0	0	0	0	0	0	0	0	0	0	0	26667	0	0	0	0	0	0	0	0	1	0	1	0	1084	2	0
522025	k__Bacteria; p__Firmicutes; c__Bacilli; o__Lactobacillales; f__Streptococcaceae; g__Streptococcus	573	3	354	1	0	22968	82718	0	13781	2388	2	0	0	0	0	2	4	2	1	20503	259	1805	0	195	7	92	3	0
859157	k__Bacteria; p__Actinobacteria; c__Acidimicrobiia; o__Acidimicrobiales; f__C111	0	0	0	0	0	0	0	82	0	0	0	0	0	0	0	0	0	0	0	0	0	0	0	8	0	0	0	0
820346	k__Bacteria; p__Proteobacteria; c__Gammaproteobacteria; o__Enterobacteriales; f__Enterobacteriaceae	0	0	0	0	0	0	0	0	0	54	0	0	0	0	0	0	0	0	0	0	0	0	0	2	0	0	0	0
911496	k__Bacteria; p__Firmicutes; c__Bacilli; o__Lactobacillales; f__Streptococcaceae; g__Streptococcus	0	0	3	0	0	11	22	0	12	1	0	0	0	0	0	0	0	0	0	10	0	2	0	0	0	0	0	0
112929	k__Bacteria; p__Chloroflexi; c__Ellin6529	0	0	0	0	0	0	0	83	0	0	0	0	0	0	0	0	0	0	0	0	0	0	0	0	0	0	0	0
137056	k__Bacteria; p__Firmicutes; c__Bacilli; o__Bacillales; f__Planococcaceae	0	0	0	90	0	0	0	0	0	0	70	0	0	0	0	0	0	0	162	0	86	2	0	9	1	0	0	128
1021368	k__Bacteria; p__Firmicutes; c__Bacilli; o__Lactobacillales; f__Streptococcaceae; g__Streptococcus	0	0	198	0	0	1	1	0	0	0	0	0	0	0	0	0	0	0	0	1	1	0	0	0	0	0	0	0
193891	k__Bacteria; p__Chloroflexi; c__Anaerolineae; o__Caldilineales; f__Caldilineaceae	0	0	0	0	0	0	0	199	0	0	0	0	0	0	0	0	0	0	0	0	0	0	0	0	0	0	0	0
1139654	k__Bacteria; p__Actinobacteria; c__Actinobacteria; o__Actinomycetales; f__Microbacteriaceae; g__Microbacterium	0	0	0	0	0	0	0	0	0	0	0	36	0	0	0	0	0	0	0	0	0	0	25	0	0	0	0	0
659756	k__Bacteria; p__Actinobacteria; c__Actinobacteria; o__Actinomycetales; f__Micrococcaceae	0	0	0	0	0	0	0	0	0	0	0	0	0	0	0	0	0	0	0	0	0	11	0	151	0	0	0	0
914235	k__Bacteria; p__Actinobacteria; c__Actinobacteria; o__Actinomycetales; f__Brevibacteriaceae; g__Brevibacterium	2	156	14	5084	25	5	0	21	0	225	0	9376	0	2	52	0	801	51645	1876	0	47	172	6952	191	4820	471	37	1
814239	k__Bacteria; p__Actinobacteria; c__Actinobacteria; o__Actinomycetales; f__Microbacteriaceae; g__Microbacterium	0	0	0	0	0	0	0	0	0	0	0	2391	0	0	0	0	0	0	0	0	0	0	991	0	0	0	0	0
731014	k__Bacteria; p__Actinobacteria; c__Actinobacteria; o__Actinomycetales; f__Micromonosporaceae; g__Pilimelia	0	0	0	0	0	0	0	149	0	0	0	0	0	0	0	0	0	0	0	0	0	0	0	0	0	0	0	0
537516	k__Bacteria; p__Actinobacteria; c__Acidimicrobiia; o__Acidimicrobiales; f__C111	0	0	0	0	0	0	0	175	0	0	0	0	0	0	0	0	0	0	0	0	0	0	0	0	0	0	0	0
543942	k__Bacteria; p__Proteobacteria; c__Gammaproteobacteria; o__Pseudomonadales; f__Moraxellaceae; g__Acinetobacter	3	19	0	0	0	22	15	0	0	0	0	0	0	0	5	133	38	1	0	0	19	2087	0	97	21	36	3	0
125157	k__Bacteria; p__Actinobacteria; c__Acidimicrobiia; o__Acidimicrobiales; f__C111	0	0	0	0	0	0	0	48	0	0	0	0	0	0	0	0	0	0	0	0	0	0	0	0	0	0	0	0
360936	k__Bacteria; p__Firmicutes; c__Bacilli; o__Bacillales; f__Bacillaceae; g__Bacillus	0	0	0	0	0	0	0	0	0	0	0	0	0	0	0	0	56	0	0	0	0	0	0	0	0	20	0	0
543491	k__Bacteria; p__Actinobacteria; c__Actinobacteria; o__Actinomycetales; f__Micrococcaceae	4	0	0	0	0	0	1	0	0	0	0	2	0	0	0	1	6	0	0	0	10	348	0	74	0	1	64	0
275599	k__Bacteria; p__Proteobacteria; c__Alphaproteobacteria; o__Rhizobiales; f__Methylobacteriaceae; g__Methylobacterium	0	0	0	0	0	0	0	0	0	0	0	22	0	0	0	0	2	70	9	0	0	0	23	0	0	0	0	0
237887	k__Bacteria; p__Actinobacteria; c__Actinobacteria; o__Actinomycetales; f__Sporichthyaceae; g__Sporichthya	0	0	0	0	0	0	0	105	0	0	0	0	0	0	0	0	0	0	0	0	0	0	0	0	0	0	0	0
979261	k__Bacteria; p__Firmicutes; c__Bacilli; o__Bacillales; f__Staphylococcaceae; g__Staphylococcus; s__epidermidis	0	0	0	2	0	0	0	0	0	0	1	0	0	0	0	0	0	0	100	0	7	3	0	0	0	0	0	1
933896	k__Bacteria; p__Actinobacteria; c__Actinobacteria; o__Actinomycetales; f__Propionibacteriaceae; g__Propionibacterium; s__acnes	0	0	0	0	0	0	4	0	0	0	0	0	0	0	1	0	0	0	0	0	0	183	0	32	0	0	0	0
584529	k__Bacteria; p__Acidobacteria; c__BPC102; o__MVS-40	0	0	0	0	0	0	0	55	0	0	0	0	0	0	0	0	0	0	0	0	0	0	0	0	0	0	0	0
818016	k__Bacteria; p__Chloroflexi; c__Chloroflexi; o__[Roseiflexales]; f__[Kouleothrixaceae]	0	0	0	0	0	0	0	57	0	0	0	0	0	0	0	0	0	0	0	0	0	0	0	0	0	0	0	0
797229	k__Bacteria; p__Proteobacteria; c__Gammaproteobacteria; o__Enterobacteriales; f__Enterobacteriaceae	0	0	0	0	3	0	0	0	0	0	0	0	0	0	30	0	1	15	18	0	0	0	0	533	1	824	1	0
143704	k__Bacteria; p__Proteobacteria; c__Gammaproteobacteria; o__Alteromonadales; f__[Chromatiaceae]; g__Rheinheimera	0	0	0	0	1	0	0	0	0	0	0	0	0	0	7	13	1	0	4	0	1	6	0	26	0	26	0	0
4449851	k__Bacteria; p__Proteobacteria; c__Gammaproteobacteria; o__Enterobacteriales; f__Enterobacteriaceae	0	0	0	0	0	0	0	0	0	215	0	0	0	0	0	0	0	0	0	0	0	4	0	3	0	1	0	0
217746	k__Bacteria; p__Chloroflexi; c__Ellin6529	0	0	0	0	0	0	0	97	0	0	0	0	0	0	0	0	0	0	0	0	0	0	0	0	0	0	0	0
4376233	k__Bacteria; p__Proteobacteria; c__Gammaproteobacteria; o__Pseudomonadales; f__Moraxellaceae	0	0	0	0	0	0	0	0	0	0	0	0	0	0	0	0	0	0	0	0	7	55	0	19	0	0	0	0
517548	k__Bacteria; p__Proteobacteria; c__Gammaproteobacteria; o__Pasteurellales; f__Pasteurellaceae; g__Haemophilus	0	0	0	0	0	0	0	0	0	0	0	0	97017	2	0	0	0	0	0	0	3	34	0	8	6	97077	286	5
304270	k__Bacteria; p__Chloroflexi; c__Anaerolineae; o__S0208	0	0	0	0	0	0	0	99	0	0	0	0	0	0	0	0	0	0	0	0	0	0	0	0	0	0	0	0
711526	k__Bacteria; p__Actinobacteria; c__Actinobacteria; o__Actinomycetales; f__Micrococcaceae	0	0	0	0	0	1	1	1	0	0	0	2	0	0	1	0	9	1	0	0	19	116	11	7	0	1	0	0
4360252	k__Bacteria; p__Chloroflexi; c__Chloroflexi; o__[Roseiflexales]	0	0	0	0	0	0	0	91	0	0	0	0	0	0	0	0	0	0	0	0	0	0	0	0	0	0	0	0
1053898	k__Bacteria; p__Firmicutes; c__Clostridia; o__Clostridiales; f__[Tissierellaceae]; g__Peptoniphilus	0	1	0	0	0	0	0	0	0	0	0	0	0	0	18	14	3	5	0	0	0	0	0	12	6	0	4	0
529233	k__Bacteria; p__Firmicutes; c__Bacilli; o__Lactobacillales; f__Streptococcaceae; g__Streptococcus	2	0	6	0	0	166	228	0	716	173	0	0	0	0	0	0	0	0	0	176	0	22	0	3	1	0	0	0
992510	k__Bacteria; p__Proteobacteria; c__Alphaproteobacteria; o__Sphingomonadales; f__Sphingomonadaceae; g__Sphingomonas	0	72	7	64	2	0	0	4	0	25	0	9988	0	0	51	0	147	11828	2991	0	0	238	10256	2	3232	0	13	0
3544894	k__Bacteria; p__Proteobacteria; c__Gammaproteobacteria; o__Pseudomonadales; f__Pseudomonadaceae; g__Pseudomonas	0	0	0	0	0	0	0	0	0	0	0	0	0	0	0	0	0	0	0	0	0	124	0	0	0	0	0	3
28089	k__Bacteria; p__Actinobacteria; c__Actinobacteria; o__Actinomycetales; f__Micromonosporaceae; g__Actinoplanes	0	0	0	0	0	0	0	59	0	0	0	0	0	0	0	0	0	0	0	0	0	0	0	0	0	0	0	0
3385021	k__Bacteria; p__Firmicutes; c__Bacilli; o__Bacillales; f__Staphylococcaceae; g__Staphylococcus; s__epidermidis	0	0	0	1	0	0	0	0	0	0	1	0	0	0	0	0	0	1	52	0	0	0	0	1	0	0	0	1
128390	k__Bacteria; p__Actinobacteria; c__Actinobacteria; o__Actinomycetales; f__Corynebacteriaceae; g__Corynebacterium	0	5	0	0	0	1	37	0	0	0	0	0	0	0	5	5	12	11	1	0	0	463	7	13	58	110	18	0
228873	k__Bacteria; p__Chloroflexi; c__Anaerolineae; o__S0208	0	0	0	0	0	0	0	1284	0	0	0	0	0	0	0	0	0	0	0	0	0	0	0	0	0	0	0	0
989579	k__Bacteria; p__Firmicutes; c__Bacilli; o__Lactobacillales; f__Streptococcaceae; g__Streptococcus	14	0	8	0	0	24	4	0	58	7	0	0	0	0	0	0	0	0	0	24	0	24	0	0	0	17	0	0
4290143	k__Bacteria; p__Firmicutes; c__Bacilli; o__Lactobacillales; f__Streptococcaceae; g__Streptococcus	1	0	0	0	0	20	4	0	65	14	0	0	0	0	0	0	0	0	0	17	0	0	0	0	0	0	0	0
110514	k__Bacteria; p__Cyanobacteria; c__Chloroplast; o__Streptophyta	0	0	0	0	0	0	0	0	0	0	0	0	0	0	0	3	0	0	0	0	0	13	0	0	0	33	0	0
1889748	k__Bacteria; p__Firmicutes; c__Bacilli; o__Bacillales; f__Bacillaceae	0	0	0	0	0	0	0	0	0	0	0	0	0	0	0	0	232	0	0	0	0	0	0	0	0	0	0	0
1131894	k__Bacteria; p__Cyanobacteria; c__Chloroplast; o__Streptophyta	3	3	0	0	0	0	0	0	0	0	0	24	0	0	17	26	2	6	0	0	0	1118	7	4303	33	264	4	0
2819697	k__Bacteria; p__Proteobacteria; c__Gammaproteobacteria; o__Xanthomonadales; f__Xanthomonadaceae; g__Luteimonas	0	0	0	0	0	1	0	0	0	0	0	0	0	0	3	0	2	0	11	0	0	76	0	0	0	0	0	0
590099	k__Bacteria; p__Proteobacteria; c__Alphaproteobacteria; o__Sphingomonadales; f__Sphingomonadaceae; g__Sphingomonas	0	2	0	0	0	0	3	0	0	0	0	1	0	0	1	21	5	0	0	0	6	0	1	12	0	0	0	0
1039477	k__Bacteria; p__Firmicutes; c__Bacilli; o__Bacillales; f__Staphylococcaceae; g__Staphylococcus; s__epidermidis	0	0	0	117	0	1	0	0	0	0	101	0	0	0	5	0	1	1	191	0	154	31	0	36	1	1	0	156
3125352	k__Bacteria; p__Proteobacteria; c__Gammaproteobacteria; o__Pasteurellales; f__Pasteurellaceae; g__Haemophilus	0	0	0	0	0	0	0	0	0	0	0	0	4144	1	0	0	0	0	0	0	0	7	0	0	0	597	2	0
678259	k__Bacteria; p__Gemmatimonadetes; c__Gemm-1	0	0	0	0	0	0	0	117	0	0	0	0	0	0	0	0	0	0	0	0	0	0	0	0	0	0	0	0
326605	k__Bacteria; p__Proteobacteria; c__Gammaproteobacteria; o__Pseudomonadales; f__Pseudomonadaceae	0	0	0	0	0	0	0	0	0	0	0	0	0	26	0	0	0	0	0	0	0	1	0	0	0	0	28	0
241789	k__Bacteria; p__Proteobacteria; c__Gammaproteobacteria; o__Enterobacteriales; f__Enterobacteriaceae; g__Erwinia	0	0	0	0	0	0	0	0	0	41	0	0	0	0	0	0	0	0	0	0	8	4	0	8	0	0	0	0
974249	k__Bacteria; p__Actinobacteria; c__Actinobacteria; o__Actinomycetales; f__Corynebacteriaceae; g__Corynebacterium	0	0	0	0	0	0	0	0	0	0	0	3	0	0	5	0	0	12	1	0	0	42	1	12	0	1	0	0
1146291	k__Bacteria; p__Actinobacteria; c__Actinobacteria; o__Actinomycetales; f__Corynebacteriaceae; g__Corynebacterium	0	0	0	0	0	0	0	0	0	0	0	0	0	0	4	0	0	2	1	0	0	35	0	5	0	0	0	0
406064	k__Bacteria; p__Actinobacteria; c__Actinobacteria; o__Actinomycetales; f__Corynebacteriaceae; g__Corynebacterium	0	1	0	0	0	0	1	2	0	0	0	12	0	0	0	0	0	0	0	0	1	176	1	1	1	0	4	0
449855	k__Bacteria; p__Actinobacteria; c__Actinobacteria; o__Actinomycetales; f__Micrococcaceae; g__Nesterenkonia	2	3	0	0	0	0	0	0	0	0	0	0	0	0	0	0	0	0	0	0	1	249	2	2	0	0	0	0
4437557	k__Bacteria; p__Actinobacteria; c__MB-A2-108; o__0319-7L14	0	0	0	0	0	0	0	143	0	0	0	0	0	0	0	0	0	0	0	0	0	0	0	0	0	0	0	0
582083	k__Bacteria; p__Proteobacteria; c__Alphaproteobacteria; o__Rhodobacterales; f__Rhodobacteraceae; g__Paracoccus	0	1	0	0	0	0	4	0	0	0	0	1	0	0	5	6	0	13	2	0	5	617	1	182	17	32	10	0
806566	k__Bacteria; p__Proteobacteria; c__Alphaproteobacteria; o__Rhodobacterales; f__Rhodobacteraceae; g__Paracoccus	0	0	0	0	0	0	1	0	0	0	0	21	0	0	6	2	0	0	0	0	0	16	4	4	3	5	4	0
141294	k__Bacteria; p__Chloroflexi; c__Anaerolineae; o__envOPS12	0	0	0	0	0	0	0	141	0	0	0	0	0	0	0	0	0	0	0	0	0	0	0	0	0	0	0	0
4404220	k__Bacteria; p__Proteobacteria; c__Gammaproteobacteria; o__Pasteurellales; f__Pasteurellaceae; g__Haemophilus; s__parainfluenzae	0	0	0	0	1	0	0	0	0	0	0	0	0	0	0	0	0	0	0	0	2	71	0	13	1	36	0	0
810450	k__Bacteria; p__Chloroflexi; c__S085	0	0	0	0	0	0	0	49	0	0	0	0	0	0	0	0	0	0	0	0	0	0	0	0	0	0	0	0
559204	k__Bacteria; p__Proteobacteria; c__Gammaproteobacteria; o__Enterobacteriales; f__Enterobacteriaceae	0	0	0	0	0	1	0	0	0	174	0	0	0	0	0	0	0	0	0	0	0	0	0	2	3	35	0	0
851567	k__Bacteria; p__Actinobacteria; c__Actinobacteria; o__Actinomycetales; f__Microbacteriaceae; g__Microbacterium	0	0	0	0	0	0	0	0	0	0	0	2530	0	0	0	0	0	0	0	0	0	0	1202	0	0	0	0	0
1808779	k__Bacteria; p__Actinobacteria; c__Actinobacteria; o__Actinomycetales; f__Nocardioidaceae	0	0	0	0	0	0	0	57	0	0	0	0	0	0	0	0	0	0	0	0	0	0	0	0	0	0	0	0
4334055	k__Bacteria; p__Proteobacteria; c__Gammaproteobacteria; o__Pseudomonadales; f__Moraxellaceae; g__Acinetobacter	5	8	0	0	0	17	1	0	0	2	0	0	0	0	59	99	36	30	1	0	2	110	0	13	5	25	6	0
235866	k__Bacteria; p__Chloroflexi; c__Thermomicrobia; o__JG30-KF-CM45	0	0	0	0	0	0	0	1174	0	0	0	0	0	0	0	0	0	0	0	0	0	0	0	0	0	0	0	0
1523627	k__Bacteria; p__Proteobacteria; c__Gammaproteobacteria; o__Pseudomonadales; f__Moraxellaceae; g__Acinetobacter	0	0	0	0	1	0	0	0	0	0	0	0	0	0	0	1	0	0	0	0	4	334	0	35	0	1	0	0
330951	k__Bacteria; p__Proteobacteria; c__Gammaproteobacteria; o__Pseudomonadales; f__Moraxellaceae; g__Acinetobacter	0	2	0	0	0	1	0	0	0	0	0	0	0	0	0	5	2	0	0	0	0	107	0	3	5	3	2	0
248170	k__Bacteria; p__Actinobacteria; c__Actinobacteria; o__Micrococcales	0	0	0	0	0	0	0	287	0	0	0	0	0	0	0	0	0	0	0	0	0	0	0	0	0	0	0	0
630649	k__Bacteria; p__Actinobacteria; c__Actinobacteria; o__Actinomycetales; f__Brevibacteriaceae; g__Brevibacterium	0	0	0	1	0	0	0	0	0	0	0	58	0	0	0	0	0	6	0	0	0	0	245	0	0	0	0	0
2016098	k__Bacteria; p__Proteobacteria; c__Gammaproteobacteria; o__Enterobacteriales; f__Enterobacteriaceae; g__Klebsiella	0	0	0	0	0	0	0	0	0	0	0	0	0	0	0	0	0	0	0	0	39	26	0	38	1	18	0	0
1097208	k__Bacteria; p__Firmicutes; c__Bacilli; o__Bacillales; f__Staphylococcaceae; g__Staphylococcus; s__aureus	0	0	0	0	0	1	4	0	0	0	0	0	0	0	0	0	0	0	0	0	34	89	0	33	0	0	0	1
1058950	k__Bacteria; p__Firmicutes; c__Bacilli; o__Bacillales; f__Planococcaceae	0	0	0	582	0	0	0	0	0	0	102	0	0	0	0	6	0	0	66	0	20	41	0	6	2	59	1	157
357330	k__Bacteria; p__Chloroflexi; c__Anaerolineae; o__Caldilineales; f__Caldilineaceae	0	0	0	0	0	0	0	51	0	0	0	0	0	0	0	0	0	0	0	0	0	0	0	0	0	0	0	0
1089898	k__Bacteria; p__Planctomycetes; c__Planctomycetia; o__Gemmatales; f__Gemmataceae; g__Gemmata	0	0	0	0	0	0	0	101	0	0	0	0	0	0	0	0	0	0	0	0	0	0	0	0	0	0	0	0
2196371	k__Bacteria; p__Proteobacteria; c__Alphaproteobacteria; o__Rhizobiales; f__Methylobacteriaceae	0	0	0	0	0	0	0	0	0	10	0	1	0	0	0	0	0	0	0	0	2	76	33	8	2	0	0	0
754778	k__Bacteria; p__Proteobacteria; c__Gammaproteobacteria; o__Enterobacteriales; f__Enterobacteriaceae	0	0	0	0	1	1	3	0	0	15405	0	0	0	0	0	12	1	0	0	0	8	99	0	101	6	207	3	1
4396578	k__Bacteria; p__Firmicutes; c__Clostridia; o__OPB54	0	0	0	0	0	0	0	90	0	0	0	0	0	0	0	0	0	0	0	0	0	0	0	0	0	0	0	0
2629538	k__Bacteria; p__Chloroflexi; c__TK10	0	0	0	0	0	0	0	123	0	0	0	0	0	0	0	0	0	0	0	0	0	0	0	0	0	0	0	0
4314196	k__Bacteria; p__Chloroflexi; c__P2-11E	0	0	0	0	0	0	0	58	0	0	0	0	0	0	0	0	0	0	0	0	0	0	0	0	0	0	0	0
1712416	k__Bacteria; p__Firmicutes; c__Bacilli; o__Gemellales; f__Gemellaceae; g__Gemella	0	0	0	0	0	0	0	0	8	8278	0	0	0	0	77	0	0	0	0	0	0	0	0	0	0	0	0	0
347846	k__Bacteria; p__Proteobacteria; c__Alphaproteobacteria; o__Sphingomonadales; f__Sphingomonadaceae; g__Sphingomonas; s__yabuuchiae	5	2521	0	2999	0	0	1	0	0	905	0	21	0	3	0	3	7318	81	10	1	0	26	33	10	12760	48	434	1
538185	k__Bacteria; p__Firmicutes; c__Bacilli; o__Lactobacillales; f__Streptococcaceae; g__Streptococcus	1	0	9	0	0	35	32	0	13	4	0	0	0	0	0	0	0	0	0	20	0	1	0	0	0	0	0	0
4448948	k__Bacteria; p__Proteobacteria; c__Alphaproteobacteria; o__Sphingomonadales; f__Sphingomonadaceae; g__Sphingomonas	0	0	0	1	0	0	0	0	0	0	0	45	0	0	0	0	2	8931	5	0	0	0	38	0	1	0	0	0
1101669	k__Bacteria; p__Firmicutes; c__Bacilli; o__Gemellales; f__Gemellaceae; g__Gemella	2	0	3	0	0	1	0	6	13453	9067	0	0	0	0	87914	15	0	1	0	0	0	0	0	77	14	116	2	0
3642350	k__Bacteria; p__Actinobacteria; c__Actinobacteria; o__Actinomycetales	0	6	0	0	0	0	0	0	0	1	0	217	0	0	0	0	29	0	0	0	0	0	2919	5	103	0	0	0
528357	k__Bacteria; p__Firmicutes; c__Bacilli; o__Lactobacillales; f__Streptococcaceae; g__Streptococcus	2	0	0	0	0	66	26	0	42	6	0	0	0	0	0	1	0	0	0	60	0	2	0	0	0	0	0	0
4465540	k__Bacteria; p__Actinobacteria; c__Actinobacteria; o__Actinomycetales; f__Intrasporangiaceae; g__Terracoccus	0	0	0	0	0	0	0	52	0	0	0	0	0	0	0	0	0	0	0	0	0	0	0	0	0	0	0	0
464797	k__Bacteria; p__Actinobacteria; c__Actinobacteria; o__Actinomycetales; f__Corynebacteriaceae; g__Corynebacterium	0	4	0	0	0	0	48	0	0	1	0	1	0	0	28	0	0	7	0	0	13	1672	2	2	13	0	60	0
146122	k__Bacteria; p__Actinobacteria; c__Actinobacteria; o__Actinomycetales	0	0	0	0	0	0	0	173	0	0	0	0	0	0	0	0	0	0	0	0	0	0	0	0	0	0	0	0
534898	k__Bacteria; p__Proteobacteria; c__Gammaproteobacteria; o__Enterobacteriales; f__Enterobacteriaceae; g__Pantoea; s__ananatis	0	0	0	0	61	0	0	0	0	0	0	0	0	0	0	0	0	0	0	0	0	0	0	0	0	0	0	0
275479	k__Bacteria; p__Chloroflexi; c__Anaerolineae; o__envOPS12	0	0	0	0	0	0	0	74	0	0	0	0	0	0	0	0	0	0	0	0	0	0	0	0	0	0	0	0
562400	k__Bacteria; p__Proteobacteria; c__Betaproteobacteria; o__Burkholderiales; f__Comamonadaceae; g__Hylemonella	0	0	0	0	0	0	0	0	0	0	0	0	0	0	0	0	0	0	0	0	0	65	0	31	0	50	0	0
112867	k__Bacteria; p__Chloroflexi; c__Ellin6529	0	0	0	0	0	0	0	16022	0	0	0	0	0	0	0	0	0	0	0	0	0	0	0	0	0	0	0	0
4479989	k__Bacteria; p__Firmicutes; c__Bacilli; o__Lactobacillales; f__Streptococcaceae; g__Streptococcus	0	0	31	0	0	11	45	0	7	3	0	0	0	0	0	0	0	0	0	23	0	1	0	0	0	0	0	0
133306	k__Bacteria; p__Actinobacteria; c__Actinobacteria; o__Actinomycetales; f__Nocardioidaceae	0	0	0	0	0	0	0	291	0	0	0	0	0	0	0	0	0	0	0	0	0	0	0	0	0	0	0	0
121180	k__Bacteria; p__Proteobacteria; c__Gammaproteobacteria; o__Enterobacteriales; f__Enterobacteriaceae	0	0	0	0	53	0	0	0	0	28	0	0	0	0	0	0	0	0	0	0	0	1	0	0	0	1	0	0
4350788	k__Bacteria; p__Proteobacteria; c__Gammaproteobacteria; o__Enterobacteriales; f__Enterobacteriaceae; g__Salmonella; s__enterica	0	0	0	0	0	0	0	0	0	11466	0	0	24	0	0	2	0	1	0	1	2	46	0	163	6	179	0	0
565564	k__Bacteria; p__Chloroflexi; c__Anaerolineae; o__envOPS12	0	0	0	0	0	0	0	85	0	0	0	0	0	0	0	0	0	0	0	0	0	0	0	0	0	0	0	0
237898	k__Bacteria; p__Actinobacteria; c__Actinobacteria; o__Actinomycetales; f__Microbacteriaceae; g__Agromyces	0	0	0	0	0	0	0	126	0	0	0	0	0	0	0	0	0	0	0	0	0	0	0	0	0	0	0	0
849118	k__Bacteria; p__Proteobacteria; c__Alphaproteobacteria; o__Rhizobiales; f__Hyphomicrobiaceae; g__Devosia	0	0	0	0	0	0	0	47	0	0	0	0	0	0	0	0	0	0	0	0	0	0	0	0	0	0	0	0
873972	k__Bacteria; p__Proteobacteria; c__Gammaproteobacteria; o__Pseudomonadales; f__Moraxellaceae; g__Acinetobacter; s__johnsonii	0	0	0	0	0	0	1	0	0	0	0	0	0	0	0	1	0	0	0	0	4	59	0	0	0	0	0	0
805055	k__Bacteria; p__Firmicutes; c__Bacilli; o__Bacillales; f__Bacillaceae	0	0	0	0	0	0	0	0	0	0	0	0	0	0	0	9	0	0	0	0	0	0	0	1	0	0	0	0
59566	k__Bacteria; p__Firmicutes; c__Bacilli; o__Lactobacillales; f__Streptococcaceae; g__Streptococcus	0	0	0	0	0	24	5	0	13	2	0	0	0	0	0	0	0	0	0	26	0	0	0	0	0	1	0	0
826544	k__Bacteria; p__Proteobacteria; c__Betaproteobacteria; o__Burkholderiales; f__Burkholderiaceae; g__Burkholderia	0	0	1	0	3	0	0	0	0	0	0	0	0	0	14	0	0	129	18	0	0	0	0	0	0	0	0	0
1529806	k__Bacteria; p__Proteobacteria; c__Alphaproteobacteria; o__Rhizobiales; f__Methylobacteriaceae; g__Methylobacterium	0	0	0	0	0	0	0	0	0	3	0	49	0	0	0	0	1	9	2	0	0	1	328	0	1	14	0	0
550937	k__Bacteria; p__Chloroflexi; c__Gitt-GS-136	0	0	0	0	0	0	0	1214	0	0	0	0	0	0	0	0	0	0	0	0	0	0	0	0	0	0	0	0
158804	k__Bacteria; p__Actinobacteria; c__Actinobacteria; o__Actinomycetales; f__Nocardioidaceae	0	1	0	0	0	0	0	121	0	0	0	0	0	0	0	12	0	0	0	0	0	0	0	0	0	0	6	0
826497	k__Bacteria; p__Chloroflexi	0	0	0	0	0	0	0	126	0	0	0	0	0	0	0	0	0	0	0	0	0	0	0	0	0	0	0	0
1142660	k__Bacteria; p__Chloroflexi; c__Thermomicrobia; o__JG30-KF-CM45	0	0	0	0	0	0	0	307	0	0	0	0	0	0	0	0	0	0	0	0	0	0	0	0	0	0	0	0
1935279	k__Bacteria; p__Firmicutes; c__Bacilli; o__Lactobacillales; f__Streptococcaceae; g__Streptococcus	1	0	0	0	0	23	16	0	14	5	0	0	0	0	0	0	0	0	0	17	0	3	0	0	0	1	0	0
4298920	k__Bacteria; p__Chloroflexi; c__Anaerolineae; o__GCA004	0	0	0	0	0	0	0	355	0	0	0	0	0	0	0	0	0	0	0	0	0	0	0	0	0	0	0	0
573413	k__Bacteria; p__Proteobacteria; c__Alphaproteobacteria; o__Sphingomonadales; f__Sphingomonadaceae; g__Sphingomonas; s__azotifigens	0	0	0	4	0	0	0	0	0	1	0	354	0	0	1	0	5	24	2	0	0	14	1012	0	11	0	0	0
224212	k__Bacteria; p__Proteobacteria; c__Gammaproteobacteria; o__Pseudomonadales; f__Moraxellaceae; g__Acinetobacter	0	1	0	0	0	2	0	0	0	0	0	0	0	0	0	4	0	0	0	0	0	55	0	21	5	24	51	0
370045	k__Bacteria; p__Actinobacteria; c__Actinobacteria; o__Actinomycetales; f__Micromonosporaceae; g__Catellatospora	0	0	0	0	0	0	0	66	0	0	0	0	0	0	0	0	0	0	0	0	0	0	0	0	0	0	0	0
1147446	k__Bacteria; p__Firmicutes; c__Bacilli; o__Bacillales; f__Bacillaceae; g__Bacillus; s__cereus	0	0	0	0	0	0	0	0	0	0	0	0	0	0	0	112	0	0	0	0	0	0	0	0	0	0	0	0
123510	k__Bacteria; p__Proteobacteria; c__Gammaproteobacteria; o__Enterobacteriales; f__Enterobacteriaceae	0	0	0	0	0	0	0	0	0	59	0	0	0	0	0	0	0	0	0	0	0	1	0	0	0	0	0	0
1112399	k__Bacteria; p__Acidobacteria; c__[Chloracidobacteria]; o__RB41; f__Ellin6075	0	0	0	0	0	0	0	52	0	0	0	0	0	0	0	0	0	0	0	0	0	0	0	0	0	0	0	0
706134	k__Bacteria; p__GAL15	0	0	0	0	0	0	0	445	0	0	0	0	0	0	0	0	0	0	0	0	0	0	0	0	0	0	0	0
511318	k__Bacteria; p__Actinobacteria; c__Acidimicrobiia; o__Acidimicrobiales	0	0	0	0	0	0	0	62	0	0	0	0	0	0	0	0	0	0	0	0	0	0	0	0	0	0	0	0
276010	k__Bacteria; p__Proteobacteria; c__Gammaproteobacteria; o__Xanthomonadales; f__Xanthomonadaceae; g__Stenotrophomonas	3	14	0	0	1	3	1	0	0	0	0	0	0	0	9	113	10	49	3	0	0	19	0	0	0	0	4	0
558953	k__Bacteria; p__Actinobacteria; c__Actinobacteria; o__Actinomycetales; f__Gordoniaceae; g__Gordonia	0	0	0	0	0	0	0	17	0	0	0	0	0	0	0	0	0	0	0	0	0	0	0	66	10	0	0	0
832938	k__Bacteria; p__Cyanobacteria; c__Nostocophycideae; o__Nostocales; f__Nostocaceae	0	0	0	0	0	0	0	91	0	0	0	0	0	0	0	0	0	0	0	0	0	0	0	0	0	0	0	0
1060029	k__Bacteria; p__Actinobacteria; c__Actinobacteria; o__Actinomycetales; f__Corynebacteriaceae; g__Corynebacterium	4	14	0	0	0	0	5	2	0	1	0	0	0	0	30	105	16	16	8	0	0	0	0	291	5	151	34	0
4438565	k__Bacteria; p__Proteobacteria; c__Gammaproteobacteria; o__Pseudomonadales; f__Pseudomonadaceae	0	2	0	0	1	0	3	0	0	0	0	0	0	0	25	11	0	9	2	0	4	218	0	42	0	4	3	0
4438564	k__Bacteria; p__Proteobacteria; c__Gammaproteobacteria; o__Pseudomonadales; f__Pseudomonadaceae; g__Pseudomonas	1	2	0	1	0	0	20	0	0	0	0	0	0	22771	3	42	7	1	0	0	21	771	0	224	12	24	9433	0
523025	k__Bacteria; p__Firmicutes; c__Bacilli; o__Lactobacillales; f__Streptococcaceae; g__Streptococcus	0	0	15	0	0	37	1362	2	22	6	0	0	0	0	0	0	0	0	0	30	7	27	0	1	0	1	0	0
838293	k__Bacteria; p__Proteobacteria; c__Alphaproteobacteria; o__Sphingomonadales; f__Sphingomonadaceae	0	2	0	1	0	0	0	0	0	0	0	63	0	0	3	0	2	398	88	0	0	1	36	0	9	29	0	0
112962	k__Bacteria; p__Chloroflexi; c__Chloroflexi; o__Herpetosiphonales	0	0	0	0	0	0	0	717	0	0	0	0	0	0	0	0	0	0	0	0	1	0	0	0	0	0	0	0
1073436	k__Bacteria; p__Firmicutes; c__Bacilli; o__Bacillales; f__Staphylococcaceae; g__Staphylococcus; s__pettenkoferi	0	0	0	12	0	0	0	0	0	0	30	0	0	0	0	0	1	0	5	0	171	124	0	194	0	33	4	53
807118	k__Bacteria; p__Proteobacteria; c__Gammaproteobacteria; o__Enterobacteriales; f__Enterobacteriaceae; g__Klebsiella	0	0	0	0	0	0	0	0	0	0	0	0	0	0	0	0	0	0	0	0	33	19	0	55	1	5	0	0
1001007	k__Bacteria; p__Firmicutes; c__Bacilli; o__Bacillales; f__Staphylococcaceae; g__Staphylococcus; s__aureus	0	0	0	117	0	0	0	0	0	0	122	0	0	0	0	0	0	0	1	0	162	22	0	16	0	4	2	424
408093	k__Bacteria; p__Actinobacteria; c__Actinobacteria; o__Actinomycetales; f__Micromonosporaceae; g__Dactylosporangium	0	0	0	0	0	0	0	110	0	0	0	0	0	0	0	0	0	0	0	0	0	0	0	0	0	0	0	0
889025	k__Bacteria; p__Proteobacteria; c__Gammaproteobacteria; o__Pseudomonadales; f__Moraxellaceae; g__Acinetobacter	0	0	0	0	0	0	0	0	0	0	0	0	0	0	0	0	0	1	0	0	0	80	0	0	0	0	0	0
4465887	k__Bacteria; p__Acidobacteria; c__[Chloracidobacteria]; o__PK29	0	0	0	0	0	0	0	107	0	0	0	0	0	0	0	0	0	0	0	0	4	0	0	0	0	0	0	0
972955	k__Bacteria; p__Actinobacteria; c__Actinobacteria; o__Actinomycetales; f__Propionibacteriaceae; g__Propionibacterium; s__acnes	0	1	0	0	0	0	0	0	0	0	0	0	0	0	2	0	8	1	0	0	0	8	0	18	1	26	9	0
286647	k__Bacteria; p__Actinobacteria; c__Actinobacteria; o__Actinomycetales; f__Microbacteriaceae; g__Microbacterium	0	17	0	60	0	0	0	0	0	5	0	0	0	0	0	0	22	7	1	0	0	0	0	0	373	6	0	0
929901	k__Bacteria; p__Actinobacteria; c__Actinobacteria; o__Actinomycetales; f__Micrococcaceae	0	1	0	0	1	0	0	57	0	0	0	0	0	0	69	0	0	42	17	0	2	345	0	23	30	61	0	0
1692229	k__Bacteria; p__Chloroflexi; c__Ellin6529	0	0	0	0	0	0	0	1902	0	0	0	0	0	0	0	0	0	0	0	0	0	0	0	0	0	0	0	0
4314454	k__Bacteria; p__Firmicutes; c__Bacilli; o__Lactobacillales; f__Streptococcaceae; g__Streptococcus	0	0	55	0	0	28	14	0	20	486	0	0	0	0	0	0	0	0	0	29	0	0	0	0	0	0	0	0
36906	k__Bacteria; p__Actinobacteria; c__Actinobacteria; o__Actinomycetales; f__Nocardiaceae; g__Nocardia	0	0	0	0	0	0	0	6	0	0	0	1	0	0	0	0	0	0	0	0	0	4	7	4	5	252	0	0
549961	k__Bacteria; p__Chloroflexi; c__Anaerolineae; o__GCA004	0	0	0	0	0	0	0	24079	1	0	0	0	0	0	0	0	0	0	0	0	0	0	0	0	0	0	0	0
926160	k__Bacteria; p__Proteobacteria; c__Alphaproteobacteria; o__Rhizobiales; f__Methylobacteriaceae; g__Methylobacterium	0	0	0	0	0	0	0	0	0	0	0	7	0	0	0	0	12	62	19	0	0	0	22	0	0	15	0	0
439982	k__Bacteria; p__Proteobacteria; c__Gammaproteobacteria; o__Pseudomonadales; f__Moraxellaceae; g__Acinetobacter	0	1	0	0	3	0	2	0	0	0	0	0	0	0	80	6	3	33	1	0	0	98	0	1	15	27	4	0
588630	k__Bacteria; p__Proteobacteria; c__Alphaproteobacteria; o__Rhizobiales	0	0	0	0	0	0	0	56	0	0	0	0	0	0	0	0	0	0	0	0	0	0	0	0	0	0	0	0
4304593	k__Bacteria; p__Acidobacteria; c__[Chloracidobacteria]; o__RB41; f__Ellin6075	0	0	0	0	0	0	0	164	0	0	0	0	0	0	0	0	0	0	0	0	0	0	0	0	0	0	0	0
868209	k__Bacteria; p__Actinobacteria; c__Acidimicrobiia; o__Acidimicrobiales	0	0	0	0	0	0	0	52	0	0	0	0	0	0	0	0	0	0	0	0	0	0	0	0	0	0	0	0
4245392	k__Bacteria; p__Proteobacteria; c__Alphaproteobacteria; o__Rhodobacterales; f__Rhodobacteraceae; g__Paracoccus; s__aminovorans	0	0	0	0	0	0	0	0	0	0	0	0	0	0	0	0	0	0	0	0	0	17	0	70	0	0	0	0
4325275	k__Bacteria; p__Firmicutes; c__Bacilli; o__Lactobacillales; f__Streptococcaceae; g__Streptococcus	1	0	35	0	0	13	2	0	2	1	0	0	0	0	0	0	0	0	0	14	0	1	0	0	0	0	0	0
247956	k__Bacteria; p__Chloroflexi; c__P2-11E	0	0	0	0	0	0	0	83	0	0	0	0	0	0	0	0	0	0	0	0	0	0	0	0	0	0	0	0
560465	k__Bacteria; p__Proteobacteria; c__Gammaproteobacteria; o__Enterobacteriales; f__Enterobacteriaceae; g__Serratia; s__marcescens	0	0	0	0	0	0	1	0	1	66	1	0	0	0	0	0	0	5	0	0	10901	8145	0	19258	271	19306	43	13
329490	k__Bacteria; p__Actinobacteria; c__Actinobacteria; o__Actinomycetales; f__Actinosynnemataceae; g__Lentzea	0	0	0	0	0	0	0	139	0	0	0	0	0	0	0	0	0	0	0	0	0	0	0	0	0	0	0	0
128177	k__Bacteria; p__Chloroflexi; c__Ellin6529	0	0	0	0	0	0	0	3297	0	0	0	0	0	0	0	0	0	0	0	0	0	0	0	0	0	0	0	0
133467	k__Bacteria; p__Actinobacteria; c__Actinobacteria; o__Actinomycetales; f__Intrasporangiaceae	3	0	0	0	0	4	0	0	0	0	0	0	0	0	0	2	2	0	0	0	0	8	0	4	0	29	0	0
565425	k__Bacteria; p__Bacteroidetes; c__Flavobacteriia; o__Flavobacteriales; f__Flavobacteriaceae; g__Flavobacterium	0	0	0	0	0	0	0	0	0	0	0	0	0	0	0	0	0	0	0	0	0	139	0	0	0	0	0	0
1139057	k__Bacteria; p__Chloroflexi; c__Chloroflexi; o__AKIW781	0	0	0	0	0	0	0	1296	0	0	0	0	0	0	0	0	0	0	0	0	0	0	0	0	0	0	0	0
587696	k__Bacteria; p__Actinobacteria; c__Actinobacteria; o__Actinomycetales; f__Microbacteriaceae; g__Microbacterium	0	0	0	17	0	0	0	0	0	7	0	623	0	0	0	0	1	121	8	0	0	3	838	1	151	0	0	0
517412	k__Bacteria; p__Chloroflexi; c__Ellin6529	0	0	0	0	0	0	0	94	0	0	0	0	0	0	0	0	0	0	0	0	0	0	0	0	0	0	0	0
211578	k__Bacteria; p__Acidobacteria; c__[Chloracidobacteria]; o__RB41; f__Ellin6075	0	0	0	0	0	0	0	99	0	0	0	0	0	0	0	0	0	0	0	0	0	0	0	0	0	0	0	0
591708	k__Bacteria; p__Proteobacteria; c__Gammaproteobacteria; o__Xanthomonadales; f__Xanthomonadaceae; g__Stenotrophomonas	0	134	0	0	0	0	0	0	0	0	0	0	0	0	0	0	0	0	0	0	0	0	0	0	0	0	0	0
339020	k__Bacteria; p__Firmicutes; c__Bacilli; o__Bacillales; f__Bacillaceae; g__Bacillus	0	0	0	0	0	0	0	0	0	0	0	0	0	0	0	0	109	0	0	0	0	0	0	0	0	0	0	0
983600	k__Bacteria; p__Firmicutes; c__Bacilli; o__Lactobacillales; f__Streptococcaceae; g__Streptococcus	2	0	5	0	0	59	54	0	35	16	0	0	0	0	0	0	0	0	0	55	0	0	0	0	0	0	0	0
4323871	k__Bacteria; p__Proteobacteria; c__Alphaproteobacteria; o__Rhizobiales; f__Methylobacteriaceae; g__Methylobacterium; s__komagatae	0	0	0	0	0	0	0	0	0	0	0	0	0	0	0	0	3	44	8	0	0	25	0	0	0	0	0	0
1029151	k__Bacteria; p__Firmicutes; c__Bacilli; o__Gemellales; f__Gemellaceae; g__Gemella	0	0	0	0	0	0	0	0	8	6	0	0	0	0	77	0	0	0	0	0	0	0	0	0	0	0	0	0
1000816	k__Bacteria; p__Firmicutes; c__Bacilli; o__Lactobacillales; f__Streptococcaceae; g__Streptococcus	1	0	8	0	0	11	4	0	24	3	0	0	0	0	0	0	0	0	0	11	0	0	0	0	0	0	0	0
227343	k__Bacteria; p__Proteobacteria; c__Gammaproteobacteria; o__Xanthomonadales; f__Xanthomonadaceae	0	71	0	0	0	0	0	0	0	0	0	0	0	0	0	0	0	0	0	0	0	14	0	0	0	0	0	0
111394	k__Bacteria; p__Cyanobacteria; c__Nostocophycideae; o__Nostocales; f__Nostocaceae	0	0	0	0	0	0	0	87	0	0	0	0	0	0	0	0	0	0	0	0	0	0	0	0	0	0	0	0
4402461	k__Bacteria; p__Actinobacteria; c__Actinobacteria; o__Actinomycetales; f__Brevibacteriaceae; g__Brevibacterium	0	0	0	0	0	0	0	0	0	0	0	0	0	0	0	0	0	59	2	0	0	1	1	2	9	0	0	0
748636	k__Bacteria; p__Actinobacteria; c__Actinobacteria; o__Actinomycetales; f__Microbacteriaceae; g__Mycetocola	0	82	0	169	0	0	0	0	0	65	0	93	0	0	2	0	40	39	4	0	0	16	159	15	1888	16	0	0
391326	k__Bacteria; p__Firmicutes; c__Bacilli; o__Bacillales; f__Staphylococcaceae; g__Staphylococcus	0	0	0	0	0	0	0	0	0	0	0	0	0	0	0	0	0	0	71	0	0	0	0	0	0	0	0	0
342427	k__Bacteria; p__Firmicutes; c__Clostridia; o__Clostridiales; f__Veillonellaceae; g__Veillonella; s__dispar	5	2	0	0	0	2	0	0	0	1	1	0	1	0	1	1	2	0	0	1	3	44	0	2	1	5	0	2
940828	k__Bacteria; p__Actinobacteria; c__Actinobacteria; o__Actinomycetales; f__Micromonosporaceae	0	0	0	0	0	0	0	96	0	0	0	0	0	0	0	0	0	0	0	0	0	0	0	0	0	0	0	0
1128703	k__Bacteria; p__Chloroflexi; c__Anaerolineae; o__S0208	0	0	0	0	0	0	0	706	0	0	0	0	0	0	0	0	0	0	0	0	0	0	0	0	0	0	0	0
365948	k__Bacteria; p__Chloroflexi; c__Anaerolineae; o__SBR1031; f__A4b	0	0	0	0	0	0	0	206	0	0	0	0	0	0	0	0	0	0	0	0	0	0	0	0	0	0	0	0
1136150	k__Bacteria; p__Cyanobacteria; c__Synechococcophycideae; o__Pseudanabaenales; f__Pseudanabaenaceae	0	0	0	0	0	0	0	108	0	0	0	0	0	0	0	0	0	0	0	0	0	0	0	0	0	0	0	0
1011712	k__Bacteria; p__Actinobacteria; c__Actinobacteria; o__Actinomycetales; f__Corynebacteriaceae; g__Corynebacterium	0	0	0	0	0	0	3	2	0	0	0	0	0	0	8	0	0	0	0	0	0	32	0	81	2	50	1	0
907241	k__Bacteria; p__Actinobacteria; c__Actinobacteria; o__Actinomycetales; f__Corynebacteriaceae; g__Corynebacterium	0	0	0	0	0	0	0	0	0	0	0	1	0	0	0	0	1	1	0	0	0	251	11	11	3	0	0	0
907246	k__Bacteria; p__Actinobacteria; c__Actinobacteria; o__Actinomycetales; f__Frankiaceae	0	0	0	0	0	0	0	1	0	1	0	454	0	0	0	0	20	0	42	0	0	0	29	1	20	0	0	0
821119	k__Bacteria; p__Proteobacteria; c__Gammaproteobacteria; o__Pseudomonadales; f__Pseudomonadaceae; g__Pseudomonas; s__stutzeri	0	0	0	0	0	0	0	0	0	0	0	0	0	34	0	0	0	0	0	0	0	0	0	0	0	0	32	0
166819	k__Bacteria; p__Actinobacteria; c__Actinobacteria; o__Actinomycetales; f__Nocardiaceae; g__Nocardia	0	0	0	0	0	0	0	223	0	0	0	0	0	0	0	0	0	0	0	0	0	0	0	0	0	0	0	0
338517	k__Bacteria; p__Proteobacteria; c__Alphaproteobacteria; o__Rhizobiales; f__Bradyrhizobiaceae	0	1	0	0	0	0	0	0	0	0	0	0	0	0	0	0	39	8	1	0	0	0	0	3	4	21	3	0
110404	k__Bacteria; p__Proteobacteria; c__Gammaproteobacteria; o__Pseudomonadales; f__Moraxellaceae; g__Acinetobacter	0	1	0	0	0	0	0	0	0	1	0	0	0	0	0	0	1	0	0	0	0	31	0	10	2	7	0	0
881442	k__Bacteria; p__Acidobacteria; c__[Chloracidobacteria]; o__RB41; f__Ellin6075	0	0	0	0	0	0	0	95	0	0	0	0	0	0	0	0	0	0	0	0	0	0	0	0	0	0	0	0
1060565	k__Bacteria; p__Proteobacteria; c__Alphaproteobacteria; o__Rhizobiales; f__Methylobacteriaceae; g__Methylobacterium	0	231	0	6	0	0	2	1	0	2076	0	212	0	1	2	32	387	980	118	0	0	113	1324	10	281	6	1	0
4306177	k__Bacteria; p__Firmicutes; c__Bacilli; o__Lactobacillales; f__Streptococcaceae; g__Streptococcus	0	0	0	0	0	22	5	0	16	5	0	0	0	0	0	0	0	0	0	20	0	0	0	0	0	0	0	0
523036	k__Bacteria; p__Firmicutes; c__Bacilli; o__Gemellales; f__Gemellaceae	0	0	0	0	0	0	0	2	39	28	0	0	0	0	72	0	0	0	0	0	0	0	0	0	0	0	0	0
248577	k__Bacteria; p__Proteobacteria; c__Alphaproteobacteria; o__Rhodobacterales; f__Rhodobacteraceae; g__Paracoccus; s__aminovorans	0	0	0	0	0	0	0	0	0	0	0	0	0	0	0	0	0	0	0	0	0	27	0	20	0	1	0	0
4393724	k__Bacteria; p__Actinobacteria; c__Actinobacteria; o__Actinomycetales; f__Nocardiaceae; g__Nocardia	0	0	0	0	0	3	1	4	1	11	0	3	0	1	0	8	0	1	0	0	173	996	6	1178	473	2182	367	2
4341344	k__Bacteria; p__Chloroflexi; c__Ellin6529	0	0	0	0	0	0	0	235	0	0	0	0	0	0	0	0	0	0	0	0	0	0	0	0	0	0	0	0
486195	k__Bacteria; p__Bacteroidetes; c__Flavobacteriia; o__Flavobacteriales; f__Flavobacteriaceae; g__Flavobacterium	0	1	0	1	0	0	5	0	0	0	0	0	0	0	0	23	0	8	4	0	1	2601	0	0	4	0	6	0
579303	k__Bacteria; p__Cyanobacteria; c__Synechococcophycideae; o__Pseudanabaenales; f__Pseudanabaenaceae; g__Leptolyngbya	0	0	0	0	0	0	0	60	0	0	0	0	0	0	0	0	0	0	0	0	0	0	0	0	0	0	0	0
4455887	k__Bacteria; p__Firmicutes; c__Bacilli; o__Lactobacillales; f__Streptococcaceae; g__Streptococcus	3	0	25	0	0	79	38	0	57	15	0	0	0	0	0	0	0	0	0	61	0	0	0	0	0	0	0	0
1107335	k__Bacteria; p__Proteobacteria; c__Gammaproteobacteria; o__Pseudomonadales; f__Moraxellaceae; g__Acinetobacter	0	0	0	0	0	0	0	0	0	0	0	0	0	0	15	0	0	1	0	0	0	15	0	0	2	15	0	0
1995363	k__Bacteria; p__Firmicutes; c__Bacilli; o__Bacillales; f__Staphylococcaceae; g__Staphylococcus; s__epidermidis	0	0	0	10	0	0	0	0	0	0	2	0	0	0	0	0	0	0	33	0	5	1	0	0	0	0	0	4
572586	k__Bacteria; p__Proteobacteria; c__Alphaproteobacteria; o__Rhizobiales; f__Methylobacteriaceae; g__Methylobacterium	0	1	0	0	0	0	0	0	0	1	0	1342	0	0	0	0	2	15	5	0	0	0	1270	0	0	0	0	0
825362	k__Bacteria; p__Proteobacteria; c__Gammaproteobacteria; o__Aeromonadales; f__Aeromonadaceae	0	0	0	0	0	0	0	0	0	0	0	0	0	0	0	0	0	0	0	0	14	24	0	24	0	1	0	0
4339783	k__Bacteria; p__Chloroflexi; c__Anaerolineae; o__GCA004	0	0	0	0	0	0	0	1195	0	0	0	0	0	0	0	0	0	0	0	0	0	0	0	0	0	0	0	0
689528	k__Bacteria; p__Actinobacteria; c__Actinobacteria; o__Actinomycetales; f__Intrasporangiaceae	0	0	0	0	0	0	0	141	0	0	0	0	0	0	0	0	0	0	0	0	0	20	0	4	0	0	0	0
1074210	k__Bacteria; p__Firmicutes; c__Bacilli; o__Gemellales; f__Gemellaceae	0	1	0	0	0	0	0	1	11	0	0	0	0	0	0	7	0	7	0	0	0	0	0	0	1	48	0	0
1105814	k__Bacteria; p__Proteobacteria; c__Alphaproteobacteria; o__Rhizobiales; f__Bradyrhizobiaceae; g__Bradyrhizobium	0	2	0	0	0	0	0	21	0	0	0	100	0	0	1	0	104	800	230	0	3	0	9	25	6	2	5	0
810831	k__Bacteria; p__Proteobacteria; c__Gammaproteobacteria; o__Enterobacteriales; f__Enterobacteriaceae	0	0	0	0	157	0	0	0	0	0	0	0	0	0	0	0	0	0	0	0	0	0	0	0	0	0	0	0
699027	k__Bacteria; p__Bacteroidetes; c__Flavobacteriia; o__Flavobacteriales; f__Flavobacteriaceae; g__Flavobacterium	0	0	0	0	0	0	0	0	0	0	0	0	0	0	0	0	0	0	0	0	0	59	0	0	2	12	0	0
404338	k__Bacteria; p__Actinobacteria; c__Actinobacteria; o__Actinomycetales; f__Corynebacteriaceae; g__Corynebacterium	0	0	0	0	0	0	1	0	0	0	0	0	0	0	0	0	0	0	0	0	0	81	0	5	0	0	0	0
151649	k__Bacteria; p__Actinobacteria; c__Actinobacteria; o__Actinomycetales; f__Microbacteriaceae; g__Microbacterium	0	0	0	0	0	0	0	0	0	0	0	1067	0	0	0	0	0	0	0	0	0	0	316	0	1	0	0	0
4298205	k__Bacteria; p__Proteobacteria; c__Gammaproteobacteria; o__Enterobacteriales; f__Enterobacteriaceae; g__Erwinia	0	0	0	0	104	0	0	0	0	0	0	0	0	0	0	0	0	0	0	0	0	0	0	0	0	0	0	0
91144	k__Bacteria; p__Proteobacteria; c__Gammaproteobacteria; o__Pseudomonadales; f__Pseudomonadaceae	0	0	0	0	0	0	0	0	0	0	0	0	0	5	0	8	0	0	0	0	0	55	0	27	0	0	14	0
349776	k__Bacteria; p__Acidobacteria; c__[Chloracidobacteria]; o__RB41; f__Ellin6075	0	0	0	0	0	0	0	118	0	0	0	0	0	0	0	0	0	0	0	0	0	0	0	0	0	0	0	0
559935	k__Bacteria; p__Actinobacteria; c__Actinobacteria; o__Actinomycetales; f__Intrasporangiaceae; g__Phycicoccus	0	0	0	0	0	0	0	83	0	0	0	0	0	0	0	0	0	0	0	0	0	15	1	3	0	1	0	0
11449	k__Bacteria; p__Actinobacteria; c__Actinobacteria; o__Actinomycetales; f__Sporichthyaceae; g__Sporichthya	0	0	0	0	0	0	0	112	0	0	0	0	0	0	0	0	0	0	0	0	0	0	0	0	0	0	0	0
2358923	k__Bacteria; p__Firmicutes; c__Bacilli; o__Lactobacillales; f__Streptococcaceae; g__Streptococcus	215	0	0	0	0	0	0	0	0	0	0	0	0	0	0	0	0	0	0	0	0	3	0	0	0	0	0	0
661453	k__Bacteria; p__Chloroflexi; c__Gitt-GS-136	0	0	0	0	0	0	0	209	0	0	0	0	0	0	0	0	0	0	0	0	0	0	0	0	0	0	0	0
849821	k__Bacteria; p__Chloroflexi; c__Ellin6529	0	0	0	0	0	0	0	5259	0	0	0	0	0	0	0	0	0	0	0	0	0	0	0	0	0	0	0	0
509610	k__Bacteria; p__Chloroflexi; c__Thermomicrobia; o__JG30-KF-CM45	0	0	0	0	0	0	0	515	0	0	0	0	0	0	0	0	0	0	0	0	0	0	0	0	0	0	0	0
572750	k__Bacteria; p__Proteobacteria; c__Gammaproteobacteria; o__Enterobacteriales; f__Enterobacteriaceae; g__Trabulsiella	0	0	0	0	4	0	0	0	0	62	0	0	14	0	0	0	0	1	1	0	0	3	0	5	0	13	0	0
884613	k__Bacteria; p__Actinobacteria; c__Actinobacteria; o__Actinomycetales; f__Nocardioidaceae	0	0	0	0	0	0	0	75	0	0	0	0	0	0	0	0	0	0	0	0	0	0	0	0	0	0	0	0
589597	k__Bacteria; p__Proteobacteria; c__Gammaproteobacteria; o__Pseudomonadales; f__Pseudomonadaceae; g__Pseudomonas; s__viridiflava	0	0	0	0	0	0	0	0	0	0	0	0	0	0	0	0	0	0	0	0	0	0	0	0	0	0	517	0
4471497	k__Bacteria; p__Actinobacteria; c__Acidimicrobiia; o__Acidimicrobiales	0	0	0	0	0	0	0	62	0	0	0	0	0	0	0	0	0	0	0	0	0	0	0	0	0	0	0	0
1129719	k__Bacteria; p__Chloroflexi; c__Chloroflexi; o__[Roseiflexales]	0	0	0	0	0	0	0	51	0	0	0	0	0	0	0	0	0	0	0	0	0	0	0	0	0	0	0	0
974796	k__Bacteria; p__Planctomycetes; c__Planctomycetia; o__Gemmatales; f__Isosphaeraceae	0	0	0	0	0	0	0	62	0	0	0	0	0	0	0	0	0	0	0	0	0	0	0	0	0	0	0	0
4397937	k__Bacteria; p__Cyanobacteria; c__Synechococcophycideae; o__Pseudanabaenales; f__Pseudanabaenaceae	0	0	0	0	0	0	0	51	0	0	0	0	0	0	0	0	0	0	0	0	0	0	0	0	0	0	0	0
223752	k__Bacteria; p__Chloroflexi; c__TK10; o__AKYG885; f__Dolo_23	0	0	0	0	0	0	0	319	0	0	0	0	0	0	0	0	0	0	0	0	0	0	0	0	0	0	0	0
4451238	k__Bacteria; p__Proteobacteria; c__Betaproteobacteria	0	0	0	0	1	1	0	0	0	0	0	0	0	0	3	2	0	7	1	0	3	41	0	11	32	49	0	0
2654263	k__Bacteria; p__Proteobacteria; c__Gammaproteobacteria; o__Pasteurellales; f__Pasteurellaceae; g__Haemophilus; s__parainfluenzae	0	0	0	0	0	0	0	0	0	0	0	0	212	0	0	0	0	0	0	0	0	0	0	0	0	8	0	0
827497	k__Bacteria; p__Proteobacteria; c__Gammaproteobacteria; o__Pseudomonadales; f__Pseudomonadaceae; g__Pseudomonas; s__alcaligenes	1	5	0	0	0	0	6	0	0	0	0	0	0	0	27	137	18	12	12	0	0	103	0	136	1	50	0	0
549954	k__Bacteria; p__Chloroflexi; c__Thermomicrobia; o__JG30-KF-CM45	0	0	0	0	0	0	0	39534	0	0	0	1	0	0	0	0	0	0	0	0	0	0	0	0	0	0	0	0
172090	k__Bacteria; p__Proteobacteria; c__Alphaproteobacteria; o__Rhodobacterales; f__Rhodobacteraceae	0	0	0	0	2	0	0	0	0	0	0	0	0	0	8	0	0	0	0	0	0	74	0	71	0	1	2	0
278680	k__Bacteria; p__Proteobacteria; c__Alphaproteobacteria; o__Rhizobiales; f__Methylobacteriaceae; g__Methylobacterium; s__hispanicum	0	0	0	0	0	0	0	2	0	0	0	8	0	0	0	0	0	48	7	0	0	1	6	0	0	0	0	0
113609	k__Bacteria; p__Chloroflexi; c__Anaerolineae; o__envOPS12	0	0	0	0	0	0	0	117	0	0	0	0	0	0	0	0	0	0	0	0	0	0	0	0	0	0	0	0
156477	k__Bacteria; p__Actinobacteria; c__Actinobacteria; o__Actinomycetales; f__Geodermatophilaceae; g__Geodermatophilus	0	0	0	0	0	0	0	46	0	0	0	0	0	0	3	0	0	0	0	0	0	0	0	0	0	0	0	0
132985	k__Bacteria; p__Actinobacteria; c__Actinobacteria; o__Actinomycetales; f__Micrococcaceae	0	2	0	0	0	1	0	0	0	0	0	0	0	0	9	0	0	9	1	0	0	0	0	1	3	28	0	0
232551	k__Bacteria; p__Actinobacteria; c__Acidimicrobiia; o__Acidimicrobiales; f__C111	0	0	0	0	0	0	0	263	0	0	0	0	0	0	0	0	0	0	0	0	0	0	0	0	0	0	0	0
526833	k__Bacteria; p__Actinobacteria; c__Actinobacteria; o__Actinomycetales; f__Micrococcaceae	0	0	0	0	0	0	0	0	0	0	0	0	0	0	0	0	0	0	0	0	0	87	0	11	2	3	0	0
538093	k__Bacteria; p__Actinobacteria; c__Actinobacteria; o__Actinomycetales; f__Pseudonocardiaceae; g__Actinomycetospora	0	0	0	0	0	0	0	41	0	0	0	0	0	0	0	0	4	0	0	0	0	0	0	0	0	66	0	0
509986	k__Bacteria; p__Chloroflexi; c__Anaerolineae; o__Caldilineales; f__Caldilineaceae; g__Caldilinea	0	0	0	0	0	0	0	3137	0	0	0	0	0	0	0	0	0	0	0	0	0	0	0	0	0	0	0	0
4442702	k__Bacteria; p__Cyanobacteria	0	0	0	0	0	0	0	139	0	0	0	0	0	0	0	0	0	0	0	0	0	0	0	0	0	0	0	0
719440	k__Bacteria; p__Actinobacteria; c__Acidimicrobiia; o__Acidimicrobiales	0	0	0	0	0	0	0	108	0	0	0	0	0	0	0	0	0	0	0	0	0	0	0	0	0	0	0	0
540691	k__Bacteria; p__Proteobacteria; c__Gammaproteobacteria; o__Pseudomonadales; f__Moraxellaceae	0	0	0	0	0	0	0	0	0	0	0	0	0	298	0	0	0	0	0	0	0	1	0	1	1	1	241	0
384716	k__Bacteria; p__Firmicutes; c__Bacilli; o__Gemellales	0	0	0	86	0	0	0	0	0	0	77	0	0	0	0	0	0	0	3	0	143	13	0	15	0	3	0	145
793975	k__Bacteria; p__Actinobacteria; c__Actinobacteria; o__Actinomycetales; f__Microbacteriaceae; g__Agromyces	0	0	0	0	0	0	0	62	0	0	0	0	0	0	0	0	2	0	0	0	0	0	0	0	0	0	0	0
1051669	k__Bacteria; p__Firmicutes; c__Bacilli; o__Lactobacillales; f__Streptococcaceae; g__Streptococcus	1	0	8	0	0	32	6	0	10	4	0	0	0	0	0	0	0	0	0	26	0	0	0	0	0	0	0	0
503389	k__Bacteria; p__Actinobacteria; c__Actinobacteria; o__Actinomycetales; f__Corynebacteriaceae; g__Corynebacterium	0	0	0	0	0	0	0	0	0	0	0	2	0	0	4	0	1	7	0	0	0	0	0	7	12	0	17	0
12364	k__Bacteria; p__Actinobacteria; c__Actinobacteria; o__Actinomycetales; f__Intrasporangiaceae; g__Terracoccus	0	0	0	0	0	0	0	54	0	0	0	0	0	0	0	0	0	0	0	0	0	0	0	0	0	0	0	0
1091060	k__Bacteria; p__Proteobacteria; c__Alphaproteobacteria; o__Sphingomonadales; f__Sphingomonadaceae; g__Sphingomonas	2	86	1	114	0	0	0	2	0	35	0	16530	0	0	18	0	277	3431	763	0	0	2	15059	0	529	3	15	0
553205	k__Bacteria; p__Actinobacteria; c__Actinobacteria; o__Actinomycetales; f__Intrasporangiaceae; g__Janibacter	0	0	0	0	0	0	0	17	0	0	0	2	0	0	0	0	0	0	0	0	0	39	1	13	0	2	0	0
1111294	k__Bacteria; p__Proteobacteria; c__Gammaproteobacteria; o__Enterobacteriales; f__Enterobacteriaceae	0	2	0	0	0	0	3	0	0	0	0	0	0	0	1	0	1	1	1	0	0	1	0	71	9	657	1	0
746679	k__Bacteria; p__Proteobacteria; c__Gammaproteobacteria; o__Enterobacteriales; f__Enterobacteriaceae	0	0	0	0	0	0	1	0	0	890	0	0	0	0	0	0	0	0	0	0	3	223	0	61	2	121	1	0
837069	k__Bacteria; p__Actinobacteria; c__Actinobacteria; o__Actinomycetales; f__Streptomycetaceae; g__Streptomyces	0	0	0	0	0	0	0	149	0	0	0	0	0	0	0	0	0	0	0	0	0	0	0	0	0	0	0	0
509773	k__Bacteria; p__Firmicutes; c__Bacilli; o__Lactobacillales; f__Streptococcaceae; g__Streptococcus	53	0	0	0	0	0	3	0	0	14	0	0	0	0	0	0	0	0	0	0	0	3	0	0	0	0	0	0
1636835	k__Bacteria; p__Actinobacteria; c__Actinobacteria; o__Actinomycetales; f__Corynebacteriaceae; g__Corynebacterium	0	0	0	0	0	0	0	0	0	0	0	0	0	0	0	0	0	0	0	0	1	79	0	4	0	0	0	0
588420	k__Bacteria; p__Chloroflexi; c__Anaerolineae; o__S0208	0	0	0	0	0	0	0	282	0	0	0	0	0	0	0	0	0	0	0	0	0	0	0	0	0	0	0	0
862115	k__Bacteria; p__Proteobacteria; c__Gammaproteobacteria; o__Pasteurellales; f__Pasteurellaceae; g__Aggregatibacter	0	0	0	0	0	0	0	0	0	0	0	0	80	0	0	1	0	0	0	0	0	0	0	0	0	26	0	0
4397097	k__Bacteria; p__Proteobacteria; c__Alphaproteobacteria; o__Rhizobiales; f__Bradyrhizobiaceae	0	0	0	0	0	0	0	47	0	0	0	0	0	0	0	0	0	0	0	0	0	0	0	0	0	0	0	0
4444512	k__Bacteria; p__WPS-2	0	0	0	0	0	0	0	49	0	0	0	0	0	0	0	0	0	0	0	0	0	0	0	0	0	0	0	0
1007599	k__Bacteria; p__Actinobacteria; c__Actinobacteria; o__Actinomycetales; f__Corynebacteriaceae; g__Corynebacterium	0	2	0	0	0	0	4	1	0	0	0	0	0	0	3	0	0	0	0	0	0	232	6	111	13	44	17	0
342749	k__Bacteria; p__Proteobacteria; c__Alphaproteobacteria; o__Sphingomonadales; f__Sphingomonadaceae; g__Sphingomonas; s__changbaiensis	0	0	0	0	0	0	0	1	0	0	0	34	0	0	0	0	0	7	1	0	0	1	31	0	1	0	0	0
1126011	k__Bacteria; p__Proteobacteria; c__Gammaproteobacteria; o__Alteromonadales; f__Idiomarinaceae	0	0	0	0	0	0	0	0	0	0	0	0	0	0	0	0	0	0	0	0	0	0	0	0	5	354	0	0
879972	k__Bacteria; p__Firmicutes; c__Bacilli; o__Lactobacillales; f__Streptococcaceae; g__Streptococcus	1	0	151	0	0	3	3	0	5	1	0	0	0	0	0	0	0	1	0	3	0	0	0	0	0	0	0	0
2304693	k__Bacteria; p__Proteobacteria; c__Gammaproteobacteria; o__Enterobacteriales; f__Enterobacteriaceae; g__Serratia; s__marcescens	0	0	0	0	0	0	0	0	0	11	0	0	0	1	1	0	0	0	0	0	16585	24145	0	30288	39	4411	11	2
1131309	k__Bacteria; p__Chloroflexi; c__Thermomicrobia; o__AKYG1722	0	0	0	0	0	0	0	280	0	0	0	0	0	0	0	0	0	0	0	0	0	0	0	0	0	0	0	0
487725	k__Bacteria; p__Proteobacteria; c__Alphaproteobacteria; o__Sphingomonadales; f__Sphingomonadaceae; g__Sphingomonas	0	0	0	0	0	0	0	0	0	0	0	16	0	0	0	0	3	59	8	0	0	0	4	0	2	0	0	0
388763	k__Bacteria; p__Proteobacteria; c__Gammaproteobacteria; o__Pseudomonadales; f__Pseudomonadaceae; g__Pseudomonas	0	0	0	0	0	0	0	0	0	0	0	0	0	48139	0	0	0	0	0	0	0	0	0	0	1	0	9783	0
617833	k__Bacteria; p__Firmicutes; c__Bacilli; o__Bacillales; f__Planococcaceae	0	0	0	0	0	0	0	0	0	0	0	0	0	0	4	1	0	8	1838	0	3	10	0	4	0	2	0	1
738230	k__Bacteria; p__Proteobacteria; c__Gammaproteobacteria; o__Pseudomonadales; f__Pseudomonadaceae	10	13	0	1	0	0	3	0	0	0	0	0	0	0	14	214	37	1	2	0	2	37	0	40	27	98	0	3
169182	k__Bacteria; p__Proteobacteria; c__Gammaproteobacteria; o__Enterobacteriales; f__Enterobacteriaceae	0	0	0	0	0	0	0	0	0	0	0	0	0	0	0	0	0	0	0	0	0	0	0	7	0	78	0	0
4461030	k__Bacteria; p__Proteobacteria; c__Gammaproteobacteria; o__Enterobacteriales; f__Enterobacteriaceae	0	0	0	0	0	0	0	0	0	0	0	0	0	0	0	0	0	0	0	0	105	44	0	157	1	71	1	0
526131	k__Bacteria; p__Firmicutes; c__Bacilli; o__Lactobacillales; f__Streptococcaceae; g__Streptococcus	1	0	10	0	0	8	6	0	6	1	0	0	0	0	0	0	0	0	0	16	0	0	0	0	0	0	0	0
307611	k__Bacteria; p__Actinobacteria; c__Actinobacteria; o__Actinomycetales; f__Nocardioidaceae	0	0	0	0	0	0	0	142	0	0	0	0	0	0	0	0	0	0	0	0	0	0	0	0	0	0	0	0
701989	k__Bacteria; p__Actinobacteria; c__Acidimicrobiia; o__Acidimicrobiales; f__Iamiaceae; g__Iamia	0	0	0	0	0	0	0	107	0	0	0	0	0	0	0	0	0	0	0	0	0	0	0	0	0	0	0	0
1068955	k__Bacteria; p__Firmicutes; c__Bacilli; o__Bacillales; f__Staphylococcaceae; g__Staphylococcus	0	0	0	77	0	0	0	0	0	0	87	0	0	0	0	0	0	0	0	0	131	22	0	57	0	2	0	99
405425	k__Bacteria; p__Proteobacteria; c__Gammaproteobacteria; o__Pseudomonadales; f__Moraxellaceae; g__Acinetobacter	4	3	0	0	0	4	2	0	0	0	0	0	0	0	56	10	6	46	0	0	3	601	0	6	2	20	1	0
555635	k__Bacteria; p__Actinobacteria; c__MB-A2-108; o__0319-7L14	0	0	0	0	0	0	0	435	0	0	0	0	0	0	0	0	0	0	0	0	0	0	0	0	0	0	0	0
866926	k__Bacteria; p__Actinobacteria; c__Actinobacteria; o__Actinomycetales; f__Nocardioidaceae	0	0	0	0	0	0	0	61	0	0	0	0	0	0	0	0	0	0	0	0	0	0	0	0	0	0	0	0
942246	k__Bacteria; p__Actinobacteria; c__Actinobacteria; o__Actinomycetales; f__Tsukamurellaceae	0	3	0	0	0	0	0	0	0	0	0	1207	0	0	2	0	6	9	3	0	0	0	557	0	96	0	0	0
240755	k__Bacteria; p__Proteobacteria; c__Gammaproteobacteria; o__Pasteurellales; f__Pasteurellaceae; g__Haemophilus; s__influenzae	0	0	0	0	0	0	0	0	0	0	0	0	8716	0	0	0	0	0	0	0	0	8	0	2	0	2767	8	0
863832	k__Bacteria; p__Firmicutes; c__Bacilli; o__Bacillales; f__Staphylococcaceae; g__Staphylococcus; s__aureus	0	0	0	4	1	0	0	0	0	0	2	0	0	0	4	0	0	12	1966	0	0	0	0	0	0	1	0	4
132101	k__Bacteria; p__Actinobacteria; c__Actinobacteria; o__Actinomycetales; f__Intrasporangiaceae	0	0	0	0	0	0	0	0	0	0	0	0	0	0	0	0	0	0	0	0	0	37	0	13	0	0	0	0
813781	k__Bacteria; p__Bacteroidetes; c__Flavobacteriia; o__Flavobacteriales; f__[Weeksellaceae]; g__Chryseobacterium	1	2	0	0	0	1	0	0	0	1	0	0	0	0	14	18	1	7	0	0	0	243	0	0	0	0	1	0
3202924	k__Bacteria; p__Actinobacteria; c__Actinobacteria; o__Actinomycetales; f__Propionibacteriaceae; g__Propionibacterium; s__acnes	0	1	0	0	0	1	10	2	0	0	0	0	0	0	78	8	14	8	3	0	29	1425	0	486	2	32	17	0
197286	k__Bacteria; p__Proteobacteria; c__Gammaproteobacteria; o__Enterobacteriales; f__Enterobacteriaceae	0	0	0	0	1	0	0	0	0	4	0	0	0	0	3	0	0	0	0	0	220	364	0	284	0	152	0	0
1061772	k__Bacteria; p__Firmicutes; c__Bacilli; o__Bacillales; f__Planococcaceae	0	0	0	0	0	0	66	0	0	0	0	0	0	0	0	0	0	0	0	0	14	106	0	0	0	0	0	0
580850	k__Bacteria; p__Actinobacteria; c__Actinobacteria; o__Actinomycetales; f__Micromonosporaceae	0	0	0	0	0	0	0	111	0	0	0	0	0	0	0	0	0	0	0	0	0	0	0	0	0	0	0	0
982306	k__Bacteria; p__Firmicutes; c__Bacilli; o__Lactobacillales; f__Streptococcaceae; g__Streptococcus	0	0	158	0	0	1	5	0	1	1	0	0	0	0	0	0	0	0	0	3	0	0	0	0	0	0	0	0
561245	k__Bacteria; p__Proteobacteria; c__Alphaproteobacteria; o__Sphingomonadales; f__Sphingomonadaceae; g__Sphingomonas	0	1	0	5	0	0	0	0	0	1	0	0	0	0	0	0	20	0	0	0	0	0	2	0	28	1	0	0
301149	k__Bacteria; p__Proteobacteria; c__Gammaproteobacteria; o__Enterobacteriales; f__Enterobacteriaceae	0	0	0	0	0	0	0	0	0	0	0	0	0	0	0	0	0	0	0	0	0	0	0	3	0	52	0	0
4433512	k__Bacteria; p__Chloroflexi; c__Ellin6529	0	0	0	0	0	0	0	1114	0	0	0	0	0	0	0	0	0	0	0	0	0	0	0	0	0	0	0	0
173654	k__Bacteria; p__Proteobacteria; c__Gammaproteobacteria; o__Enterobacteriales; f__Enterobacteriaceae	0	0	0	0	0	0	0	0	0	0	0	0	0	0	0	0	0	0	0	0	0	0	0	13	2	350	0	0
581921	k__Bacteria; p__Proteobacteria; c__Betaproteobacteria; o__Burkholderiales; f__Comamonadaceae; g__Comamonas	0	4	0	0	0	0	4	0	0	0	0	0	0	0	1	15	0	0	0	0	0	304	0	34	8	59	12	0
161677	k__Bacteria; p__Proteobacteria; c__Gammaproteobacteria; o__Pseudomonadales; f__Moraxellaceae; g__Acinetobacter; s__schindleri	0	0	0	0	0	0	4	0	0	0	0	0	0	0	12	5	2	33	0	1	3	300	0	2	1	25	6	0
1135830	k__Bacteria; p__Proteobacteria; c__Betaproteobacteria; o__Burkholderiales; f__Comamonadaceae; g__Schlegelella	0	0	0	0	0	0	0	0	0	1	0	0	0	0	0	0	0	0	0	0	0	0	0	11	11	34	8	0
1127109	k__Bacteria; p__Proteobacteria; c__Gammaproteobacteria; o__Pseudomonadales; f__Pseudomonadaceae	2	6	0	1	0	0	0	0	0	0	0	0	0	0	27	73	9	7	1	0	2	11	0	8	12	29	1	0
833957	k__Bacteria; p__Chloroflexi; c__Ellin6529	0	0	0	0	0	0	0	159	0	0	0	0	0	0	0	0	0	0	0	0	0	0	0	0	0	0	0	0
1083194	k__Bacteria; p__Firmicutes; c__Bacilli; o__Lactobacillales; f__Streptococcaceae; g__Streptococcus	0	0	3	0	0	2	306	2	3	2	0	0	0	0	0	0	0	0	0	1	11	0	0	0	0	0	0	0
512791	k__Bacteria; p__Actinobacteria; c__Actinobacteria; o__Actinomycetales; f__Dermabacteraceae; g__Brachybacterium	0	0	0	0	0	0	0	1	0	0	0	0	0	0	0	0	0	0	0	0	0	0	5	83	0	58	0	0
248747	k__Bacteria; p__Chloroflexi; c__Chloroflexi; o__[Roseiflexales]	0	0	0	0	0	0	0	146	0	0	0	0	0	0	0	0	0	0	0	0	0	0	0	0	0	0	0	0
968629	k__Bacteria; p__Firmicutes; c__Bacilli; o__Lactobacillales; f__Streptococcaceae; g__Streptococcus	1	0	11	0	0	71	70	0	43	11	0	0	0	0	0	0	0	0	0	67	1	0	0	0	0	0	0	0
908233	k__Bacteria; p__Firmicutes; c__Bacilli; o__Bacillales; f__Staphylococcaceae; g__Staphylococcus; s__aureus	0	1	0	1893	0	5	1	0	0	0	100	0	0	0	0	8	0	0	1	0	11	14	0	18	6	151	4	178
4391262	k__Bacteria; p__Proteobacteria; c__Gammaproteobacteria; o__Enterobacteriales; f__Enterobacteriaceae	0	0	0	0	0	0	0	0	0	0	0	0	0	0	0	0	0	0	0	0	0	0	0	108	3	202	0	1
4014120	k__Bacteria; p__Firmicutes; c__Bacilli; o__Bacillales; f__Staphylococcaceae; g__Staphylococcus	0	0	0	21	0	0	0	0	0	0	9	0	0	0	0	0	0	0	3	0	24	0	0	3	0	0	1	3
878375	k__Bacteria; p__Proteobacteria; c__Alphaproteobacteria; o__Rhizobiales; f__Methylobacteriaceae; g__Methylobacterium; s__adhaesivum	5	14	0	0	0	0	13	0	0	0	0	0	0	0	0	1363	6	0	0	0	0	183	1	0	11	0	0	0
410072	k__Bacteria; p__Actinobacteria; c__Acidimicrobiia; o__Acidimicrobiales	0	0	0	0	0	0	0	61	0	0	0	0	0	0	0	0	0	0	0	0	0	0	0	0	0	0	0	0
586458	k__Bacteria; p__Firmicutes; c__Bacilli; o__Lactobacillales; f__Lactobacillaceae; g__Lactobacillus	0	0	0	0	0	2	16	0	435	51	0	0	0	0	0	0	0	0	0	0	0	12	0	0	0	0	0	0
949348	k__Bacteria; p__Chloroflexi; c__Anaerolineae; o__Caldilineales; f__Caldilineaceae	0	0	0	0	0	0	0	99	0	0	0	0	0	0	0	0	0	0	0	0	0	0	0	0	0	0	0	0
1003206	k__Bacteria; p__Proteobacteria; c__Alphaproteobacteria; o__Sphingomonadales; f__Sphingomonadaceae; g__Sphingomonas	0	0	0	1	0	0	0	6	0	0	0	50	0	0	0	0	9	38	8	0	0	4	33	1	27	1	0	0
1098655	k__Bacteria; p__Firmicutes; c__Bacilli; o__Bacillales; f__Bacillaceae; g__Bacillus	1	0	0	0	11	0	1	0	0	0	0	0	0	0	0	0	0	0	0	0	0	0	0	52	0	0	0	0
2616879	k__Bacteria; p__Chloroflexi; c__TK10; o__AKYG885; f__Dolo_23	0	0	0	0	0	0	0	51	0	0	0	0	0	0	0	0	0	0	0	0	0	0	0	0	0	0	0	0
235846	k__Bacteria; p__Chloroflexi; c__Thermomicrobia; o__JG30-KF-CM45	0	0	0	0	0	0	0	2518	0	0	0	0	0	0	0	0	0	0	0	0	1	0	0	0	0	0	0	0
14962	k__Bacteria; p__Firmicutes; c__Bacilli; o__Bacillales; f__Bacillaceae	0	0	0	0	0	0	0	0	0	0	0	0	0	0	0	53	0	0	0	0	0	0	0	0	0	0	0	0
536866	k__Bacteria; p__Firmicutes; c__Bacilli; o__Lactobacillales; f__Streptococcaceae; g__Streptococcus	63	0	0	0	0	0	0	0	0	0	0	0	0	0	0	0	0	0	0	0	0	0	0	0	0	0	0	0
519673	k__Bacteria; p__Firmicutes; c__Bacilli; o__Gemellales	0	0	0	25	0	0	0	0	0	0	1	0	0	0	0	0	0	0	0	0	214	37	0	30	0	0	0	0
697027	k__Bacteria; p__Actinobacteria; c__Actinobacteria; o__Actinomycetales; f__Streptosporangiaceae; g__Herbidospora; s__cretacea	0	0	0	0	0	0	0	90	0	0	0	0	0	0	0	0	0	0	0	0	0	0	0	0	0	0	0	0
1045797	k__Bacteria; p__Actinobacteria; c__Actinobacteria; o__Actinomycetales; f__Microbacteriaceae; g__Microbacterium	0	0	0	0	0	0	0	0	0	0	0	37	0	0	0	0	0	2	0	0	0	0	14	0	2	0	0	0
821080	k__Bacteria; p__Proteobacteria; c__Gammaproteobacteria; o__Enterobacteriales; f__Enterobacteriaceae	0	0	0	0	1	0	0	0	0	224	0	0	0	0	1	1	0	5	0	0	2	3	0	4	1	23	1	0
512378	k__Bacteria; p__Actinobacteria; c__Actinobacteria; o__Actinomycetales; f__Nocardioidaceae	0	0	0	0	0	0	0	297	0	0	0	0	0	0	0	0	0	3	0	0	0	1	0	0	0	0	0	0
588981	k__Bacteria; p__Actinobacteria; c__Actinobacteria; o__Actinomycetales; f__Intrasporangiaceae; g__Terracoccus	0	0	0	0	0	1	14	219	0	0	0	1	0	0	5	1	0	0	3	0	5	902	0	34	18	14	0	0
656889	k__Bacteria; p__Proteobacteria; c__Gammaproteobacteria; o__Enterobacteriales; f__Enterobacteriaceae; g__Erwinia	0	0	0	0	213	0	0	0	0	0	0	0	0	0	0	0	0	0	0	0	1	57	0	4	0	15	0	0
202224	k__Bacteria; p__Actinobacteria; c__Actinobacteria; o__Actinomycetales; f__Actinosynnemataceae; g__Kibdelosporangium	0	0	0	0	0	0	0	63	0	0	0	0	0	0	0	0	0	0	0	0	0	0	0	0	0	0	0	0
939546	k__Bacteria; p__Actinobacteria; c__Actinobacteria; o__Actinomycetales; f__Geodermatophilaceae; g__Geodermatophilus	0	0	0	0	0	0	0	147	0	0	0	0	0	0	0	0	0	0	0	0	0	0	0	0	0	0	0	0
802262	k__Bacteria; p__Firmicutes; c__Bacilli; o__Lactobacillales; f__Streptococcaceae; g__Streptococcus	3	0	36	0	0	30	22	0	18	9	0	0	0	0	0	0	0	1	0	22	0	1	0	0	0	0	0	0
489671	k__Bacteria; p__Firmicutes; c__Bacilli; o__Bacillales; f__Staphylococcaceae; g__Staphylococcus; s__epidermidis	0	0	0	41	0	0	0	0	0	0	29	0	0	0	0	0	0	0	87	0	42	5	0	3	0	0	0	54
637528	k__Bacteria; p__Actinobacteria; c__Actinobacteria; o__Actinomycetales; f__Dermatophilaceae; g__Piscicoccus; s__intestinalis	0	0	0	0	0	0	3	1	0	0	0	0	0	0	17	32	0	0	0	0	0	0	0	0	0	0	0	0
345978	k__Bacteria; p__Chloroflexi; c__Anaerolineae; o__Caldilineales; f__Caldilineaceae	0	0	0	0	0	0	0	162	0	0	0	0	0	0	0	0	0	0	0	0	0	0	0	0	0	0	0	0
511908	k__Bacteria; p__Proteobacteria; c__Gammaproteobacteria; o__Enterobacteriales; f__Enterobacteriaceae; g__Klebsiella	1	0	0	0	0	1	2	0	0	11	0	0	0	0	0	0	1	0	0	1	3411	1216	0	2950	43	1103	12	2
564678	k__Bacteria; p__Proteobacteria; c__Gammaproteobacteria; o__Pseudomonadales; f__Pseudomonadaceae; g__Pseudomonas	0	0	0	0	0	0	0	0	0	0	0	0	0	36	0	0	0	0	0	0	0	9	0	1	0	0	29910	0
1517154	k__Bacteria; p__Proteobacteria; c__Gammaproteobacteria; o__Enterobacteriales; f__Enterobacteriaceae; g__Serratia; s__marcescens	0	0	0	0	0	0	0	0	0	0	0	0	0	0	0	0	0	0	0	0	10	8	0	37	0	6	0	0
695452	k__Bacteria; p__Actinobacteria; c__Actinobacteria; o__Actinomycetales; f__Microbacteriaceae	0	0	0	0	0	0	0	1	0	0	0	66	0	0	0	0	0	0	0	0	0	0	99	0	0	0	0	0
249375	k__Bacteria; p__Actinobacteria; c__Actinobacteria; o__Actinomycetales; f__Microbacteriaceae; g__Microbacterium	0	0	0	0	0	0	0	0	0	0	0	0	0	0	0	0	0	43	7	0	0	0	1	0	0	0	0	0
91962	k__Bacteria; p__Proteobacteria; c__Gammaproteobacteria; o__Enterobacteriales; f__Enterobacteriaceae	0	0	0	0	0	0	0	0	0	0	0	0	0	0	0	0	0	0	0	0	9	25	0	16	0	0	0	0
2618782	k__Bacteria; p__Chloroflexi; c__TK10; o__AKYG885; f__Dolo_23	0	0	0	0	0	0	0	64	0	0	0	0	0	0	0	0	0	0	0	0	0	0	0	0	0	0	0	0
4316930	k__Bacteria; p__Proteobacteria; c__Gammaproteobacteria; o__Pseudomonadales; f__Moraxellaceae; g__Acinetobacter	0	0	0	0	0	0	0	0	0	0	0	0	0	0	0	0	0	0	0	0	0	134	0	1	0	0	0	0
4336201	k__Bacteria; p__Acidobacteria; c__[Chloracidobacteria]; o__RB41; f__Ellin6075	0	0	0	0	0	0	0	122	0	0	0	0	0	0	0	0	0	0	0	0	0	0	0	0	0	0	0	0
2356875	k__Bacteria; p__Firmicutes; c__Bacilli; o__Bacillales; f__Staphylococcaceae; g__Staphylococcus	0	0	0	22	0	0	0	0	0	0	14	0	0	0	0	0	0	0	208	0	39	3	0	3	0	0	0	28
921653	k__Bacteria; p__Firmicutes; c__Bacilli; o__Bacillales; f__Staphylococcaceae; g__Staphylococcus	0	0	0	69	0	0	0	0	0	0	51	0	0	0	0	0	0	0	114	0	26	3	0	5	0	1	0	37
392994	k__Bacteria; p__Firmicutes; c__Bacilli; o__Bacillales; f__Bacillaceae	0	0	0	0	0	0	0	0	0	0	0	0	0	0	0	76	0	0	0	0	0	0	0	0	0	0	0	0
861807	k__Bacteria; p__Actinobacteria; c__Actinobacteria; o__Actinomycetales; f__Corynebacteriaceae; g__Corynebacterium	7	14	0	1	345	1	41	0	0	0	0	3	0	0	168	57	62	48	0	0	7	1453	0	114	49	175	212	1
148003	k__Bacteria; p__Proteobacteria; c__Gammaproteobacteria; o__Enterobacteriales; f__Enterobacteriaceae	0	0	0	0	0	0	0	0	0	0	0	0	0	0	0	0	0	0	0	0	78	153	0	321	2	138	0	0
70071	k__Bacteria; p__Proteobacteria; c__Alphaproteobacteria; o__Sphingomonadales; f__Sphingomonadaceae	0	0	0	0	0	0	0	0	0	0	0	44	0	0	0	0	0	0	0	0	0	4	38	0	0	0	0	0
3453734	k__Bacteria; p__Proteobacteria; c__Gammaproteobacteria; o__Pseudomonadales; f__Moraxellaceae; g__Acinetobacter	0	7	0	0	0	2	8	0	0	0	0	0	0	0	4	30	13	8	0	0	9	287	0	158	18	1	10	0
341554	k__Bacteria; p__TM7	0	0	0	0	0	0	0	93	0	0	0	0	0	0	0	0	0	0	0	0	0	0	0	0	0	0	0	0
250112	k__Bacteria; p__Proteobacteria; c__Alphaproteobacteria; o__Rhizobiales; f__Methylobacteriaceae; g__Methylobacterium; s__organophilum	0	1	0	0	0	0	0	0	0	6	0	2	0	0	0	0	6	2	2	0	0	0	40	0	4	0	0	0
965048	k__Bacteria; p__Proteobacteria; c__Betaproteobacteria; o__Neisseriales; f__Neisseriaceae	0	0	0	0	0	0	0	0	0	0	0	0	0	0	0	0	15	0	20	0	0	36	0	0	0	0	0	0
486085	k__Bacteria; p__Proteobacteria; c__Alphaproteobacteria; o__Sphingomonadales; f__Sphingomonadaceae; g__Sphingomonas	0	3	0	0	0	0	0	0	0	0	0	12	0	0	1	0	1	25	13	0	0	0	5	0	1	0	0	0
835579	k__Bacteria; p__Actinobacteria; c__Actinobacteria; o__Micrococcales	0	0	0	0	0	0	0	51	0	0	0	0	0	0	0	0	0	0	0	0	0	0	0	0	0	0	0	0
269768	k__Bacteria; p__Chloroflexi; c__Chloroflexi; o__[Roseiflexales]; f__[Kouleothrixaceae]	0	0	0	0	0	0	0	1115	0	0	0	0	0	0	0	0	0	0	0	0	0	0	0	0	0	0	0	0
610455	k__Bacteria; p__Actinobacteria; c__Actinobacteria; o__Actinomycetales; f__Nocardiaceae; g__Rhodococcus; s__equi	0	0	0	0	0	0	0	34	0	0	0	52	0	0	0	0	0	0	0	0	3	225	93	26	9	16	19	0
4386971	k__Bacteria; p__Actinobacteria; c__Actinobacteria; o__Actinomycetales; f__Pseudonocardiaceae; g__Saccharopolyspora	0	0	0	0	0	0	0	543	0	0	0	0	0	0	0	0	0	0	0	0	0	0	0	0	0	0	0	0
566274	k__Bacteria; p__Chloroflexi; c__Anaerolineae; o__A31; f__S47	0	0	0	0	0	0	0	298	0	0	0	0	0	0	0	0	0	0	0	0	0	0	0	0	0	0	0	0
166338	k__Bacteria; p__Cyanobacteria	0	0	0	0	0	0	0	62	0	0	0	0	0	0	0	0	0	0	0	0	0	0	0	0	0	0	0	0
567669	k__Bacteria; p__Actinobacteria; c__Actinobacteria; o__Actinomycetales; f__Micrococcaceae; g__Kocuria; s__palustris	0	0	0	0	0	0	0	0	0	0	0	7	0	0	0	1	0	0	0	0	1	46	0	6	0	0	0	0
4358703	k__Bacteria; p__Actinobacteria; c__MB-A2-108; o__0319-7L14	0	0	0	0	0	0	0	863	0	0	0	0	0	0	0	0	0	0	0	0	0	0	0	0	0	0	0	0
623471	k__Bacteria; p__Firmicutes; c__Clostridia; o__Clostridiales; f__Lachnospiraceae; g__Dorea	0	0	0	0	0	0	0	0	0	0	0	0	0	0	0	0	0	0	0	0	0	100	0	0	0	0	0	0
1024739	k__Bacteria; p__Actinobacteria; c__Acidimicrobiia; o__Acidimicrobiales; f__C111	0	0	0	0	0	0	0	59	0	0	0	0	0	0	0	0	0	0	0	0	0	119	0	0	0	0	0	0
815724	k__Bacteria; p__Actinobacteria; c__Actinobacteria; o__Actinomycetales; f__Micromonosporaceae	0	0	0	0	0	0	0	97	0	0	0	0	0	0	0	0	0	0	0	0	0	0	0	0	0	0	0	0
1084865	k__Bacteria; p__Firmicutes; c__Bacilli; o__Bacillales; f__Staphylococcaceae; g__Staphylococcus	0	1	0	3104	0	2	14	0	5	1	568	0	0	0	42	18	5	57	10296	1	1013	1903	1	704	28	256	9	1122
1760354	k__Bacteria; p__Actinobacteria; c__Actinobacteria; o__Actinomycetales; f__Microbacteriaceae; g__Microbacterium	0	0	0	0	0	0	0	0	0	0	0	55	0	0	0	0	0	0	0	0	0	0	5	0	0	0	0	0
719608	k__Bacteria; p__Proteobacteria; c__Alphaproteobacteria; o__Rhodobacterales; f__Rhodobacteraceae	0	0	0	0	0	0	0	0	0	0	0	0	0	0	1	1	0	0	0	0	1	50	0	69	0	1	3	0
13332	k__Bacteria; p__Actinobacteria; c__Actinobacteria; o__Actinomycetales; f__Williamsiaceae; g__Williamsia	0	1	0	0	0	0	0	0	0	0	0	132	0	0	0	0	2	0	0	0	0	0	98	1	39	0	0	0
1087989	k__Bacteria; p__Actinobacteria; c__Actinobacteria; o__Actinomycetales; f__Kineosporiaceae	0	0	0	0	0	0	0	1	0	0	0	0	0	0	0	0	0	0	0	0	0	166	0	0	0	0	0	0
4337090	k__Bacteria; p__Firmicutes; c__Bacilli; o__Lactobacillales; f__Streptococcaceae; g__Streptococcus	1	0	48	0	0	85	80	0	50	19	0	0	0	0	0	0	0	0	0	80	0	0	0	0	0	0	0	0
656652	k__Bacteria; p__Actinobacteria; c__Acidimicrobiia; o__Acidimicrobiales	0	0	0	0	0	0	0	82	0	0	0	0	0	0	0	0	0	0	0	0	0	0	0	0	0	0	0	0
788086	k__Bacteria; p__Actinobacteria; c__Actinobacteria; o__Actinomycetales; f__Thermomonosporaceae; g__Actinomadura; s__vinacea	0	0	0	0	0	0	0	60	0	0	0	0	0	0	0	0	0	0	0	0	0	0	0	0	0	0	0	0
724665	k__Bacteria; p__Actinobacteria; c__Actinobacteria; o__Actinomycetales; f__Intrasporangiaceae; g__Kytococcus	0	0	0	0	0	0	0	0	0	0	0	0	0	0	0	0	0	0	0	0	0	92	1	0	0	7	0	0
250972	k__Bacteria; p__Chloroflexi; c__Chloroflexi; o__[Roseiflexales]	0	0	0	0	0	0	0	234	0	0	0	0	0	0	0	0	0	0	0	0	0	0	0	0	0	0	0	0
288283	k__Bacteria; p__Proteobacteria; c__Alphaproteobacteria; o__Caulobacterales; f__Caulobacteraceae	0	0	0	0	0	0	0	0	0	0	0	6	0	0	19	0	0	0	0	0	0	15	0	7	0	0	0	0
996116	k__Bacteria; p__Actinobacteria; c__Actinobacteria; o__Actinomycetales; f__Nocardioidaceae	0	0	0	0	0	0	0	59	0	0	0	0	0	0	0	0	0	0	0	0	0	0	0	0	0	0	0	0
813418	k__Bacteria; p__Proteobacteria; c__Alphaproteobacteria; o__Sphingomonadales; f__Sphingomonadaceae	0	0	0	0	0	1	0	28	0	0	0	0	0	0	0	2	0	0	0	0	0	0	0	8	0	0	32	0
1142871	k__Bacteria; p__Actinobacteria; c__MB-A2-108; o__0319-7L14	0	0	0	0	0	0	0	585	0	0	0	0	0	0	0	0	0	0	0	0	0	0	0	0	0	0	0	0
967275	k__Bacteria; p__Proteobacteria; c__Gammaproteobacteria; o__Xanthomonadales; f__Xanthomonadaceae; g__Stenotrophomonas; s__geniculata	0	111214	0	0	0	0	0	0	0	0	0	0	0	0	0	0	0	0	0	0	0	3	0	0	0	0	0	0
992354	k__Bacteria; p__Actinobacteria; c__Actinobacteria; o__Actinomycetales; f__Propionibacteriaceae; g__Propionibacterium; s__acnes	3	8	0	0	0	7	3	168	0	0	0	32	0	0	16	37	80	5	0	0	21	516	20	282	12	187	58	0
1000269	k__Bacteria; p__Firmicutes; c__Bacilli; o__Lactobacillales; f__Streptococcaceae; g__Streptococcus	0	0	71	0	0	0	1	1	0	0	0	0	0	0	0	0	0	0	0	0	0	0	0	0	0	0	0	0
690380	k__Bacteria; p__Actinobacteria; c__Actinobacteria; o__Actinomycetales; f__Nocardiaceae; g__Nocardia	0	0	0	0	0	0	0	99	0	1	0	104	0	0	0	0	0	0	0	0	1	84	83	100	8	21	7	0
4376156	k__Bacteria; p__Chloroflexi; c__Anaerolineae; o__S0208	0	0	0	0	0	0	0	96	0	0	0	0	0	0	0	0	0	0	0	0	0	0	0	0	0	0	0	0
3252211	k__Bacteria; p__Firmicutes; c__Bacilli; o__Bacillales; f__Staphylococcaceae; g__Staphylococcus; s__epidermidis	0	0	0	45	0	0	0	0	0	0	34	0	0	0	0	0	0	0	117	0	28	7	0	3	0	1	0	51
495270	k__Bacteria; p__Firmicutes; c__Bacilli; o__Bacillales; f__Staphylococcaceae; g__Staphylococcus	0	0	0	1	0	0	0	0	0	0	0	0	0	0	1	0	0	0	244	0	4	0	0	0	0	0	0	0
858896	k__Bacteria; p__Firmicutes; c__Bacilli; o__Gemellales; f__Gemellaceae	0	0	0	0	0	0	0	0	0	1	0	0	0	0	381	1	0	0	0	0	0	0	0	6	0	2	0	0
585621	k__Bacteria; p__Chloroflexi; c__Anaerolineae; o__S0208	0	0	0	0	0	0	0	1441	0	0	0	0	0	0	0	0	0	0	0	0	0	0	0	0	0	0	0	0
829851	k__Bacteria; p__Proteobacteria; c__Gammaproteobacteria; o__Pseudomonadales; f__Pseudomonadaceae; g__Pseudomonas	0	0	0	0	0	0	0	0	0	1	0	0	0	0	2	1	0	2	0	0	0	118	0	85	0	0	45	0
89412	k__Bacteria; p__Proteobacteria; c__Alphaproteobacteria; o__Rhizobiales; f__Methylobacteriaceae	0	0	0	0	0	0	1	0	0	1	0	0	0	0	0	3	0	0	0	0	174	991	0	734	44	153	21	0
1669782	k__Bacteria; p__Actinobacteria; c__Thermoleophilia; o__Gaiellales; f__AK1AB1_02E	0	0	0	0	0	0	0	2	0	0	0	0	0	0	0	0	0	0	0	0	0	0	0	1	11	194	0	0
151011	k__Bacteria; p__Planctomycetes; c__Planctomycetia; o__Gemmatales; f__Gemmataceae	0	0	0	0	0	0	0	57	0	0	0	0	0	0	0	0	0	0	0	0	0	0	0	0	0	0	0	0
4441552	k__Bacteria; p__Firmicutes; c__Bacilli; o__Bacillales; f__Bacillaceae; g__Bacillus; s__cereus	0	0	0	0	0	0	0	0	0	0	0	0	0	0	0	106	0	0	0	0	0	0	0	0	0	0	0	0
47148	k__Bacteria; p__Actinobacteria; c__Actinobacteria; o__Actinomycetales; f__Propionibacteriaceae; g__Luteococcus	0	0	0	0	0	0	0	0	0	0	0	0	0	0	0	0	0	0	0	0	0	0	0	49	0	0	0	0
582921	k__Bacteria; p__Proteobacteria; c__Alphaproteobacteria; o__Sphingomonadales; f__Sphingomonadaceae; g__Sphingomonas	0	5	0	3	0	0	0	0	0	2	0	4	0	0	0	0	4	3	0	0	0	20	9	0	14	0	0	0
257001	k__Bacteria; p__Actinobacteria; c__Actinobacteria; o__Actinomycetales; f__Streptomycetaceae	0	0	0	0	0	0	0	113	0	0	0	0	0	0	0	0	0	0	0	0	0	0	0	0	0	0	0	0
863970	k__Bacteria; p__Actinobacteria; c__Actinobacteria; o__Actinomycetales; f__Corynebacteriaceae; g__Corynebacterium	0	0	0	0	0	0	11	0	0	0	0	0	0	0	0	0	0	0	0	0	0	430	4	2	9	0	29	0
398350	k__Bacteria; p__Firmicutes; c__Bacilli; o__Bacillales; f__Staphylococcaceae; g__Staphylococcus	0	0	0	0	0	0	0	0	0	0	0	0	0	0	0	102	1	0	0	0	0	0	0	0	0	0	0	0
1074625	k__Bacteria; p__Actinobacteria; c__Actinobacteria; o__Actinomycetales; f__Microbacteriaceae	0	0	0	0	0	0	0	0	0	0	0	35	0	0	0	0	0	0	0	0	0	2	119	0	0	0	0	0
84268	k__Bacteria; p__Actinobacteria; c__Actinobacteria; o__Actinomycetales; f__Nocardiaceae; g__Nocardia	0	0	0	0	0	0	0	7	0	0	0	0	0	0	0	0	0	1	0	0	15	12	0	11	3	24	6	0
918840	k__Bacteria; p__Actinobacteria; c__Actinobacteria; o__Actinomycetales; f__Pseudonocardiaceae; g__Pseudonocardia	0	0	0	0	0	0	0	87	0	0	0	0	0	0	0	0	0	0	0	0	0	0	0	0	0	0	0	0
244388	k__Bacteria; p__Actinobacteria; c__Acidimicrobiia; o__Acidimicrobiales; f__C111	0	0	0	0	0	0	0	135	0	0	0	0	0	0	0	0	0	0	0	0	0	0	0	0	0	0	0	0
1106130	k__Bacteria; p__Actinobacteria; c__Actinobacteria; o__Actinomycetales; f__Streptomycetaceae	0	0	0	0	72	0	0	146	0	0	0	0	0	0	0	0	0	0	0	0	0	0	0	0	0	0	0	0
1107532	k__Bacteria; p__Planctomycetes; c__Planctomycetia; o__Gemmatales; f__Gemmataceae	0	0	0	0	0	0	0	67	0	0	0	0	0	0	0	0	0	0	0	0	0	0	0	0	0	0	0	0
565936	k__Bacteria; p__Proteobacteria; c__Betaproteobacteria; o__Burkholderiales; f__Burkholderiaceae; g__Burkholderia	0	0	2	0	3	0	0	0	0	0	0	0	0	0	23	0	0	233	29	0	0	0	0	0	0	0	0	0
2901965	k__Bacteria; p__Firmicutes; c__Bacilli; o__Lactobacillales; f__Streptococcaceae; g__Streptococcus	129	0	0	0	0	0	0	0	0	0	0	0	0	0	0	0	0	0	0	0	0	0	0	0	0	0	0	0
4414985	k__Bacteria; p__Firmicutes; c__Bacilli; o__Bacillales; f__[Exiguobacteraceae]	0	1	0	0	0	3	0	0	0	0	0	0	0	0	0	0	0	0	0	0	0	3	0	16	5	60	10	0
4306048	k__Bacteria; p__Firmicutes; c__Bacilli; o__Lactobacillales; f__Streptococcaceae; g__Streptococcus	3	0	175	0	0	124	56	0	79	25	0	0	0	0	0	0	0	2	0	90	0	0	0	1	0	0	0	0
814277	k__Bacteria; p__Proteobacteria; c__Alphaproteobacteria; o__Rhodobacterales; f__Rhodobacteraceae; g__Paracoccus	0	0	0	0	0	0	2	0	0	1	0	0	0	0	17	2	0	0	0	0	0	69	0	24	2	9	2	0
790420	k__Bacteria; p__Actinobacteria; c__Acidimicrobiia; o__Acidimicrobiales; f__AKIW874	0	0	0	0	0	0	0	401	0	0	0	0	0	0	0	0	0	0	0	0	0	0	0	0	0	0	0	0
152823	k__Bacteria; p__Firmicutes; c__Bacilli; o__Lactobacillales; f__Streptococcaceae; g__Streptococcus	0	0	0	0	0	3	8	0	41	2	0	0	0	0	0	0	0	0	0	3	0	0	0	0	0	0	0	0
3159130	k__Bacteria; p__Proteobacteria; c__Gammaproteobacteria; o__Enterobacteriales; f__Enterobacteriaceae; g__Serratia	0	0	0	0	0	0	0	0	0	0	0	0	0	0	0	0	0	0	0	0	0	0	0	0	0	88	0	0
1101451	k__Bacteria; p__Actinobacteria; c__Actinobacteria; o__Actinomycetales; f__Micrococcaceae; g__Micrococcus	5	73	0	3	0	7	108	6	1	0	0	140	0	0	7	91	74	5	4	0	69	5836	39	1776	133	319	208	1
819999	k__Bacteria; p__Proteobacteria; c__Gammaproteobacteria; o__Enterobacteriales; f__Enterobacteriaceae	0	0	0	0	0	0	0	0	0	6	0	0	0	0	0	0	0	0	0	0	10	101	0	10	0	0	0	0
578786	k__Bacteria; p__Firmicutes; c__Bacilli; o__Bacillales; f__Bacillaceae; g__Bacillus	0	0	0	0	0	0	0	0	0	0	0	0	0	0	0	0	177	0	0	0	0	0	0	0	0	0	0	0
4327622	k__Bacteria; p__Actinobacteria; c__Acidimicrobiia; o__Acidimicrobiales	0	0	0	0	0	0	0	97	0	0	0	0	0	0	0	0	0	0	0	0	0	0	0	0	0	0	0	0
605050	k__Bacteria; p__Firmicutes; c__Bacilli; o__Bacillales; f__Bacillaceae; g__Bacillus	0	0	0	0	0	0	0	0	0	0	0	0	0	0	0	0	3066	0	0	0	0	0	0	0	0	0	0	0
1119093	k__Bacteria; p__Chloroflexi; c__Thermomicrobia; o__JG30-KF-CM45	0	0	0	0	0	0	0	1221	0	0	0	0	0	0	0	0	0	0	0	0	0	0	0	0	0	0	0	0
113232	k__Bacteria; p__Chloroflexi; c__Ellin6529	0	0	0	0	0	0	0	559	0	0	0	0	0	0	0	0	0	0	0	0	0	0	0	0	0	0	0	0
535353	k__Bacteria; p__Firmicutes; c__Bacilli; o__Gemellales; f__Gemellaceae	0	0	0	0	0	0	0	0	0	0	0	0	0	0	36	0	0	0	0	0	0	0	0	1	2	6	1	0
459107	k__Bacteria; p__Actinobacteria; c__Actinobacteria; o__Actinomycetales; f__Microbacteriaceae; g__Microbacterium	0	0	0	2	0	0	0	0	0	0	0	7	0	0	6	0	0	161	19	0	0	0	0	1	0	0	0	0
825033	k__Bacteria; p__Proteobacteria; c__Gammaproteobacteria; o__Enterobacteriales; f__Enterobacteriaceae; g__Erwinia; s__dispersa	0	0	0	0	555	0	0	0	0	0	0	0	0	0	0	0	0	0	0	0	0	0	0	0	0	0	0	0
588216	k__Bacteria; p__Proteobacteria; c__Gammaproteobacteria; o__Enterobacteriales; f__Enterobacteriaceae	0	0	0	0	1	0	0	0	0	0	0	0	0	0	0	0	0	0	0	0	0	1	0	38	0	163	0	0
302479	k__Bacteria; p__Actinobacteria; c__Actinobacteria; o__Actinomycetales; f__Micrococcaceae; g__Arthrobacter	0	1	0	1	0	0	0	0	0	0	0	36	0	0	0	0	2	1	0	0	0	26	55	10	112	0	0	0
543572	k__Bacteria; p__Proteobacteria; c__Gammaproteobacteria; o__Oceanospirillales; f__Halomonadaceae; g__Halomonas	0	0	0	0	0	0	0	0	0	0	0	0	0	0	3	0	1	1	0	0	0	57	0	0	0	10	0	0
944202	k__Bacteria; p__Proteobacteria; c__Alphaproteobacteria; o__Sphingomonadales; f__Sphingomonadaceae; g__Sphingomonas	0	1	0	3	0	0	0	0	0	1	0	32	0	0	0	0	5	391	34	0	0	0	132	0	11	0	3	0
247758	k__Bacteria; p__Actinobacteria; c__Actinobacteria; o__Actinomycetales; f__Nocardioidaceae; g__Kribbella	0	0	0	0	0	0	0	389	0	0	0	0	0	0	0	0	0	0	0	0	0	0	0	0	0	0	0	0
4346961	k__Bacteria; p__Chloroflexi; c__Ellin6529	0	0	0	0	0	0	0	1159	0	0	0	0	0	0	0	0	0	0	0	0	0	0	0	0	0	0	0	0
949789	k__Bacteria; p__Firmicutes; c__Bacilli; o__Bacillales; f__Planococcaceae	0	0	0	0	0	0	0	0	0	0	0	0	0	0	0	3	0	0	0	0	0	0	0	51	0	72	10	0
566454	k__Bacteria; p__Actinobacteria; c__Actinobacteria; o__Actinomycetales; f__Dermacoccaceae; g__Dermacoccus	0	0	0	0	0	0	0	0	0	0	0	221	0	0	0	0	5	11	14	0	0	0	626	0	42	0	0	0
512552	k__Bacteria; p__Planctomycetes; c__Planctomycetia; o__Gemmatales; f__Gemmataceae	0	0	0	0	0	0	0	49	0	0	0	0	0	0	0	0	0	0	0	0	0	0	0	0	0	0	0	0
1118355	k__Bacteria; p__Chloroflexi; c__TK17	0	0	0	0	0	0	0	104	0	0	0	0	0	0	0	0	0	0	0	0	0	0	0	0	0	0	0	0
804735	k__Bacteria; p__Actinobacteria; c__Actinobacteria; o__Actinomycetales; f__Brevibacteriaceae; g__Brevibacterium	0	0	0	5	0	0	0	1	0	1	0	57	0	0	0	0	0	84	3	0	7	53	64	9	9	4	3	0
591699	k__Bacteria; p__Proteobacteria; c__Alphaproteobacteria; o__Rhizobiales; f__Methylobacteriaceae; g__Methylobacterium; s__adhaesivum	2	365	0	64	0	0	0	0	0	405	0	4377	0	1	10	16	1725	924	209	0	0	186	13496	5	588	0	10	0
332648	k__Bacteria; p__Chloroflexi; c__Anaerolineae; o__Anaerolineales; f__Anaerolinaceae; g__Anaerolinea	0	0	0	0	0	0	0	74	0	0	0	0	0	0	0	0	0	0	0	0	0	0	0	0	0	0	0	0
248521	k__Bacteria; p__Proteobacteria; c__Gammaproteobacteria; o__Pseudomonadales; f__Moraxellaceae; g__Acinetobacter	1	0	0	0	0	0	1	0	0	0	0	0	0	0	6	4	1	26	0	0	1	25	0	4	4	44	37	0
813217	k__Bacteria; p__Proteobacteria; c__Gammaproteobacteria; o__Enterobacteriales; f__Enterobacteriaceae; g__Klebsiella	0	0	0	0	0	0	1	0	2	304	0	0	0	3	4	7	4	0	0	0	27238	18257	0	25883	292	17267	17	13
83643	k__Bacteria; p__Proteobacteria; c__Alphaproteobacteria; o__Rhodobacterales; f__Rhodobacteraceae	0	0	0	0	0	0	0	0	0	0	0	0	0	0	67	1	0	2	0	0	0	0	0	1	0	0	0	0
4471251	k__Bacteria; p__Proteobacteria; c__Gammaproteobacteria; o__Pasteurellales; f__Pasteurellaceae; g__Haemophilus	0	0	0	0	0	0	0	0	0	0	0	0	58	0	0	0	0	0	0	0	0	1	0	0	0	43	0	0
4452900	k__Bacteria; p__Chloroflexi; c__Thermomicrobia; o__JG30-KF-CM45	0	0	0	0	0	0	0	835	0	0	0	0	0	0	0	0	0	0	0	0	0	0	0	0	0	0	0	0
566396	k__Bacteria; p__Actinobacteria; c__Actinobacteria; o__Actinomycetales; f__Brevibacteriaceae; g__Brevibacterium	0	0	0	40	0	0	0	1	0	1	1	1329	0	0	1	0	1	291	9	0	4	3	2477	15	31	0	0	0
994098	k__Bacteria; p__Actinobacteria; c__Actinobacteria; o__Actinomycetales; f__Streptomycetaceae	0	0	0	0	0	0	0	50	0	0	0	0	0	0	0	0	0	0	0	0	0	0	0	0	0	0	0	0
573070	k__Bacteria; p__Actinobacteria; c__Actinobacteria; o__Actinomycetales; f__Pseudonocardiaceae	0	0	0	0	0	0	0	101	0	0	0	0	0	0	0	0	0	0	0	0	0	0	0	0	0	0	0	0
4428042	k__Bacteria; p__Firmicutes; c__Bacilli; o__Lactobacillales; f__Streptococcaceae; g__Streptococcus	0	0	2	0	0	40	68	0	36	18	0	0	0	0	0	0	0	0	0	44	0	4	0	0	0	0	0	0
1009894	k__Bacteria; p__Proteobacteria; c__Gammaproteobacteria; o__Pseudomonadales; f__Moraxellaceae; g__Acinetobacter	2	0	0	1	0	0	0	0	0	0	0	0	0	0	16	9	5	14	7	0	4	64	0	46	4	41	1	0
678904	k__Bacteria; p__Acidobacteria; c__[Chloracidobacteria]; o__RB41	0	0	0	0	0	0	0	0	0	1	0	0	0	0	0	0	0	0	3	0	0	137	0	0	0	0	0	0
4322712	k__Bacteria; p__Firmicutes; c__Bacilli; o__Lactobacillales; f__Streptococcaceae; g__Streptococcus	0	0	2	0	0	12	4	0	14	0	0	0	0	0	0	0	0	0	0	14	0	1	0	1	0	1	0	0
109591	k__Bacteria; p__Actinobacteria; c__Actinobacteria; o__Actinomycetales; f__Dermabacteraceae; g__Dermabacter	0	7	0	0	0	0	0	0	0	0	0	0	0	0	0	0	3	0	0	0	0	0	0	98	0	0	0	0
726273	k__Bacteria; p__Chloroflexi; c__Anaerolineae; o__SJA-15	0	0	0	0	0	0	0	93	0	0	0	0	0	0	0	0	0	0	0	0	0	0	0	0	0	0	0	0
774718	k__Bacteria; p__Actinobacteria; c__Actinobacteria; o__Actinomycetales; f__Micromonosporaceae	0	0	0	0	0	0	0	123	0	0	0	0	0	0	0	0	0	0	0	0	0	0	0	0	0	0	0	0
872328	k__Bacteria; p__Firmicutes; c__Bacilli; o__Bacillales; f__Staphylococcaceae; g__Staphylococcus	0	0	0	5	0	0	0	0	0	0	1	0	0	0	0	0	1	0	33	0	21	15	0	20	0	0	0	3
256132	k__Bacteria; p__Chloroflexi; c__Chloroflexi; o__[Roseiflexales]	0	0	0	0	0	0	0	66	0	0	0	0	0	0	0	0	0	0	0	0	0	0	0	0	0	0	0	0
82007	k__Bacteria; p__Chloroflexi; c__Ellin6529	0	0	0	0	0	0	0	586	0	0	0	0	0	0	0	0	0	0	0	0	0	0	0	0	0	0	0	0
4364514	k__Bacteria; p__Actinobacteria; c__Acidimicrobiia; o__Acidimicrobiales	0	0	0	0	0	0	0	125	0	0	0	0	0	0	0	0	0	0	0	0	0	0	0	0	0	0	0	0
1140357	k__Bacteria; p__Actinobacteria; c__Acidimicrobiia; o__Acidimicrobiales	0	0	0	0	0	0	0	111	0	0	0	0	0	0	0	0	0	0	0	0	0	0	0	0	0	0	0	0
4297332	k__Bacteria; p__Proteobacteria; c__Betaproteobacteria; o__Neisseriales; f__Neisseriaceae; g__Neisseria	0	0	0	0	0	0	1	0	0	10	0	0	0	0	0	0	0	0	0	1	0	80	0	0	0	0	0	0
817127	k__Bacteria; p__Proteobacteria; c__Alphaproteobacteria; o__Sphingomonadales; f__Sphingomonadaceae; g__Kaistobacter	0	0	0	0	0	0	0	88	0	0	0	0	0	0	0	0	0	0	0	0	0	0	0	0	0	0	0	0
952003	k__Bacteria; p__Actinobacteria; c__Actinobacteria; o__Actinomycetales; f__Micrococcaceae; g__Rothia; s__dentocariosa	0	0	0	0	0	0	0	0	0	0	0	0	0	0	0	0	0	0	0	0	0	45	3	51	0	0	0	0
4454082	k__Bacteria; p__Actinobacteria; c__Actinobacteria; o__Actinomycetales; f__Dermabacteraceae; g__Helcobacillus; s__massiliensis	2	0	0	0	0	0	0	0	0	0	0	0	0	0	0	1	0	63	0	0	0	722	0	0	12	0	0	0
503174	k__Bacteria; p__Actinobacteria; c__Actinobacteria; o__Actinomycetales; f__Corynebacteriaceae; g__Corynebacterium	0	0	0	0	1	0	2	0	0	0	0	2	0	0	7	0	0	10	1	0	1	21	0	4	0	4	0	0
1083508	k__Bacteria; p__Proteobacteria; c__Gammaproteobacteria; o__Xanthomonadales; f__Xanthomonadaceae	6	0	0	1	0	1	0	0	0	0	0	0	0	0	43	7	8	11	1	0	0	84	0	0	2	0	0	0
1052559	k__Bacteria; p__Proteobacteria; c__Alphaproteobacteria; o__Sphingomonadales; f__Sphingomonadaceae	0	0	0	0	0	0	0	70	0	0	0	1	0	0	0	0	0	1	7	0	0	0	3	0	0	0	0	0
1082059	k__Bacteria; p__Proteobacteria; c__Alphaproteobacteria; o__Sphingomonadales; f__Erythrobacteraceae; g__Erythrobacter; s__nanhaisediminis	0	0	0	0	0	0	0	0	0	0	0	0	0	0	0	0	0	0	0	0	0	1	0	0	0	63	0	0
55946	k__Bacteria; p__Acidobacteria; c__[Chloracidobacteria]; o__RB41; f__Ellin6075	0	0	0	0	0	0	0	273	0	0	0	0	0	0	0	0	0	0	0	0	0	0	0	0	0	0	0	0
902698	k__Bacteria; p__Actinobacteria; c__Actinobacteria; o__Actinomycetales; f__Nocardioidaceae	0	0	0	0	0	0	0	289	0	0	0	0	0	0	0	0	0	0	0	0	0	0	0	0	0	0	0	0
393051	k__Bacteria; p__Actinobacteria; c__Actinobacteria; o__Actinomycetales	0	0	0	0	0	0	2	0	0	0	0	0	0	0	1	1	4	1	0	0	0	52	0	6	0	1	1	0
4479762	k__Bacteria; p__Actinobacteria; c__Actinobacteria; o__Actinomycetales; f__Williamsiaceae; g__Williamsia; s__serinedens	2	2745	3	73	2	4	2	2	0	190	0	41889	0	0	992	2	4786	5634	3411	0	5	0	51195	68	62327	0	1	0
11439	k__Bacteria; p__Actinobacteria; c__Actinobacteria; o__Actinomycetales; f__Geodermatophilaceae; g__Geodermatophilus; s__obscurus	0	0	0	0	0	0	0	88	0	0	0	0	0	0	0	0	0	0	0	0	3	0	0	6	7	0	0	0
104622	k__Bacteria; p__Firmicutes; c__Bacilli; o__Bacillales; f__Bacillaceae; g__Bacillus	0	0	0	0	0	0	0	0	0	0	0	0	0	0	0	0	0	0	0	0	0	515	0	0	0	0	0	0
324217	k__Bacteria; p__Actinobacteria; c__Actinobacteria; o__Actinomycetales; f__Nocardioidaceae	1	0	0	0	0	0	0	515	0	0	0	0	0	0	0	0	0	1	0	0	0	41	0	0	0	0	0	0
567776	k__Bacteria; p__Proteobacteria; c__Alphaproteobacteria; o__Rhizobiales; f__Bradyrhizobiaceae	0	0	0	0	0	0	0	63	0	0	0	0	0	0	0	0	0	0	0	0	0	0	0	0	0	0	0	0
509047	k__Bacteria; p__Proteobacteria; c__Alphaproteobacteria; o__Caulobacterales; f__Caulobacteraceae; g__Brevundimonas; s__diminuta	0	0	0	0	0	0	0	0	0	0	0	0	0	0	0	8	0	0	0	0	0	0	0	22	0	98	0	0
233981	k__Bacteria; p__Proteobacteria; c__Gammaproteobacteria; o__Enterobacteriales; f__Enterobacteriaceae; g__Morganella; s__morganii	0	0	0	0	0	0	0	0	0	0	0	0	40	0	0	0	0	0	0	0	0	0	0	0	0	12	0	0
4477719	k__Bacteria; p__Proteobacteria; c__Gammaproteobacteria; o__Enterobacteriales; f__Enterobacteriaceae; g__Morganella; s__morganii	0	0	0	0	0	0	0	0	0	0	0	0	3564	0	0	0	0	0	0	0	0	0	0	0	0	182	0	0
562922	k__Bacteria; p__Chloroflexi; c__Gitt-GS-136	0	0	0	0	0	0	0	1417	0	0	0	0	0	0	0	0	0	0	0	0	1	0	0	0	0	0	0	0
333608	k__Bacteria; p__Actinobacteria; c__Acidimicrobiia; o__Acidimicrobiales	0	0	0	0	0	0	0	66	0	0	0	0	0	0	0	0	0	0	0	0	0	0	0	0	0	0	0	0
537290	k__Bacteria; p__Proteobacteria; c__Gammaproteobacteria; o__Enterobacteriales; f__Enterobacteriaceae; g__Morganella	0	0	0	0	0	1	0	0	0	0	0	0	14189	0	0	0	0	0	0	3	0	1	0	1	1	10476	48	1
726866	k__Bacteria; p__Acidobacteria; c__[Chloracidobacteria]; o__RB41; f__Ellin6075	0	0	0	0	0	0	0	272	0	0	0	0	0	0	0	0	0	0	0	0	0	0	0	0	0	0	0	0
567725	k__Bacteria; p__Firmicutes; c__Bacilli; o__Bacillales; f__Bacillaceae; g__Bacillus; s__acidicola	0	0	0	0	0	0	0	0	0	0	0	0	0	0	0	1	235	0	0	0	0	0	0	0	0	0	0	0
1145649	k__Bacteria; p__Acidobacteria; c__[Chloracidobacteria]; o__RB41; f__Ellin6075	0	0	0	0	0	0	0	421	0	0	0	0	0	0	0	0	0	0	0	0	0	0	0	0	0	0	0	0
249434	k__Bacteria; p__Planctomycetes; c__Planctomycetia; o__Gemmatales; f__Gemmataceae; g__Gemmata	0	0	0	0	0	0	0	64	0	0	0	0	0	0	0	0	0	0	0	0	0	0	0	0	0	0	0	0
435928	k__Bacteria; p__Actinobacteria; c__Actinobacteria; o__Actinomycetales; f__Microbacteriaceae	0	0	0	4	0	0	0	0	0	1	0	5	0	0	8	0	1	207	31	0	0	8	0	0	3	0	0	0
1009173	k__Bacteria; p__Actinobacteria; c__Actinobacteria; o__Actinomycetales; f__Williamsiaceae; g__Williamsia	0	6	0	0	0	0	0	0	0	1	0	79466	0	0	1	0	20	14	1	0	0	0	43911	0	178	0	0	0
4303294	k__Bacteria; p__Firmicutes; c__Bacilli; o__Lactobacillales; f__Streptococcaceae; g__Streptococcus	0	0	25	0	0	36	14	0	29	10	0	0	0	0	0	0	0	0	0	18	0	0	0	0	0	0	0	0
746246	k__Bacteria; p__Firmicutes; c__Bacilli; o__Bacillales; f__Bacillaceae; g__Bacillus; s__cereus	0	0	0	0	0	0	0	0	0	0	0	0	0	0	0	610	0	0	0	0	0	0	0	3	0	2	0	0
106297	k__Bacteria; p__Chloroflexi; c__TK10; o__B07_WMSP1	0	0	0	0	0	0	0	161	0	0	0	0	0	0	0	0	0	0	0	0	0	0	0	0	0	0	0	0
357131	k__Bacteria; p__Actinobacteria; c__Actinobacteria; o__Actinomycetales; f__Dietziaceae	0	0	0	0	0	0	0	0	0	0	0	0	0	0	0	4	1	0	0	0	0	0	0	8	0	68	0	0
718624	k__Bacteria; p__Proteobacteria; c__Gammaproteobacteria; o__Enterobacteriales; f__Enterobacteriaceae; g__Serratia; s__ureilytica	0	0	0	0	0	0	0	0	0	0	0	0	0	0	0	0	0	0	0	0	18	29	0	71	0	1	0	0
780555	k__Bacteria; p__Proteobacteria; c__Gammaproteobacteria; o__Pseudomonadales; f__Pseudomonadaceae; g__Pseudomonas	0	0	0	0	0	0	0	0	0	0	0	0	0	0	0	0	0	0	0	0	0	0	0	4	0	0	43	0
4325272	k__Bacteria; p__Firmicutes; c__Bacilli; o__Lactobacillales; f__Streptococcaceae; g__Streptococcus	0	0	0	0	0	40	55	0	34	10	0	0	0	0	0	0	0	0	0	66	0	2	0	0	0	0	0	0
268742	k__Bacteria; p__Planctomycetes; c__Planctomycetia; o__Gemmatales; f__Gemmataceae; g__Gemmata	0	0	0	0	0	0	0	231	0	0	0	0	0	0	0	0	0	0	0	0	0	0	0	0	0	0	0	0
564093	k__Bacteria; p__Actinobacteria; c__Actinobacteria; o__Actinomycetales; f__Micromonosporaceae; g__Virgisporangium; s__ochraceum	0	0	0	0	0	0	0	87	0	0	0	0	0	0	0	0	0	0	0	0	0	0	0	0	0	0	0	0
254346	k__Bacteria; p__Actinobacteria; c__Rubrobacteria; o__Rubrobacterales; f__Rubrobacteraceae	0	0	0	0	0	0	0	337	0	0	0	0	0	0	0	0	0	0	0	0	0	0	0	0	0	0	0	0
331282	k__Bacteria; p__Proteobacteria; c__Alphaproteobacteria; o__Sphingomonadales; f__Sphingomonadaceae; g__Sphingomonas; s__wittichii	0	0	0	0	0	0	0	0	0	0	0	0	0	0	0	0	0	0	0	0	0	96	1	0	0	0	0	0
4443237	k__Bacteria; p__Firmicutes; c__Bacilli; o__Gemellales; f__Gemellaceae	0	0	1	0	0	0	0	0	3	1	0	0	0	0	368	0	0	0	0	0	0	0	0	0	0	0	0	0
811253	k__Bacteria; p__Proteobacteria; c__Gammaproteobacteria; o__Pseudomonadales; f__Moraxellaceae	0	1	0	0	0	0	1	0	0	0	0	0	0	5858	78	6	0	19	8	0	0	68	0	40	11	9	3528	0
1106498	k__Bacteria; p__Nitrospirae; c__Nitrospira; o__Nitrospirales; f__Nitrospiraceae; g__Nitrospira	0	0	0	0	0	0	0	119	0	0	0	0	0	0	0	0	0	0	0	0	0	0	0	0	0	0	0	0
720983	k__Bacteria; p__Actinobacteria; c__Actinobacteria; o__Actinomycetales; f__Microbacteriaceae; g__Agromyces	0	0	0	0	0	0	0	54	0	0	0	0	0	0	0	0	0	0	0	0	0	0	0	0	0	0	0	0
2182540	k__Bacteria; p__OD1; c__SM2F11	0	0	0	0	0	0	0	124	0	0	0	0	0	0	0	0	0	0	0	0	0	0	0	0	0	0	0	0
590586	k__Bacteria; p__Proteobacteria; c__Alphaproteobacteria; o__Rhodobacterales; f__Rhodobacteraceae	2	4	0	0	0	3	3	0	0	0	0	20	0	0	0	23	5	0	0	0	3	133	0	61	31	64	26	1
1085832	k__Bacteria; p__Firmicutes; c__Bacilli; o__Lactobacillales; f__Streptococcaceae; g__Streptococcus	586	0	0	0	0	0	0	0	0	6	0	0	0	0	4	0	0	2	0	0	0	1	0	0	1	0	0	0
154981	k__Bacteria; p__Actinobacteria; c__Actinobacteria; o__Actinomycetales; f__Nocardioidaceae; g__Nocardioides	0	0	0	0	0	0	0	1236	0	0	0	0	0	0	0	0	0	0	0	0	0	0	0	0	0	0	0	0
4320779	k__Bacteria; p__Chloroflexi; c__Anaerolineae; o__Caldilineales; f__Caldilineaceae	0	0	0	0	0	0	0	421	0	0	0	0	0	0	0	0	0	0	0	0	0	0	0	0	0	0	0	0
1404	k__Bacteria; p__[Thermi]; c__Deinococci; o__Thermales; f__Thermaceae; g__Meiothermus	0	0	0	0	0	0	0	4	0	0	0	0	0	0	1	0	0	0	2	0	2	158	0	0	6	63	0	0
1029463	k__Bacteria; p__Actinobacteria; c__Actinobacteria; o__Actinomycetales; f__Micromonosporaceae	0	0	0	0	0	0	0	48	0	0	0	0	0	0	0	0	0	0	0	0	0	0	0	0	0	0	0	0
72814	k__Bacteria; p__Actinobacteria; c__Actinobacteria; o__Actinomycetales; f__Microbacteriaceae; g__Microbacterium	0	14	0	91	0	0	0	0	0	14	0	21	0	0	0	0	13	29	4	0	0	87	5	26	537	5	0	0
133961	k__Bacteria; p__Proteobacteria; c__Gammaproteobacteria; o__Pseudomonadales; f__Pseudomonadaceae; g__Pseudomonas	0	0	0	0	0	0	0	0	0	0	0	0	0	35	0	0	0	0	0	0	0	1	0	0	0	0	29	0
965129	k__Bacteria; p__Proteobacteria; c__Alphaproteobacteria; o__Sphingomonadales; f__Sphingomonadaceae	21	1160	2	1462	0	2	1	0	0	157	0	69	0	0	34	6	0	0	1322	0	0	92	32	7	0	45	15	0
128235	k__Bacteria; p__Gemmatimonadetes; c__Gemm-1	0	0	0	0	0	0	0	54	0	0	0	0	0	0	0	0	0	0	0	0	0	0	0	0	0	0	0	0
4432042	k__Bacteria; p__Firmicutes; c__Bacilli; o__Lactobacillales; f__Streptococcaceae; g__Streptococcus	1	0	0	0	0	30	23	0	13	4	0	0	0	0	0	0	0	0	0	29	1	0	0	0	0	0	0	0
984831	k__Bacteria; p__Actinobacteria; c__Actinobacteria; o__Actinomycetales; f__Corynebacteriaceae; g__Corynebacterium	0	0	0	0	7	0	1	0	0	0	0	0	0	0	2	1	2	1	0	0	0	40	0	6	2	0	4	0
158047	k__Bacteria; p__Firmicutes; c__Bacilli; o__Bacillales; f__Staphylococcaceae; g__Staphylococcus	0	0	0	0	0	0	0	0	0	0	0	0	0	0	0	0	0	0	54	0	0	1	0	11	0	0	0	0
136268	k__Bacteria; p__Proteobacteria; c__Alphaproteobacteria; o__Rhodospirillales; f__Rhodospirillaceae	0	0	0	0	0	0	0	97	0	0	0	0	0	0	0	0	0	0	0	0	0	0	0	0	0	0	0	0
2084904	k__Bacteria; p__Firmicutes; c__Bacilli; o__Bacillales; f__Staphylococcaceae; g__Staphylococcus	0	0	0	16	0	0	0	0	0	0	3	0	0	0	0	0	0	0	16	0	25	6	0	3	0	0	0	11
299879	k__Bacteria; p__Firmicutes; c__Bacilli; o__Lactobacillales; f__Leuconostocaceae	0	0	0	0	0	2	0	0	0	0	0	0	0	0	25	29	5	8	0	0	0	366	0	0	0	0	0	0
1135780	k__Bacteria; p__Chloroflexi; c__Anaerolineae; o__Caldilineales; f__Caldilineaceae	0	0	0	0	0	0	0	210	0	0	0	0	0	0	0	0	0	0	0	0	0	0	0	0	0	0	0	0
237257	k__Bacteria; p__Chloroflexi; c__Anaerolineae; o__envOPS12	0	0	0	0	0	0	0	263	0	0	0	0	0	0	0	0	0	0	0	0	0	0	0	0	0	0	0	0
782953	k__Bacteria; p__Proteobacteria; c__Gammaproteobacteria; o__Enterobacteriales; f__Enterobacteriaceae	9	11	0	0	1	1	7	0	0	1	1	0	0	0	0	61	25	1	0	0	0	0	0	2108	298	43327	53	45
406145	k__Bacteria; p__Proteobacteria; c__Gammaproteobacteria; o__Pseudomonadales; f__Pseudomonadaceae; g__Pseudomonas	0	0	0	0	0	0	1	0	0	0	0	0	0	0	14	4	1	8	0	0	0	30	0	54	8	0	0	1
743788	k__Bacteria; p__Actinobacteria; c__Actinobacteria; o__Actinomycetales; f__Actinosynnemataceae; g__Saccharothrix	0	0	0	0	0	0	0	155	0	0	0	0	0	0	0	0	0	0	0	0	0	0	0	0	0	0	0	0
576785	k__Bacteria; p__Proteobacteria; c__Betaproteobacteria; o__Burkholderiales; f__Comamonadaceae	0	4	0	0	0	2	2	0	0	0	0	0	0	0	0	26	2	0	0	0	0	54	0	1	6	33	0	0
113607	k__Bacteria; p__Acidobacteria; c__[Chloracidobacteria]; o__RB41; f__Ellin6075	0	0	0	0	0	0	0	133	0	0	0	0	0	0	0	0	0	0	0	0	0	0	0	0	0	0	0	0
1069816	k__Bacteria; p__Actinobacteria; c__Actinobacteria; o__Actinomycetales; f__Corynebacteriaceae; g__Corynebacterium	1	0	0	0	0	1	13	0	0	0	0	0	0	0	13	9	12	0	0	0	0	0	0	103	6	56	0	0
112836	k__Bacteria; p__Chloroflexi; c__TK10; o__AKYG885; f__Dolo_23	0	0	0	0	0	0	0	107	0	0	0	0	0	0	0	0	0	0	0	0	0	0	0	0	0	0	0	0
4383049	k__Bacteria; p__Firmicutes; c__Bacilli; o__Lactobacillales; f__Streptococcaceae; g__Streptococcus	0	0	20	0	0	12	12	0	10	3	0	0	0	0	0	0	0	0	0	15	0	0	0	0	0	0	0	0
572117	k__Bacteria; p__Firmicutes; c__Bacilli; o__Bacillales; f__Bacillaceae; g__Bacillus; s__cereus	0	0	0	0	0	0	0	0	0	1	0	0	0	0	0	910	0	0	0	0	0	0	0	0	0	1	0	0
542211	k__Bacteria; p__Chloroflexi; c__Anaerolineae; o__Caldilineales; f__Caldilineaceae; g__Caldilinea	0	0	0	0	0	0	0	2498	0	0	0	0	0	0	0	0	0	0	0	0	0	0	0	0	0	0	0	0
565822	k__Bacteria; p__Firmicutes; c__Clostridia; o__OPB54	0	0	0	0	0	0	0	102	0	0	0	0	0	0	0	0	0	0	0	0	0	0	0	0	0	0	0	0
890516	k__Bacteria; p__Actinobacteria; c__Actinobacteria; o__Actinomycetales; f__Frankiaceae	0	0	0	0	0	0	0	37	0	0	0	0	0	0	0	0	0	0	0	0	0	38	0	0	0	0	0	0
537664	k__Bacteria; p__Proteobacteria; c__Alphaproteobacteria; o__Rhizobiales	0	0	0	0	0	0	0	8	0	4	0	0	0	0	0	0	3	0	0	0	7	0	13	0	0	137	18	0
147381	k__Bacteria; p__Actinobacteria; c__OPB41	0	0	0	0	0	0	0	47	0	0	0	0	0	0	0	0	0	0	0	0	0	0	0	0	0	0	0	0
240173	k__Bacteria; p__Proteobacteria; c__Alphaproteobacteria; o__Sphingomonadales; f__Sphingomonadaceae	0	0	0	1	0	0	0	0	0	0	0	9	0	0	0	0	2	45	7	0	0	0	6	0	4	0	0	0
1092833	k__Bacteria; p__Bacteroidetes; c__Flavobacteriia; o__Flavobacteriales; f__[Weeksellaceae]; g__Cloacibacterium	0	2	0	0	0	0	1	0	0	0	0	0	0	0	9	12	0	7	6	0	4	175	0	0	0	0	0	0
223655	k__Bacteria; p__Planctomycetes; c__Phycisphaerae; o__WD2101	0	0	0	0	0	0	0	101	0	0	0	0	0	0	0	0	0	0	0	0	0	0	0	0	0	0	0	0
143958	k__Bacteria; p__Proteobacteria; c__Gammaproteobacteria; o__Pseudomonadales; f__Pseudomonadaceae	0	0	0	0	0	0	0	0	0	0	0	0	0	0	0	0	0	0	0	0	0	1	0	1	0	1	132	1
321409	k__Bacteria; p__Proteobacteria; c__Alphaproteobacteria; o__Rhodobacterales; f__Rhodobacteraceae; g__Rhodobacter	0	0	0	0	0	0	0	0	0	0	0	0	0	0	2	3	0	1	0	0	0	25	0	26	0	0	2	0
2605340	k__Bacteria; p__Actinobacteria; c__Acidimicrobiia; o__Acidimicrobiales	0	0	0	0	0	0	0	177	0	0	0	0	0	0	0	0	0	0	0	0	0	0	0	0	0	0	0	0
2419585	k__Bacteria; p__Actinobacteria; c__Acidimicrobiia; o__Acidimicrobiales; f__Iamiaceae; g__Iamia	0	0	0	0	0	0	0	50	0	0	0	0	0	0	0	0	0	0	0	0	0	0	0	0	0	0	0	0
4349218	k__Bacteria; p__Chloroflexi; c__Anaerolineae; o__Caldilineales; f__Caldilineaceae	0	0	0	0	0	0	0	258	0	0	0	0	0	0	0	0	0	0	0	0	0	0	0	0	0	0	0	0
528421	k__Bacteria; p__Proteobacteria; c__Gammaproteobacteria; o__Enterobacteriales; f__Enterobacteriaceae	0	0	0	0	0	1	0	0	0	43	0	0	0	0	0	0	1	0	0	0	17	5	0	36	6	45	0	0
1022363	k__Bacteria; p__Actinobacteria; c__Actinobacteria; o__Actinomycetales; f__Corynebacteriaceae; g__Corynebacterium	0	0	0	0	0	0	0	0	0	0	0	0	0	0	0	0	0	0	0	0	0	41	2	11	0	0	0	0
554420	k__Bacteria; p__Actinobacteria; c__Actinobacteria; o__Actinomycetales; f__Micromonosporaceae	0	0	0	0	0	0	0	67	0	0	0	0	0	0	0	0	0	0	0	0	0	0	0	0	0	0	0	0
510174	k__Bacteria; p__Actinobacteria; c__Actinobacteria; o__Actinomycetales	0	1	0	0	0	1	0	4	0	1	0	7	0	0	0	0	0	0	0	0	0	0	0	0	0	129	0	0
211507	k__Bacteria; p__Actinobacteria; c__Actinobacteria; o__Actinomycetales; f__Nocardioidaceae	0	0	0	0	0	0	0	80	0	0	0	0	0	0	0	0	0	0	0	0	0	3	0	0	0	0	0	0
2470350	k__Bacteria; p__Chloroflexi; c__Anaerolineae; o__Caldilineales; f__Caldilineaceae	0	0	0	0	0	0	0	152	0	0	0	0	0	0	0	0	0	0	0	0	0	0	0	0	0	0	0	0
361600	k__Bacteria; p__Actinobacteria; c__Actinobacteria; o__Actinomycetales; f__Corynebacteriaceae; g__Corynebacterium	0	0	0	0	0	1	3	0	0	1	0	11	0	0	0	11	3	0	0	0	11	1326	0	69	7	0	0	0
1002005	k__Bacteria; p__Actinobacteria; c__Actinobacteria; o__Actinomycetales; f__Micrococcaceae	9	4	0	1	0	4	12	5	0	0	0	66	0	0	44	98	25	21	7	0	24	781	5	209	22	185	111	0
4381529	k__Bacteria; p__Chloroflexi; c__Anaerolineae; o__envOPS12	0	0	0	0	0	0	0	88	0	0	0	0	0	0	0	0	0	0	0	0	0	0	0	0	0	0	0	0
122517	k__Bacteria; p__Firmicutes; c__Clostridia; o__Clostridiales; f__Lachnospiraceae; g__Catonella	0	0	0	0	0	0	0	0	0	0	0	0	0	0	0	22	0	0	0	0	0	0	0	0	0	88	0	0
329096	k__Bacteria; p__Proteobacteria; c__Gammaproteobacteria; o__Enterobacteriales; f__Enterobacteriaceae	0	0	0	0	0	0	0	0	0	50	0	0	0	0	0	0	0	0	0	0	1	30	0	104	0	151	0	0
824862	k__Bacteria; p__Chloroflexi; c__Anaerolineae; o__SBR1031; f__A4b	0	0	0	0	0	0	0	187	0	0	0	0	0	0	0	0	0	0	0	0	0	0	0	0	0	0	0	0
265496	k__Bacteria; p__Proteobacteria; c__Gammaproteobacteria; o__Pseudomonadales; f__Moraxellaceae; g__Acinetobacter	0	0	0	0	0	0	0	0	0	0	0	0	0	0	6	0	0	17	35	0	0	0	0	0	0	0	0	0
1141758	k__Bacteria; p__Cyanobacteria; c__Chloroplast; o__Streptophyta	0	2	0	0	0	0	0	0	0	0	0	0	0	0	7	4	0	1	2	0	0	15	0	31	0	4	2	0
871442	k__Bacteria; p__Firmicutes; c__Bacilli; o__Lactobacillales; f__Streptococcaceae; g__Streptococcus	2	0	238	0	0	55	40	0	31	7	0	0	0	0	0	0	0	1	0	60	0	5	0	0	0	1	0	0
4477028	k__Bacteria; p__Proteobacteria; c__Gammaproteobacteria; o__Xanthomonadales; f__Xanthomonadaceae; g__Stenotrophomonas	0	85	0	0	0	0	0	0	0	0	0	0	0	0	0	0	0	0	0	0	0	0	0	0	0	0	0	0
4320784	k__Bacteria; p__Cyanobacteria; c__Synechococcophycideae; o__Pseudanabaenales; f__Pseudanabaenaceae; g__Leptolyngbya	0	0	0	0	0	0	0	50	0	0	0	0	0	0	0	0	0	0	0	0	0	0	0	0	0	0	0	0
210067	k__Bacteria; p__Chloroflexi; c__Anaerolineae; o__SJA-15	0	0	0	0	0	0	0	108	0	0	0	0	0	0	0	0	0	0	0	0	0	0	0	0	0	0	0	0
4325935	k__Bacteria; p__Firmicutes; c__Bacilli; o__Lactobacillales; f__Streptococcaceae; g__Streptococcus	1	0	39	0	0	6	13	0	1	0	0	0	0	0	0	0	0	0	0	4	0	1	0	0	0	0	0	0
1016923	k__Bacteria; p__Firmicutes; c__Bacilli; o__Bacillales; f__Planococcaceae	0	0	0	40	0	0	0	0	0	0	18	0	0	0	0	0	4	0	0	0	119	97	0	62	1	2	0	51
252119	k__Bacteria; p__Actinobacteria; c__Actinobacteria; o__Actinomycetales; f__Micrococcaceae	0	0	0	0	0	0	0	0	0	0	0	9	0	0	0	1	0	2	0	0	0	65	2	6	0	1	1	0
1000547	k__Bacteria; p__Firmicutes; c__Bacilli; o__Lactobacillales; f__Streptococcaceae; g__Streptococcus	1	0	9	0	0	40	45	0	19	5	0	0	0	0	0	0	0	0	0	33	0	16	0	1	0	1	0	0
4417093	k__Bacteria; p__Chloroflexi; c__Anaerolineae; o__GCA004	0	0	0	0	0	0	0	7898	0	0	0	0	0	0	0	0	0	0	0	0	0	0	0	0	0	0	0	0
1646259	k__Bacteria; p__Proteobacteria; c__Alphaproteobacteria; o__Rickettsiales; f__mitochondria; g__Nelumbo; s__nucifera	0	1	0	0	0	0	0	2	0	0	0	0	0	0	2	0	1	0	0	0	0	0	0	15	1	73	0	0
383376	k__Bacteria; p__Proteobacteria; c__Gammaproteobacteria; o__Pseudomonadales; f__Pseudomonadaceae	0	0	0	0	0	0	0	0	0	0	0	0	0	7	0	0	0	0	0	0	0	0	0	0	0	0	137	0
1075891	k__Bacteria; p__Firmicutes; c__Bacilli; o__Bacillales; f__Staphylococcaceae; g__Staphylococcus	0	0	0	692	0	1	0	0	0	0	330	0	1	0	0	0	2	2	362	0	740	114	0	251	2	8	1	295
593672	k__Bacteria; p__Firmicutes; c__Bacilli; o__Lactobacillales	0	0	0	0	0	0	0	0	0	0	0	0	0	0	0	0	0	0	0	0	0	220	0	0	0	0	0	0
259371	k__Bacteria; p__Proteobacteria; c__Alphaproteobacteria; o__Sphingomonadales; f__Sphingomonadaceae; g__Sphingomonas	0	13	1	17	0	0	0	0	0	1	0	2	0	0	14	20	4326	3795	893	0	0	0	0	0	42	0	1	0
566024	k__Bacteria; p__Firmicutes; c__Bacilli; o__Bacillales; f__Bacillaceae; g__Bacillus	0	0	0	0	0	0	0	0	0	0	0	0	0	0	0	0	883	0	0	0	0	0	0	0	0	0	0	0
1088305	k__Bacteria; p__Actinobacteria; c__Actinobacteria; o__Actinomycetales; f__Corynebacteriaceae; g__Corynebacterium	0	0	0	0	0	0	11	2	0	0	0	7	0	0	0	0	0	0	3	0	0	97	14	111	1	14	8	0
12574	k__Bacteria; p__Actinobacteria; c__Actinobacteria; o__Actinomycetales; f__Actinomycetaceae; g__Actinomyces	0	0	0	0	0	1	0	1	0	0	0	0	0	0	8	0	0	0	0	0	0	90	0	0	7	59	14	0
86772	k__Bacteria; p__Actinobacteria; c__Actinobacteria; o__Actinomycetales; f__Brevibacteriaceae; g__Brevibacterium; s__casei	0	0	0	2	0	0	0	0	0	0	0	1	0	0	0	0	1	62	3	0	1	0	2	0	2	0	0	0
517399	k__Bacteria; p__Actinobacteria; c__Actinobacteria; o__Actinomycetales; f__Nocardioidaceae	0	0	0	0	0	0	0	0	0	0	0	0	0	0	0	0	0	0	0	0	0	74	0	0	0	0	0	0
1015143	k__Bacteria; p__Firmicutes; c__Bacilli; o__Gemellales; f__Gemellaceae	0	0	0	0	1	0	0	0	36	19	1	0	0	0	0	0	0	0	1	0	0	0	0	0	0	0	0	0
248468	k__Bacteria; p__Actinobacteria; c__Actinobacteria; o__Actinomycetales; f__Micromonosporaceae	0	0	0	0	0	0	0	50	0	0	0	0	0	0	0	0	0	0	0	0	0	0	0	0	0	0	0	0
4446902	k__Bacteria; p__Firmicutes; c__Bacilli; o__Gemellales; f__Gemellaceae	0	0	0	0	0	0	0	0	63	48	0	0	0	0	0	1	0	0	0	0	0	0	0	0	1	0	0	0
73538	k__Bacteria; p__Actinobacteria; c__Actinobacteria; o__Actinomycetales; f__Brevibacteriaceae; g__Brevibacterium	0	0	0	4	0	0	0	1	0	0	0	26	0	0	1	0	0	29	2	0	0	0	648	2	10	2	0	0
216469	k__Bacteria; p__Actinobacteria; c__Actinobacteria; o__Actinomycetales; f__Pseudonocardiaceae; g__Pseudonocardia	0	0	0	0	0	0	0	211	0	0	0	0	0	0	0	0	0	0	0	0	0	0	0	0	0	0	0	0
697578	k__Bacteria; p__Firmicutes; c__Bacilli; o__Bacillales; f__Bacillaceae; g__Bacillus	1	0	0	0	0	0	0	0	0	0	0	0	0	0	0	123897	1	0	0	0	0	0	0	114	0	481	0	0
1020410	k__Bacteria; p__Firmicutes; c__Bacilli; o__Bacillales; f__Staphylococcaceae; g__Staphylococcus	0	0	0	15	0	7	7	0	0	0	4	0	0	0	0	0	0	1	12	0	22	49	0	12	1	1	0	15
166170	k__Bacteria; p__Chloroflexi; c__Anaerolineae; o__GCA004	0	0	0	0	0	0	0	1552	0	0	0	0	0	0	0	0	0	0	0	0	0	0	0	0	0	0	0	0
1057402	k__Bacteria; p__Firmicutes; c__Bacilli; o__Bacillales; f__Staphylococcaceae; g__Staphylococcus; s__aureus	0	0	0	4	0	0	0	0	0	0	1	0	0	0	2	0	0	2	31	0	0	32	0	2	0	0	0	0
30134	k__Bacteria; p__Actinobacteria; c__Actinobacteria; o__Actinomycetales; f__Nocardioidaceae	0	0	0	0	0	0	0	67	0	0	0	0	0	0	0	1	0	0	0	0	0	0	0	0	0	0	0	0
4130483	k__Bacteria; p__Firmicutes; c__Bacilli; o__Bacillales; f__Staphylococcaceae; g__Staphylococcus; s__epidermidis	0	0	0	77	0	0	0	0	0	0	55	0	0	0	0	0	0	0	117	0	72	20	0	17	0	1	0	73
922761	k__Bacteria; p__Proteobacteria; c__Gammaproteobacteria; o__Enterobacteriales; f__Enterobacteriaceae; g__Erwinia	0	0	0	0	872	1	0	0	1	40789	0	0	43	0	0	6	0	1	0	0	12	42	0	137	27	610	2	0
372473	k__Bacteria; p__Proteobacteria; c__Gammaproteobacteria; o__Enterobacteriales; f__Enterobacteriaceae; g__Erwinia; s__soli	0	0	3	0	92829	0	0	0	0	1	0	0	0	0	10	0	0	29	4	0	0	0	0	0	0	0	0	0
4321400	k__Bacteria; p__Firmicutes; c__Bacilli; o__Lactobacillales; f__Streptococcaceae; g__Streptococcus	0	0	0	0	0	22	5	0	9	0	0	0	0	0	0	0	0	0	0	12	0	0	0	0	0	0	0	0
4448095	k__Bacteria; p__Actinobacteria; c__Actinobacteria; o__Actinomycetales; f__Mycobacteriaceae; g__Mycobacterium	0	0	0	0	0	0	0	83	0	0	0	0	0	0	0	0	0	0	0	0	0	0	0	0	0	0	0	0
246461	k__Bacteria; p__Planctomycetes; c__Planctomycetia; o__Gemmatales; f__Gemmataceae	0	0	0	0	0	0	0	209	0	0	0	0	0	0	0	0	0	0	0	0	0	0	0	0	0	0	0	0
919562	k__Bacteria; p__Firmicutes; c__Bacilli; o__Bacillales; f__Staphylococcaceae; g__Staphylococcus; s__aureus	0	0	0	4	0	0	0	0	0	0	0	0	0	0	0	0	0	0	10	0	20	9	1	9	0	0	0	3
653394	k__Bacteria; p__Firmicutes; c__Bacilli; o__Bacillales; f__Paenibacillaceae; g__Brevibacillus	0	0	0	0	0	0	0	0	0	0	0	0	0	0	0	0	0	0	0	0	0	66	0	0	0	0	0	0
310003	k__Bacteria; p__Proteobacteria; c__Alphaproteobacteria; o__Caulobacterales; f__Caulobacteraceae	0	0	0	0	0	0	0	0	0	0	0	0	0	0	0	3	0	0	0	0	0	44	0	1	0	0	0	0
4320648	k__Bacteria; p__Actinobacteria; c__MB-A2-108; o__0319-7L14	0	0	0	0	0	0	0	439	0	0	0	0	0	0	0	0	0	0	0	0	0	0	0	0	0	0	0	0
386899	k__Bacteria; p__Firmicutes; c__Bacilli; o__Bacillales; f__Staphylococcaceae; g__Staphylococcus; s__haemolyticus	0	0	0	112	0	0	0	0	0	0	101	0	0	0	0	0	0	0	124	0	146	13	0	15	0	1	0	141
368293	k__Bacteria; p__Proteobacteria; c__Gammaproteobacteria; o__Enterobacteriales; f__Enterobacteriaceae	7	14	0	0	2	2	6	0	0	0	0	0	0	0	31	151	15	76	15	0	0	103	0	0	0	0	7	0
1063513	k__Bacteria; p__Actinobacteria; c__Actinobacteria; o__Actinomycetales; f__Nocardioidaceae	0	0	0	0	0	0	0	11	0	0	0	0	0	0	1	0	1	0	0	0	0	60	0	0	0	0	0	0
270263	k__Bacteria; p__Actinobacteria; c__Actinobacteria; o__Actinomycetales; f__Micrococcaceae; g__Arthrobacter; s__oxydans	0	0	0	0	0	0	2	0	0	0	0	0	0	0	0	0	0	0	0	0	0	66	0	3	0	0	0	0
1639776	k__Bacteria; p__Actinobacteria; c__Acidimicrobiia; o__Acidimicrobiales	0	0	0	0	0	0	0	123	0	0	0	0	0	0	0	0	0	0	0	0	0	0	0	0	0	0	0	0
1017181	k__Bacteria; p__Actinobacteria; c__Actinobacteria; o__Actinomycetales; f__Micrococcaceae; g__Rothia; s__mucilaginosa	0	0	0	0	0	1	21	0	0	0	0	0	0	0	38	0	2	6	0	0	0	441	49	538	0	134	0	0
966091	k__Bacteria; p__Actinobacteria; c__Actinobacteria; o__Actinomycetales; f__Geodermatophilaceae; g__Modestobacter	0	0	0	0	0	0	0	71	0	0	0	0	0	0	0	0	0	0	0	0	0	0	0	0	0	0	0	0
587574	k__Bacteria; p__Firmicutes; c__Bacilli; o__Bacillales; f__Bacillaceae	0	0	0	0	0	0	0	0	0	0	0	0	0	0	0	108	0	0	0	0	0	0	0	0	0	1	0	0
699789	k__Bacteria; p__Proteobacteria; c__Gammaproteobacteria; o__Pseudomonadales; f__Moraxellaceae; g__Acinetobacter	0	69	0	0	0	2	1	0	0	0	0	0	0	0	0	24	2	0	0	0	0	267	0	0	11	15	30	0
831877	k__Bacteria; p__Chloroflexi	0	0	0	0	0	0	0	80	0	0	0	0	0	0	0	0	0	0	0	0	0	0	0	0	0	0	0	0
1891556	k__Bacteria; p__Firmicutes; c__Bacilli; o__Bacillales; f__Bacillaceae; g__Bacillus; s__cereus	0	0	0	0	0	0	0	0	0	0	0	0	0	0	0	10370	0	0	0	0	0	0	0	4	0	77	0	0
826658	k__Bacteria; p__Actinobacteria; c__Actinobacteria; o__Actinomycetales; f__Streptomycetaceae; g__Streptomyces	0	0	0	0	0	0	0	55	0	0	0	0	0	0	0	0	0	0	0	0	0	0	0	0	0	0	0	0
4438166	k__Bacteria; p__Firmicutes; c__Bacilli; o__Lactobacillales; f__Streptococcaceae; g__Streptococcus	1	0	0	0	0	25	9	0	11	3	0	0	0	0	0	0	0	0	0	17	0	1	0	0	0	2	0	0
764682	k__Bacteria; p__Proteobacteria; c__Gammaproteobacteria; o__Pseudomonadales; f__Pseudomonadaceae; g__Pseudomonas	0	0	0	0	0	0	0	0	0	0	0	0	0	0	0	0	0	0	0	0	0	1	0	2	0	0	273	0
1108706	k__Bacteria; p__Proteobacteria; c__Gammaproteobacteria; o__Enterobacteriales; f__Enterobacteriaceae; g__Serratia; s__marcescens	0	0	0	0	0	0	0	0	0	0	0	0	0	0	0	0	0	0	0	0	103	173	0	353	0	72	0	0
143935	k__Bacteria; p__Chloroflexi; c__Anaerolineae; o__Anaerolineales; f__Anaerolinaceae; g__Anaerolinea	0	0	0	0	0	0	0	170	0	0	0	0	0	0	0	0	0	0	0	0	0	0	0	0	0	0	0	0
132361	k__Bacteria; p__Actinobacteria; c__Actinobacteria; o__Actinomycetales; f__Nocardioidaceae	0	0	0	0	0	0	0	189	0	0	0	0	0	0	0	0	0	0	0	0	0	0	0	0	0	0	0	0
2693230	k__Bacteria; p__Proteobacteria; c__Alphaproteobacteria; o__Rhizobiales; f__Methylobacteriaceae	0	0	0	0	0	0	0	1	0	0	0	14	0	0	0	0	0	2	0	0	1	14	27	9	2	6	3	0
769696	k__Bacteria; p__Chloroflexi; c__Ellin6529	0	0	0	0	0	0	0	432	0	0	0	0	0	0	0	0	0	0	0	0	0	0	0	0	0	0	0	0
699257	k__Bacteria; p__Proteobacteria; c__Alphaproteobacteria; o__Sphingomonadales; f__Sphingomonadaceae; g__Novosphingobium	0	0	0	0	0	0	1	0	0	0	0	0	0	0	0	0	0	0	0	0	1	0	0	52	0	0	12	0
399197	k__Bacteria; p__Firmicutes; c__Bacilli; o__Bacillales; f__Bacillaceae; g__Bacillus	0	0	0	8	0	0	0	0	0	0	7	0	0	0	7	0	0	1	70	0	9	2	0	3	0	0	0	3
503315	k__Bacteria; p__Firmicutes; c__Clostridia; o__Clostridiales; f__[Tissierellaceae]; g__Finegoldia	2	0	0	0	0	0	0	0	0	0	0	0	0	0	14	28	1	20	0	0	0	0	0	80	4	0	36	0
699322	k__Bacteria; p__Actinobacteria; c__Actinobacteria; o__Actinomycetales; f__Micrococcaceae; g__Kocuria	0	0	0	0	0	0	0	0	0	0	0	0	0	0	0	0	0	0	0	0	0	48	0	7	0	0	0	0
4322538	k__Bacteria; p__Proteobacteria; c__Gammaproteobacteria; o__Pseudomonadales; f__Pseudomonadaceae	0	0	0	0	0	0	0	0	0	0	0	0	0	0	0	0	0	0	0	0	0	1	0	0	0	0	7	0
224670	k__Bacteria; p__Proteobacteria; c__Gammaproteobacteria; o__Enterobacteriales; f__Enterobacteriaceae; g__Serratia; s__marcescens	0	0	0	0	0	0	0	0	0	0	0	0	0	0	0	0	0	0	0	0	43	116	0	106	1	38	0	0
263082	k__Bacteria; p__Actinobacteria; c__Acidimicrobiia; o__Acidimicrobiales; f__C111	0	0	0	0	0	0	0	138	0	0	0	0	0	0	0	0	0	0	0	0	0	0	0	0	0	0	0	0
926945	k__Bacteria; p__Actinobacteria; c__Actinobacteria; o__Actinomycetales; f__Intrasporangiaceae; g__Kytococcus	0	1	0	0	0	0	5	3	0	1	0	0	0	0	9	0	1	3	4	0	0	534	1	5	16	99	0	1
444649	k__Bacteria; p__Firmicutes; c__Bacilli; o__Bacillales; f__Planococcaceae	0	0	0	63	0	0	0	0	0	0	44	0	0	0	0	0	2	0	138	0	25	7	0	2	0	1	0	38
578508	k__Bacteria; p__Verrucomicrobia; c__[Spartobacteria]; o__[Chthoniobacterales]; f__[Chthoniobacteraceae]; g__Candidatus.Xiphinematobacter	0	0	0	0	0	0	0	66	0	0	0	0	0	0	0	0	0	0	0	0	0	0	0	0	0	0	0	0
689017	k__Bacteria; p__Chloroflexi; c__Anaerolineae; o__Caldilineales; f__Caldilineaceae	0	0	0	0	0	0	0	67	0	0	0	0	0	0	0	0	0	0	0	0	0	0	0	0	0	0	0	0
4393208	k__Bacteria; p__Proteobacteria; c__Gammaproteobacteria; o__Enterobacteriales; f__Enterobacteriaceae; g__Serratia; s__marcescens	0	0	0	0	0	0	0	0	0	0	0	0	0	0	0	0	0	0	0	0	7	14	0	16	0	32	0	0
366451	k__Bacteria; p__Proteobacteria; c__Gammaproteobacteria; o__Enterobacteriales; f__Enterobacteriaceae	0	0	0	0	0	0	0	0	0	133	0	0	2	0	0	0	0	1	0	0	1	3	0	2	1	7	0	0
4433579	k__Bacteria; p__Cyanobacteria	0	0	0	0	0	0	0	78	0	0	0	0	0	0	0	0	0	0	0	0	0	0	0	0	0	0	0	0
516593	k__Bacteria; p__Actinobacteria; c__Actinobacteria; o__Actinomycetales; f__Nocardioidaceae	0	0	0	0	0	0	0	165	0	0	0	0	0	0	0	0	0	0	0	0	0	0	0	0	0	0	0	0
4477254	k__Bacteria; p__Proteobacteria; c__Alphaproteobacteria; o__Sphingomonadales; f__Sphingomonadaceae; g__Sphingomonas; s__yabuuchiae	0	0	0	0	0	0	0	0	0	1	0	16	0	0	0	0	0	15	1	0	0	0	15	0	0	0	0	0
751288	k__Bacteria; p__Actinobacteria; c__Actinobacteria; o__Actinomycetales; f__Corynebacteriaceae; g__Corynebacterium	0	0	0	0	0	0	1	0	0	0	0	0	0	0	0	0	0	0	8	0	2	281	1	10	1	0	0	0
213308	k__Bacteria; p__Chloroflexi; c__Thermomicrobia; o__JG30-KF-CM45	0	0	0	0	0	0	0	393	0	0	0	0	0	0	0	0	0	0	0	0	0	0	0	0	0	0	0	0
863124	k__Bacteria; p__Firmicutes; c__Bacilli; o__Lactobacillales; f__Streptococcaceae; g__Streptococcus	2	0	9	0	0	111	148	0	63	30	0	0	0	0	0	0	0	0	0	80	0	10	0	3	1	0	0	0
4347865	k__Bacteria; p__Firmicutes; c__Bacilli; o__Lactobacillales; f__Streptococcaceae; g__Streptococcus	0	0	35	0	0	4	4	0	2	1	0	0	0	0	0	0	0	2	0	2	0	0	0	0	0	0	0	0
3382083	k__Bacteria; p__Chloroflexi; c__Anaerolineae; o__A31	0	0	0	0	0	0	0	1327	0	0	0	0	0	0	0	0	0	0	0	0	0	0	0	0	0	0	0	0
711803	k__Bacteria; p__Actinobacteria; c__Actinobacteria; o__Actinomycetales; f__Mycobacteriaceae; g__Mycobacterium	0	0	0	0	22	4	128	0	0	0	0	0	0	0	8	0	0	110	73	0	0	0	0	0	0	0	0	0
1082846	k__Bacteria; p__Actinobacteria; c__Actinobacteria; o__Actinomycetales; f__Streptomycetaceae; g__Streptomyces	0	0	0	0	1	0	0	255	0	0	0	0	0	0	0	0	0	0	0	0	0	0	0	0	0	0	0	0
1082539	k__Bacteria; p__Firmicutes; c__Bacilli; o__Lactobacillales; f__Streptococcaceae; g__Streptococcus	13	0	69994	0	13	104	145	3	89	23	0	0	0	0	19	0	0	215	14	114	1	18	0	0	0	5	0	0
148208	k__Bacteria; p__Actinobacteria; c__Actinobacteria; o__Actinomycetales; f__Microbacteriaceae; g__Pseudoclavibacter; s__bifida	0	0	0	0	0	0	0	0	0	0	0	1	0	0	0	0	0	0	0	0	0	0	0	106	0	0	0	0
496787	k__Bacteria; p__Firmicutes; c__Bacilli; o__Bacillales; f__Staphylococcaceae; g__Staphylococcus	0	0	0	14	0	0	0	0	0	0	8	0	0	0	0	0	0	0	2	0	14	3	0	7	0	1	0	7
1055132	k__Bacteria; p__Firmicutes; c__Bacilli; o__Bacillales; f__Staphylococcaceae; g__Staphylococcus; s__epidermidis	0	0	0	64	0	0	0	0	0	0	46	0	0	0	0	0	0	0	0	0	39	3	0	4	1	4	1	182
3133081	k__Bacteria; p__Proteobacteria; c__Alphaproteobacteria; o__Rhodobacterales; f__Rhodobacteraceae	0	0	0	0	0	0	0	0	0	0	0	0	0	0	0	3	1	3	0	0	0	6	0	37	0	0	1	0
806063	k__Bacteria; p__Acidobacteria; c__[Chloracidobacteria]; o__RB41; f__Ellin6075	0	0	0	0	0	0	0	134	0	0	0	0	0	0	0	0	0	0	0	0	0	0	0	0	0	0	0	0
1020536	k__Bacteria; p__Proteobacteria; c__Alphaproteobacteria; o__Rhodospirillales; f__Rhodospirillaceae; g__Azospirillum	0	0	0	0	0	0	0	4	0	0	0	0	0	0	0	0	0	0	0	0	0	0	0	54	0	0	0	0
561636	k__Bacteria; p__Firmicutes; c__Bacilli; o__Lactobacillales; f__Streptococcaceae; g__Streptococcus	8	0	0	0	0	289	487	0	242	65	0	0	0	0	0	1	0	0	0	431	0	47	0	4	0	1	0	0
573124	k__Bacteria; p__Proteobacteria; c__Gammaproteobacteria; o__Pseudomonadales; f__Moraxellaceae; g__Acinetobacter	0	0	0	0	0	0	0	0	0	0	0	0	0	0	69	0	1	14	0	0	0	7	0	0	0	0	0	0
501584	k__Bacteria; p__Actinobacteria; c__Actinobacteria; o__Actinomycetales; f__Pseudonocardiaceae; g__Pseudonocardia	0	0	0	0	0	0	0	162	0	0	0	0	0	0	0	0	0	0	0	0	0	0	0	0	0	0	0	0
439908	k__Bacteria; p__Firmicutes; c__Bacilli; o__Bacillales; f__Staphylococcaceae; g__Staphylococcus	0	0	0	1	0	0	0	0	0	0	3	0	0	0	0	0	0	0	61	0	5	0	0	2	0	0	0	5
967427	k__Bacteria; p__Firmicutes; c__Bacilli; o__Lactobacillales; f__Streptococcaceae; g__Streptococcus	70	0	17	0	0	35	10	1	24	15	0	0	0	0	1	1	1	2	0	42	0	2	0	0	0	24	0	0
356733	k__Bacteria; p__Firmicutes; c__Bacilli; o__Bacillales; f__Staphylococcaceae; g__Staphylococcus	0	0	0	236	0	0	0	0	0	0	230	0	0	0	0	1	0	0	0	0	229	30	0	62	1	12	2	422
882018	k__Bacteria; p__Actinobacteria; c__Actinobacteria; o__Actinomycetales; f__Dermabacteraceae; g__Brachybacterium; s__conglomeratum	0	4	0	0	0	0	6	0	0	0	0	16	0	0	1	27	0	3	1	0	0	0	0	27	0	1	0	0
236377	k__Bacteria; p__Chloroflexi; c__TK10; o__B07_WMSP1; f__FFCH4570	0	0	0	0	0	0	0	196	0	0	0	0	0	0	0	0	0	0	0	0	0	0	0	0	0	0	0	0
1049574	k__Bacteria; p__Firmicutes; c__Bacilli; o__Lactobacillales; f__Streptococcaceae; g__Streptococcus	39	0	12713	0	1	240	64	1	209	41	0	0	0	0	0	0	0	47	2	285	0	0	0	0	0	0	0	0
301270	k__Bacteria; p__Firmicutes; c__Bacilli; o__Lactobacillales; f__Streptococcaceae; g__Streptococcus	3	2	0	0	0	4	0	0	0	0	0	0	0	0	0	28	2	0	0	0	0	0	0	16	0	0	0	0
1814180	k__Bacteria; p__Firmicutes; c__Bacilli; o__Bacillales; f__Staphylococcaceae; g__Staphylococcus	0	0	0	0	0	0	0	0	0	0	0	0	0	0	0	0	0	0	117	0	0	0	0	0	0	0	0	0
854272	k__Bacteria; p__Proteobacteria; c__Alphaproteobacteria; o__Rhodobacterales; f__Rhodobacteraceae; g__Paracoccus	0	1	0	0	2	1	0	2	0	0	0	33	0	0	20	0	0	7	1	0	0	6	1	20	6	4	2	0
850971	k__Bacteria; p__Actinobacteria; c__Actinobacteria; o__Actinomycetales; f__Pseudonocardiaceae; g__Amycolatopsis	0	0	0	0	0	0	0	1183	0	0	0	0	0	0	0	0	0	0	0	0	0	0	0	0	0	0	0	0
864465	k__Bacteria; p__Firmicutes; c__Bacilli; o__Lactobacillales; f__Streptococcaceae; g__Streptococcus	2	0	28	0	0	15	3	0	20	3	0	0	0	0	0	0	0	0	0	8	0	0	0	0	0	0	0	0
960682	k__Bacteria; p__Proteobacteria; c__Gammaproteobacteria; o__Pseudomonadales; f__Moraxellaceae; g__Acinetobacter	0	23	0	1	0	0	3	0	0	0	0	0	0	0	0	31	2	2	0	0	3	535	0	19	11	172	2	0
586351	k__Bacteria; p__Actinobacteria; c__Acidimicrobiia; o__Acidimicrobiales; f__EB1017	0	0	0	0	0	0	0	66	0	0	0	0	0	0	0	0	0	0	0	0	0	0	0	0	0	0	0	0
518743	k__Bacteria; p__Firmicutes; c__Clostridia; o__Clostridiales; f__Veillonellaceae; g__Veillonella; s__parvula	0	0	0	0	0	0	0	0	0	1	0	0	0	0	0	3	2	0	0	0	0	41	0	7	0	16	0	0
1062748	k__Bacteria; p__Actinobacteria; c__Actinobacteria; o__Actinomycetales; f__Mycobacteriaceae; g__Mycobacterium	0	0	0	0	0	0	21	1800	0	0	0	0	0	0	0	0	1	2	0	0	0	0	0	0	0	0	0	0
549557	k__Bacteria; p__Actinobacteria; c__Actinobacteria; o__Actinomycetales; f__Nocardioidaceae	0	0	0	0	0	0	0	931	0	0	0	0	0	0	0	0	0	0	0	0	0	0	0	0	0	0	0	0
312328	k__Bacteria; p__Chloroflexi; c__Anaerolineae; o__S0208	0	0	0	0	0	0	0	99	0	0	0	0	0	0	0	0	0	0	0	0	0	0	0	0	0	0	0	0
4448456	k__Bacteria; p__Firmicutes; c__Bacilli; o__Lactobacillales; f__Streptococcaceae; g__Streptococcus	2	0	3	0	0	54	51	0	34	10	0	0	0	0	0	0	0	0	0	42	0	0	0	0	0	0	0	0
154804	k__Bacteria; p__Actinobacteria; c__Acidimicrobiia; o__Acidimicrobiales	0	0	0	0	0	0	0	94	0	0	0	0	0	0	0	0	0	0	0	0	0	0	0	0	0	0	0	0
197398	k__Bacteria; p__Firmicutes; c__Bacilli; o__Bacillales; f__Bacillaceae	0	0	0	0	0	0	0	0	0	0	0	0	0	0	0	9	0	0	0	0	0	0	0	0	0	2	0	0
701722	k__Bacteria; p__Acidobacteria; c__[Chloracidobacteria]; o__PK29	0	0	0	0	0	0	0	261	0	0	0	0	0	0	0	0	0	0	0	0	0	0	0	0	0	0	0	0
243185	k__Bacteria; p__Proteobacteria; c__Gammaproteobacteria; o__Aeromonadales; f__Aeromonadaceae	0	0	0	0	0	0	0	0	0	33	0	0	0	0	0	0	0	0	0	0	3	2	0	8	0	3	0	0
349986	k__Bacteria; p__Chloroflexi; c__Thermomicrobia; o__AKYG1722	0	0	0	0	0	0	0	2227	0	0	0	0	0	0	0	0	0	0	0	0	0	0	0	0	0	0	0	0
775409	k__Bacteria; p__Chloroflexi; c__Ellin6529	0	0	0	0	0	0	0	5177	0	0	0	0	0	0	0	0	0	0	0	0	0	0	0	0	0	0	0	0
1012668	k__Bacteria; p__Actinobacteria; c__Acidimicrobiia; o__Acidimicrobiales; f__EB1017	0	0	0	0	0	0	0	192	0	0	0	0	0	0	0	0	0	0	0	0	0	0	0	0	0	0	0	0
4309024	k__Bacteria; p__Chloroflexi; c__Anaerolineae; o__S0208	0	0	0	0	0	0	0	1209	0	0	0	0	0	0	0	0	0	0	0	0	0	0	0	0	0	0	0	0
776643	k__Bacteria; p__Actinobacteria; c__Actinobacteria; o__Actinomycetales; f__Microbacteriaceae; g__Microbacterium	0	0	0	0	1	0	0	0	0	0	0	13	0	0	17	0	0	692	93	0	0	0	8	0	4	0	0	0
248826	k__Bacteria; p__Proteobacteria; c__Alphaproteobacteria; o__Sphingomonadales; f__Sphingomonadaceae; g__Sphingomonas	0	13	0	10	0	0	0	0	0	4	0	2	0	0	0	0	42	339	34	0	0	0	2	0	49	1	2	0
584109	k__Bacteria; p__Firmicutes; c__Bacilli; o__Lactobacillales; f__Streptococcaceae; g__Streptococcus	2	0	10	0	0	4	115	0	37	6	0	0	0	0	0	0	0	0	0	3	0	2	0	0	0	0	0	0
811403	k__Bacteria; p__Chloroflexi	0	0	0	0	0	0	0	91	0	0	0	0	0	0	0	0	0	0	0	0	0	0	0	0	0	0	0	0
960145	k__Bacteria; p__Firmicutes; c__Bacilli; o__Lactobacillales; f__Streptococcaceae; g__Streptococcus	1	0	31	0	0	0	0	0	19	4	0	0	0	0	0	0	0	0	0	1	0	0	0	0	0	1	0	0
509487	k__Bacteria; p__Actinobacteria; c__Actinobacteria; o__Actinomycetales; f__Pseudonocardiaceae; g__Pseudonocardia	0	0	0	0	0	0	0	45	0	0	0	0	0	0	0	0	0	0	0	0	0	0	0	0	0	0	5	0
4312969	k__Bacteria; p__Firmicutes; c__Bacilli; o__Bacillales; f__Staphylococcaceae; g__Staphylococcus; s__epidermidis	0	0	0	145	0	0	0	0	0	0	95	0	0	0	0	0	0	0	0	0	195	7	0	16	0	0	0	95
931950	k__Bacteria; p__Firmicutes; c__Bacilli; o__Lactobacillales; f__Streptococcaceae; g__Streptococcus	0	0	65	0	0	7	0	0	5	3	0	0	0	0	0	0	0	0	0	4	0	0	0	0	0	0	0	0
540269	k__Bacteria; p__Firmicutes; c__Bacilli; o__Bacillales; f__[Exiguobacteraceae]; g__Exiguobacterium	0	4	0	0	34	9	13	0	0	6	0	0	0	0	0	0	0	34	11	0	0	477	0	401	44	122	31	0
4344213	k__Bacteria; p__Firmicutes; c__Bacilli; o__Lactobacillales; f__Streptococcaceae; g__Streptococcus	2	0	7	0	0	20	13	0	6	5	0	0	0	0	0	0	0	1	0	12	0	0	0	0	0	0	0	0
4305793	k__Bacteria; p__Proteobacteria; c__Gammaproteobacteria; o__Pasteurellales; f__Pasteurellaceae; g__Haemophilus	0	0	0	0	0	0	0	0	0	0	0	0	16	0	0	0	0	0	0	0	0	0	0	0	0	32	0	0
516611	k__Bacteria; p__Firmicutes; c__Bacilli; o__Lactobacillales; f__Streptococcaceae; g__Streptococcus	136	0	0	0	0	0	3	0	0	1	0	0	0	0	1	0	0	0	0	0	0	1	0	0	0	0	0	0
1034052	k__Bacteria; p__Firmicutes; c__Bacilli; o__Lactobacillales; f__Streptococcaceae; g__Streptococcus	2	0	8	0	0	46	22	0	27	5	0	0	0	0	0	0	0	0	0	41	0	1	0	0	0	0	0	0
224648	k__Bacteria; p__Actinobacteria; c__MB-A2-108; o__0319-7L14	0	0	0	0	0	0	0	150	0	0	0	0	0	0	0	0	0	0	0	0	0	0	0	0	0	0	0	0
206278	k__Bacteria; p__Chloroflexi; c__Ellin6529	0	0	0	0	0	0	0	159	0	0	0	0	0	0	0	0	0	0	0	0	0	0	0	0	0	0	0	0
608293	k__Bacteria; p__Proteobacteria; c__Alphaproteobacteria; o__Rhodobacterales; f__Rhodobacteraceae	5	20	0	0	0	7	28	0	0	2	0	1	0	0	0	105	34	0	0	0	34	1866	0	673	95	203	133	1
954340	k__Bacteria; p__Actinobacteria; c__Actinobacteria; o__Actinomycetales; f__Nocardioidaceae	0	2	0	0	0	0	0	40	0	0	0	0	0	0	2	0	0	0	0	0	0	0	0	0	0	125	0	0
366443	k__Bacteria; p__Chloroflexi; c__Ellin6529	0	0	0	0	0	0	0	430	0	0	0	0	0	0	0	0	0	0	0	0	0	0	0	0	0	0	0	0
818602	k__Bacteria; p__Proteobacteria; c__Gammaproteobacteria; o__Pseudomonadales; f__Pseudomonadaceae; g__Pseudomonas	7	25	0	1	0	0	13	0	0	0	0	0	0	34088	8	210	25	8	0	0	8	367	0	101	43	89	22996	1
607212	k__Bacteria; p__Proteobacteria; c__Alphaproteobacteria; o__Sphingomonadales; f__Sphingomonadaceae; g__Sphingomonas	0	0	0	0	0	0	0	0	0	0	0	24	0	0	0	0	1	11	2	0	0	4	12	7	1	1	0	0
1143645	k__Bacteria; p__Proteobacteria; c__Alphaproteobacteria; o__Sphingomonadales; f__Sphingomonadaceae; g__Sphingomonas; s__yabuuchiae	0	5	0	41	0	0	0	0	0	7	0	32	0	0	1	0	18	42	10	0	0	1	29	0	44	0	0	0
823633	k__Bacteria; p__Actinobacteria; c__Actinobacteria; o__Actinomycetales; f__Mycobacteriaceae; g__Mycobacterium	0	0	0	0	0	0	0	89	0	0	0	0	0	0	0	0	0	0	0	0	0	0	0	0	0	0	0	0
4373680	k__Bacteria; p__Firmicutes; c__Bacilli; o__Lactobacillales; f__Streptococcaceae; g__Streptococcus	3	0	1	0	0	23	57	0	52	8	0	0	0	0	0	0	0	0	0	32	0	19	0	2	0	0	0	0
New.ReferenceOTU8	k__Bacteria; p__Chloroflexi; c__Chloroflexi; o__Herpetosiphonales; unclassified; unclassified; unclassified	0	0	0	0	0	0	0	141	0	0	0	0	0	0	0	0	0	0	0	0	0	0	0	0	0	0	0	0
New.ReferenceOTU0	k__Bacteria; unclassified; unclassified; unclassified; unclassified; unclassified; unclassified	0	0	0	0	0	0	0	0	0	0	0	0	0	0	0	0	0	0	0	0	0	157	0	0	0	0	0	1
New.ReferenceOTU1	k__Bacteria; p__Chloroflexi; c__Chloroflexi; unclassified; unclassified; unclassified; unclassified	0	0	0	0	0	0	0	176	0	0	0	0	0	0	0	0	0	0	0	0	0	0	0	0	0	0	0	0
New.ReferenceOTU2	k__Bacteria; p__Proteobacteria; c__Gammaproteobacteria; unclassified; unclassified; unclassified; unclassified	0	0	0	0	0	0	0	0	0	0	0	0	0	0	0	0	0	0	0	0	0	0	0	0	0	2	0	0
New.ReferenceOTU3	k__Bacteria; p__Proteobacteria; c__Gammaproteobacteria; o__Pseudomonadales; f__Moraxellaceae; g__Enhydrobacter; s__aerosaccus	0	0	0	0	0	0	0	0	0	0	0	0	0	0	1	0	0	0	0	0	7	246	0	61	0	2	0	0
New.ReferenceOTU5	k__Bacteria; p__Chloroflexi; c__Thermomicrobia; o__JG30-KF-CM45; unclassified; unclassified; unclassified	0	0	0	0	0	0	0	2699	0	0	0	0	0	0	0	0	0	0	0	0	0	0	0	0	0	0	0	0
New.ReferenceOTU7	k__Bacteria; p__Proteobacteria; c__Gammaproteobacteria; o__Pasteurellales; f__Pasteurellaceae; unclassified; unclassified	0	0	0	0	0	0	0	0	0	0	0	0	0	0	0	0	0	0	0	0	11	9	0	5	0	191	0	0
New.ReferenceOTU44	k__Bacteria; unclassified; unclassified; unclassified; unclassified; unclassified; unclassified	0	0	0	0	0	0	0	0	0	0	0	7	0	0	0	0	0	0	0	0	0	0	3092	0	0	0	0	0
New.ReferenceOTU326	k__Bacteria; p__Firmicutes; c__Bacilli; o__Bacillales; f__Staphylococcaceae; g__Staphylococcus; unclassified	0	0	0	2	4	0	0	0	0	0	0	0	0	0	0	0	0	0	16	0	1960	687	0	951	0	18	1	13
New.ReferenceOTU325	k__Bacteria; p__Actinobacteria; c__Actinobacteria; o__Actinomycetales; f__Dermacoccaceae; g__Dermacoccus; unclassified	0	4	0	0	0	0	0	0	0	1	0	527	0	0	1	0	4	93	25	0	0	0	1678	4	83	0	0	0
New.ReferenceOTU324	k__Bacteria; p__Proteobacteria; c__Gammaproteobacteria; o__Pasteurellales; f__Pasteurellaceae; g__Haemophilus; s__influenzae	0	0	0	0	0	0	0	0	0	0	0	0	5058	0	0	0	0	0	0	0	0	0	0	0	0	73	0	0
New.ReferenceOTU321	k__Bacteria; p__Chloroflexi; c__Anaerolineae; o__A31; unclassified; unclassified; unclassified	0	0	0	0	0	0	0	240	0	0	0	0	0	0	0	0	0	0	0	0	0	0	0	0	0	0	0	0
New.ReferenceOTU328	k__Bacteria; p__Chloroflexi; c__Anaerolineae; o__GCA004; unclassified; unclassified; unclassified	0	0	0	0	0	0	0	8692	0	1	0	2	0	0	0	0	0	0	0	0	0	0	0	0	0	0	0	0
New.ReferenceOTU428	k__Bacteria; p__Actinobacteria; c__Actinobacteria; o__Actinomycetales; unclassified; unclassified; unclassified	0	0	0	0	0	0	0	0	0	0	0	1654	0	0	0	0	0	8	0	0	0	0	4933	0	29	0	0	0
New.ReferenceOTU429	k__Bacteria; p__Proteobacteria; c__Gammaproteobacteria; o__Enterobacteriales; f__Enterobacteriaceae; g__Serratia; unclassified	0	0	0	0	0	0	0	0	0	0	0	0	0	0	0	0	0	0	0	0	9	50	0	83	1	40	1	0
New.ReferenceOTU424	k__Bacteria; p__Actinobacteria; c__Actinobacteria; o__Actinomycetales; unclassified; unclassified; unclassified	0	0	0	0	0	0	0	121	0	0	0	0	0	0	0	0	2	0	0	0	0	0	0	0	0	0	0	0
New.ReferenceOTU425	k__Bacteria; p__Chloroflexi; c__Anaerolineae; o__A31; unclassified; unclassified; unclassified	0	0	0	0	0	0	0	115	0	0	0	0	0	0	0	0	0	0	0	0	0	0	0	0	0	0	0	0
New.ReferenceOTU426	k__Bacteria; p__Actinobacteria; c__Actinobacteria; o__Actinomycetales; unclassified; unclassified; unclassified	0	0	0	0	0	0	0	0	0	0	0	0	0	0	0	0	0	0	0	0	0	223	0	48	0	0	0	0
New.ReferenceOTU423	k__Bacteria; p__Proteobacteria; c__Alphaproteobacteria; o__Rhizobiales; f__Methylobacteriaceae; g__Methylobacterium; unclassified	0	7	0	0	0	0	0	0	0	199	0	42	0	0	0	0	12	78	2	0	0	18	861	2	37	0	0	0
New.ReferenceOTU132	k__Bacteria; p__Chloroflexi; c__Thermomicrobia; o__AKYG1722; unclassified; unclassified; unclassified	0	0	0	0	0	0	0	1511	0	0	0	1	0	0	0	0	0	0	0	0	0	0	0	0	0	0	0	0
New.ReferenceOTU133	k__Bacteria; p__Firmicutes; c__Bacilli; o__Bacillales; unclassified; unclassified; unclassified	0	0	0	0	0	0	0	0	0	0	0	0	0	0	0	0	13	0	6	0	34	72	0	1	0	0	0	0
New.ReferenceOTU131	k__Bacteria; p__Proteobacteria; c__Gammaproteobacteria; o__Enterobacteriales; f__Enterobacteriaceae; unclassified; unclassified	0	0	0	0	1	0	0	0	0	83	0	0	0	0	0	0	0	0	0	0	122	465	38	519	0	8	0	0
New.ReferenceOTU136	k__Bacteria; p__Actinobacteria; c__Actinobacteria; o__Actinomycetales; f__Corynebacteriaceae; g__Corynebacterium; unclassified	0	0	0	0	0	0	0	0	0	0	0	0	0	0	0	0	0	0	0	0	0	219	0	78	0	0	0	0
New.ReferenceOTU134	k__Bacteria; p__Proteobacteria; c__Gammaproteobacteria; o__Alteromonadales; f__Idiomarinaceae; unclassified; unclassified	0	0	0	0	0	0	0	0	0	0	0	0	0	0	0	0	0	0	0	0	0	0	0	0	4	1199	0	2
New.ReferenceOTU135	k__Bacteria; p__Proteobacteria; c__Alphaproteobacteria; o__Sphingomonadales; f__Sphingomonadaceae; g__Sphingomonas; unclassified	0	0	0	1	0	0	0	0	0	11	0	44	0	0	0	0	11	27	34	0	0	1	1565	0	9	0	0	0
New.ReferenceOTU138	k__Bacteria; p__Actinobacteria; c__Actinobacteria; o__Actinomycetales; unclassified; unclassified; unclassified	0	0	0	0	0	0	0	0	0	0	0	0	0	0	0	0	0	0	0	0	0	456	0	0	0	0	0	0
New.ReferenceOTU139	k__Bacteria; p__Actinobacteria; c__Actinobacteria; o__Actinomycetales; unclassified; unclassified; unclassified	0	0	0	0	0	0	0	0	0	0	0	45	0	0	0	0	0	2	0	0	0	0	626	0	0	0	0	0
New.ReferenceOTU121	k__Bacteria; p__Actinobacteria; c__Actinobacteria; o__Actinomycetales; f__Williamsiaceae; g__Williamsia; s__serinedens	0	0	0	0	0	0	0	0	0	0	0	39	0	0	0	0	0	0	0	0	0	0	1303	0	0	0	0	0
New.ReferenceOTU257	k__Bacteria; p__Firmicutes; c__Bacilli; o__Bacillales; unclassified; unclassified; unclassified	0	0	0	0	0	0	0	0	0	0	0	0	0	0	0	0	0	0	0	0	19	145	2	94	0	0	0	1
New.ReferenceOTU256	k__Bacteria; p__Proteobacteria; unclassified; unclassified; unclassified; unclassified; unclassified	0	0	0	0	0	0	0	0	0	0	0	0	0	0	0	0	0	0	0	0	31	827	0	1094	0	1	0	0
New.ReferenceOTU254	k__Bacteria; p__Proteobacteria; c__Gammaproteobacteria; o__Enterobacteriales; f__Enterobacteriaceae; g__Morganella; s__morganii	0	0	0	0	0	0	0	0	0	0	0	0	691	0	0	0	0	0	0	0	0	0	0	0	0	0	0	0
New.ReferenceOTU253	k__Bacteria; p__Chloroflexi; c__C0119; unclassified; unclassified; unclassified; unclassified	0	0	0	0	0	0	0	212	0	0	0	0	0	0	0	0	0	0	0	0	0	0	0	0	0	0	0	0
New.ReferenceOTU251	k__Bacteria; p__Proteobacteria; c__Gammaproteobacteria; o__Enterobacteriales; f__Enterobacteriaceae; g__Morganella; s__morganii	0	0	0	0	0	0	0	0	0	0	0	0	771	0	0	0	0	0	0	0	0	0	0	0	0	2	0	0
New.ReferenceOTU411	k__Bacteria; p__Proteobacteria; c__Gammaproteobacteria; o__Enterobacteriales; f__Enterobacteriaceae; g__Serratia; s__marcescens	0	0	0	0	0	0	0	0	0	0	0	0	0	0	0	0	0	0	0	0	1026	526	0	728	0	0	0	2
New.ReferenceOTU146	k__Bacteria; p__Proteobacteria; c__Gammaproteobacteria; o__Pseudomonadales; f__Moraxellaceae; g__Enhydrobacter; unclassified	0	0	0	0	0	0	0	0	0	0	0	0	0	0	0	0	0	0	0	0	5	224	0	25	0	0	0	0
New.ReferenceOTU370	k__Bacteria; p__Proteobacteria; c__Gammaproteobacteria; unclassified; unclassified; unclassified; unclassified	0	0	0	0	0	0	0	0	0	0	0	0	1	0	0	0	0	0	0	0	4	1	0	5	0	217	0	0
New.ReferenceOTU371	k__Bacteria; p__Proteobacteria; c__Gammaproteobacteria; o__Enterobacteriales; f__Enterobacteriaceae; g__Morganella; s__morganii	0	0	0	0	0	0	0	0	0	0	0	0	1751	0	0	0	0	0	0	0	0	0	0	0	0	199	0	0
New.ReferenceOTU372	k__Bacteria; p__Proteobacteria; c__Alphaproteobacteria; o__Sphingomonadales; f__Sphingomonadaceae; g__Sphingomonas; unclassified	0	1	0	5	0	0	0	0	0	4	0	205	0	0	0	0	1	16	2	0	0	2	556	0	34	0	0	0
New.ReferenceOTU373	k__Bacteria; p__Actinobacteria; c__Actinobacteria; o__Actinomycetales; f__Micrococcaceae; unclassified; unclassified	0	0	0	0	0	0	0	0	0	0	0	0	0	0	0	0	0	0	0	0	1	699	0	226	0	0	0	0
New.ReferenceOTU376	k__Bacteria; p__Proteobacteria; c__Gammaproteobacteria; o__Enterobacteriales; f__Enterobacteriaceae; unclassified; unclassified	0	0	0	0	0	0	0	0	0	0	0	0	0	0	0	0	0	0	0	0	70	1309	5	676	0	11	0	0
New.ReferenceOTU412	k__Bacteria; p__Chloroflexi; c__Anaerolineae; o__GCA004; unclassified; unclassified; unclassified	0	0	0	0	0	0	0	13970	0	1	0	0	0	0	0	0	0	0	0	0	3	0	0	0	0	0	0	0
New.ReferenceOTU178	k__Bacteria; unclassified; unclassified; unclassified; unclassified; unclassified; unclassified	0	0	0	0	0	0	0	4197	0	0	0	0	0	0	0	0	0	0	0	0	0	0	0	0	0	0	0	0
New.ReferenceOTU176	k__Bacteria; p__Chloroflexi; c__Anaerolineae; o__GCA004; unclassified; unclassified; unclassified	0	0	0	0	0	0	0	790	0	0	0	0	0	0	0	0	0	0	0	0	0	0	0	0	0	0	0	0
New.ReferenceOTU415	k__Bacteria; p__Chloroflexi; c__Anaerolineae; o__A31; f__S47; unclassified; unclassified	0	0	0	0	0	0	0	1240	0	0	0	1	0	0	0	0	0	0	0	0	0	0	0	0	0	0	0	0
New.ReferenceOTU174	k__Bacteria; p__Actinobacteria; c__Actinobacteria; o__Actinomycetales; f__Williamsiaceae; g__Williamsia; s__serinedens	0	0	0	0	0	0	0	0	0	0	0	9	0	0	1	0	0	0	0	0	0	0	78	0	0	0	0	0
New.ReferenceOTU175	k__Bacteria; unclassified; unclassified; unclassified; unclassified; unclassified; unclassified	0	0	0	0	0	0	0	0	0	0	0	18	0	0	0	0	0	12	1	0	0	0	4007	0	2	0	0	0
New.ReferenceOTU172	k__Bacteria; p__Proteobacteria; c__Gammaproteobacteria; o__Enterobacteriales; f__Enterobacteriaceae; unclassified; unclassified	0	0	0	0	0	0	0	0	0	0	0	0	0	0	0	0	0	0	0	0	1	124	0	57	0	0	0	0
New.ReferenceOTU173	k__Bacteria; p__Chloroflexi; c__Anaerolineae; o__Caldilineales; f__Caldilineaceae; unclassified; unclassified	0	0	0	0	0	0	0	565	0	0	0	0	0	0	0	0	0	0	0	0	0	0	0	0	0	0	0	0
New.ReferenceOTU170	k__Bacteria; p__Proteobacteria; c__Gammaproteobacteria; o__Enterobacteriales; f__Enterobacteriaceae; unclassified; unclassified	0	0	0	0	0	0	0	0	0	0	0	0	0	0	0	0	0	0	0	0	13	85	27	161	0	2	0	0
New.ReferenceOTU414	k__Bacteria; p__TM7; c__TM7-1; unclassified; unclassified; unclassified; unclassified	0	0	0	0	0	0	0	69	0	0	0	0	0	0	0	0	0	0	0	0	0	0	0	0	0	0	0	0
New.ReferenceOTU141	k__Bacteria; p__Proteobacteria; c__Gammaproteobacteria; unclassified; unclassified; unclassified; unclassified	0	0	0	0	0	0	0	0	0	0	0	0	0	0	0	0	0	0	0	0	1	85	0	137	0	5	0	0
New.ReferenceOTU379	k__Bacteria; unclassified; unclassified; unclassified; unclassified; unclassified; unclassified	0	0	0	0	0	0	0	194	0	0	0	0	0	0	0	0	0	0	0	0	0	0	0	0	0	0	0	0
New.ReferenceOTU140	k__Bacteria; p__Proteobacteria; c__Gammaproteobacteria; o__Enterobacteriales; f__Enterobacteriaceae; unclassified; unclassified	0	0	0	0	0	0	0	0	0	6	0	0	0	0	0	0	0	0	0	0	23	138	0	281	0	11	0	0
New.ReferenceOTU45	k__Bacteria; p__Firmicutes; c__Bacilli; o__Bacillales; f__Staphylococcaceae; g__Staphylococcus; unclassified	0	0	0	176	0	0	0	0	0	0	0	0	0	0	0	1	0	0	98	0	14	13	63	25	0	0	0	0
New.ReferenceOTU46	k__Bacteria; p__Firmicutes; c__Bacilli; o__Bacillales; unclassified; unclassified; unclassified	0	0	0	0	0	0	0	0	0	0	0	0	0	0	0	0	0	0	0	0	1055	272	0	102	0	0	0	1
New.ReferenceOTU41	k__Bacteria; p__Proteobacteria; c__Alphaproteobacteria; o__Rhizobiales; f__Methylobacteriaceae; g__Methylobacterium; unclassified	0	0	0	0	0	0	0	0	0	0	0	3	0	0	0	0	1	31	4	0	0	8	909	0	2	0	0	0
New.ReferenceOTU198	k__Bacteria; p__Proteobacteria; unclassified; unclassified; unclassified; unclassified; unclassified	0	0	0	0	0	0	0	0	0	0	0	0	0	0	0	0	0	0	0	0	10	212	0	106	0	0	0	0
New.ReferenceOTU103	k__Bacteria; p__Actinobacteria; c__Actinobacteria; o__Actinomycetales; f__Williamsiaceae; g__Williamsia; s__serinedens	0	0	0	0	0	0	0	0	0	0	0	4	0	0	0	0	0	0	0	0	0	0	56	0	0	0	0	0
New.ReferenceOTU101	k__Bacteria; p__Actinobacteria; c__Actinobacteria; o__Actinomycetales; f__Micrococcaceae; g__Micrococcus; s__luteus	0	2	0	0	0	0	1	0	0	0	0	6	0	0	12	0	0	39	8	0	4	272	3	47	4	5	2	0
New.ReferenceOTU100	k__Bacteria; unclassified; unclassified; unclassified; unclassified; unclassified; unclassified	0	0	0	0	0	0	0	0	0	0	0	0	0	0	0	0	0	0	1	0	27	1	0	49	0	0	0	16
New.ReferenceOTU107	k__Bacteria; p__Proteobacteria; c__Gammaproteobacteria; o__Enterobacteriales; f__Enterobacteriaceae; unclassified; unclassified	0	0	0	0	0	0	0	0	0	1	0	0	0	0	0	0	0	0	0	0	3110	3724	0	5764	0	706	0	1
New.ReferenceOTU105	k__Bacteria; p__Proteobacteria; c__Alphaproteobacteria; o__Sphingomonadales; f__Sphingomonadaceae; g__Sphingomonas; unclassified	0	3	0	1	0	0	0	0	0	1	0	22	0	0	0	0	7	50	3	0	0	5	467	0	17	0	0	0
New.ReferenceOTU104	k__Bacteria; p__Actinobacteria; c__Actinobacteria; o__Actinomycetales; unclassified; unclassified; unclassified	0	0	0	0	0	0	0	0	0	0	0	60	0	0	0	0	0	0	0	0	0	0	363	0	1	0	0	0
New.ReferenceOTU298	k__Bacteria; p__Proteobacteria; c__Gammaproteobacteria; o__Enterobacteriales; f__Enterobacteriaceae; unclassified; unclassified	0	0	0	0	0	0	0	0	0	0	0	0	0	0	0	0	0	0	0	0	92	21	0	43	0	0	0	0
New.ReferenceOTU293	k__Bacteria; p__Proteobacteria; c__Alphaproteobacteria; unclassified; unclassified; unclassified; unclassified	0	0	0	0	0	0	0	0	0	1	0	20	0	0	0	0	0	145	6	0	0	1	810	0	0	0	0	0
New.ReferenceOTU292	k__Bacteria; p__Chloroflexi; c__Chloroflexi; o__[Roseiflexales]; f__[Kouleothrixaceae]; g__Kouleothrix; unclassified	0	0	0	0	0	0	0	137	0	0	0	0	0	0	0	0	0	0	0	0	0	0	0	0	0	0	0	0
New.ReferenceOTU290	k__Bacteria; p__Chloroflexi; c__Anaerolineae; o__GCA004; unclassified; unclassified; unclassified	0	0	0	0	0	0	0	83	0	0	0	0	0	0	0	0	0	0	0	0	0	0	0	0	0	0	0	0
New.ReferenceOTU297	k__Bacteria; p__Proteobacteria; c__Gammaproteobacteria; o__Enterobacteriales; f__Enterobacteriaceae; unclassified; unclassified	0	0	0	0	0	0	0	0	0	0	0	0	0	0	0	0	0	0	0	0	0	0	0	0	0	447	0	0
New.ReferenceOTU296	k__Bacteria; p__Chloroflexi; unclassified; unclassified; unclassified; unclassified; unclassified	0	0	0	0	0	0	0	1588	0	0	0	0	0	0	0	0	0	0	0	0	0	0	0	0	0	0	0	0
New.ReferenceOTU295	k__Bacteria; unclassified; unclassified; unclassified; unclassified; unclassified; unclassified	0	0	0	0	0	0	0	0	0	0	0	0	0	0	0	0	0	0	0	0	408	481	0	824	0	18	0	17
New.ReferenceOTU294	k__Bacteria; p__Chloroflexi; c__Anaerolineae; o__GCA004; unclassified; unclassified; unclassified	0	0	0	0	0	0	0	253	0	0	0	0	0	0	0	0	0	0	0	0	0	0	0	0	0	0	0	0
New.ReferenceOTU201	k__Bacteria; p__Proteobacteria; c__Gammaproteobacteria; o__Enterobacteriales; f__Enterobacteriaceae; unclassified; unclassified	0	0	0	0	0	0	0	0	0	1	0	0	0	0	0	0	0	0	0	0	100	945	0	210	0	9	0	0
New.ReferenceOTU203	k__Bacteria; p__Actinobacteria; c__Actinobacteria; o__Actinomycetales; unclassified; unclassified; unclassified	1	0	0	0	0	0	8	1	0	0	0	1	0	0	2	0	5	1	6	0	0	733	0	17	66	40	0	1
New.ReferenceOTU204	k__Bacteria; p__Chloroflexi; c__Anaerolineae; o__SHA-20; unclassified; unclassified; unclassified	0	0	0	0	0	0	0	153	0	0	0	0	0	0	0	0	0	0	0	0	0	0	0	0	0	0	0	0
New.ReferenceOTU205	k__Bacteria; unclassified; unclassified; unclassified; unclassified; unclassified; unclassified	0	0	0	0	0	0	0	0	0	0	0	0	0	0	0	0	0	0	0	0	6	153	0	0	0	0	0	1
New.ReferenceOTU206	k__Bacteria; p__Actinobacteria; c__Actinobacteria; o__Actinomycetales; f__Nocardiaceae; unclassified; unclassified	0	0	0	0	0	0	0	0	0	0	0	1	0	0	0	0	0	4	0	0	10	175	0	245	4	7	3	0
New.ReferenceOTU207	k__Bacteria; p__Proteobacteria; c__Alphaproteobacteria; o__Rhizobiales; f__Methylobacteriaceae; g__Methylobacterium; unclassified	0	11	0	0	0	0	0	0	0	13	0	4	0	0	0	0	6	189	50	0	0	0	3102	0	12	0	0	0
New.ReferenceOTU208	k__Bacteria; p__Actinobacteria; c__Actinobacteria; o__Actinomycetales; f__Williamsiaceae; g__Williamsia; s__serinedens	0	0	0	0	0	0	0	0	0	0	0	7	0	0	0	0	0	0	0	0	0	0	83	0	0	0	0	0
New.ReferenceOTU209	k__Bacteria; p__Chloroflexi; c__Thermomicrobia; o__AKYG1722; unclassified; unclassified; unclassified	0	0	0	0	0	0	0	595	0	0	0	0	0	0	0	0	0	0	0	0	0	0	0	0	0	0	0	0
New.ReferenceOTU334	k__Bacteria; p__Actinobacteria; c__Actinobacteria; o__Actinomycetales; unclassified; unclassified; unclassified	0	0	0	0	0	0	0	0	0	0	0	425	0	0	0	0	0	33	2	0	0	0	5694	0	8	0	0	0
New.ReferenceOTU337	k__Bacteria; p__Actinobacteria; c__Actinobacteria; o__Actinomycetales; f__Williamsiaceae; g__Williamsia; s__serinedens	0	0	0	0	0	0	0	0	0	0	0	240	0	0	0	0	0	2	0	0	0	0	2362	0	1	0	0	0
New.ReferenceOTU331	k__Bacteria; p__Proteobacteria; c__Alphaproteobacteria; o__Rhodobacterales; f__Rhodobacteraceae; g__Paracoccus; unclassified	0	0	0	0	0	0	0	0	0	0	0	0	0	0	0	0	0	0	0	0	0	86	0	27	0	0	0	0
New.ReferenceOTU333	k__Bacteria; p__Actinobacteria; c__Actinobacteria; o__Actinomycetales; f__Corynebacteriaceae; g__Corynebacterium; unclassified	0	0	0	0	0	0	0	0	0	0	0	0	0	0	0	0	0	0	0	0	0	212	0	80	0	0	3	0
New.ReferenceOTU338	k__Bacteria; p__Proteobacteria; c__Alphaproteobacteria; o__Sphingomonadales; f__Sphingomonadaceae; g__Sphingomonas; s__yabuuchiae	0	10	0	11	0	0	0	0	0	2	0	2325	0	0	0	0	38	1	4	0	0	0	490	0	42	0	2	0
New.ReferenceOTU380	k__Bacteria; p__Proteobacteria; c__Gammaproteobacteria; o__Enterobacteriales; f__Enterobacteriaceae; g__Enterobacter; unclassified	0	0	0	0	0	0	0	0	0	104	0	0	0	0	0	0	0	0	0	0	10	15	0	22	0	145	1	0
New.ReferenceOTU382	k__Bacteria; p__Actinobacteria; c__Actinobacteria; o__Actinomycetales; f__Corynebacteriaceae; g__Corynebacterium; unclassified	0	0	0	0	0	0	0	0	0	0	0	0	0	0	0	0	0	0	0	0	0	85	0	5	0	0	0	0
New.ReferenceOTU384	k__Bacteria; p__Chloroflexi; c__C0119; unclassified; unclassified; unclassified; unclassified	0	0	0	0	0	0	0	532	0	0	0	0	0	0	0	0	0	0	0	0	0	0	0	0	0	0	0	0
New.ReferenceOTU387	k__Bacteria; p__Chloroflexi; c__Chloroflexi; o__[Roseiflexales]; f__[Kouleothrixaceae]; unclassified; unclassified	0	0	0	0	0	0	0	103	0	0	0	0	0	0	0	0	0	0	0	0	0	0	0	0	0	0	0	0
New.ReferenceOTU386	k__Bacteria; p__Actinobacteria; c__Acidimicrobiia; o__Acidimicrobiales; unclassified; unclassified; unclassified	0	0	0	0	0	0	0	142	0	0	0	0	0	0	0	0	0	0	0	0	0	0	0	0	0	0	0	0
New.ReferenceOTU47	k__Bacteria; p__Proteobacteria; c__Alphaproteobacteria; o__Rhizobiales; f__Methylobacteriaceae; g__Methylobacterium; unclassified	0	0	0	0	0	0	0	0	0	0	0	0	0	0	0	0	0	0	0	0	0	0	51	0	0	0	0	0
New.ReferenceOTU410	k__Bacteria; p__Proteobacteria; c__Gammaproteobacteria; o__Pasteurellales; f__Pasteurellaceae; g__Haemophilus; s__influenzae	0	0	0	0	0	0	0	0	0	0	0	0	2798	0	0	0	0	0	0	0	0	2	0	5	0	1575	0	0
New.ReferenceOTU145	k__Bacteria; p__Proteobacteria; c__Gammaproteobacteria; unclassified; unclassified; unclassified; unclassified	0	0	0	0	1	0	0	0	0	1	0	0	0	0	0	0	0	0	0	0	14	180	0	193	0	7	0	0
New.ReferenceOTU144	k__Bacteria; p__Proteobacteria; c__Gammaproteobacteria; o__Pseudomonadales; f__Moraxellaceae; g__Acinetobacter; unclassified	0	0	0	0	0	0	0	0	0	0	0	0	0	0	0	0	0	0	0	0	3	281	0	105	0	0	0	0
New.ReferenceOTU143	k__Bacteria; p__Actinobacteria; c__Actinobacteria; o__Actinomycetales; unclassified; unclassified; unclassified	0	0	0	0	0	0	0	0	0	0	0	261	0	0	0	0	0	0	0	0	0	0	5992	0	2	0	0	0
New.ReferenceOTU142	k__Bacteria; p__Actinobacteria; c__Actinobacteria; o__Actinomycetales; f__Brevibacteriaceae; g__Brevibacterium; unclassified	0	0	0	3	0	0	0	0	0	1	0	84	0	0	0	0	0	244	1	0	0	0	803	3	1	0	0	0
New.ReferenceOTU416	k__Bacteria; p__Proteobacteria; c__Gammaproteobacteria; o__Enterobacteriales; f__Enterobacteriaceae; g__Morganella; s__morganii	0	0	0	0	0	0	0	0	0	0	0	0	397	0	0	0	0	0	0	0	0	0	0	0	0	2	0	0
New.ReferenceOTU418	k__Bacteria; p__Firmicutes; c__Bacilli; o__Bacillales; f__Bacillaceae; g__Bacillus; unclassified	0	3	0	2	0	0	0	0	0	0	0	0	0	0	0	29	114545	0	0	0	0	0	0	0	0	8	0	0
New.ReferenceOTU38	k__Bacteria; p__Actinobacteria; c__Actinobacteria; o__Actinomycetales; f__Williamsiaceae; g__Williamsia; s__serinedens	0	0	0	0	0	0	0	0	0	9	0	38	0	0	0	0	0	3	1	0	0	0	339	3	14	0	0	0
New.ReferenceOTU39	k__Bacteria; unclassified; unclassified; unclassified; unclassified; unclassified; unclassified	0	0	0	0	1	0	0	0	0	1	0	0	0	0	0	0	0	0	0	0	299	696	0	1004	0	4	0	7
New.ReferenceOTU34	k__Bacteria; p__Chloroflexi; c__Anaerolineae; o__S0208; unclassified; unclassified; unclassified	0	0	0	0	0	0	0	155	0	0	0	0	0	0	0	0	0	0	0	0	0	0	0	0	0	0	0	0
New.ReferenceOTU35	k__Bacteria; unclassified; unclassified; unclassified; unclassified; unclassified; unclassified	0	0	0	0	0	0	0	1385	0	0	0	0	0	0	0	0	0	0	0	0	1	0	0	0	0	0	0	0
New.ReferenceOTU36	k__Bacteria; p__Chloroflexi; c__Anaerolineae; o__A31; f__S47; unclassified; unclassified	0	0	0	0	0	0	0	986	0	0	0	0	0	0	0	0	0	0	0	0	0	0	0	0	0	0	0	0
New.ReferenceOTU37	k__Bacteria; p__Chloroflexi; c__TK10; o__AKYG885; f__5B-12; unclassified; unclassified	0	0	0	0	0	0	0	65	0	0	0	0	0	0	0	0	0	0	0	0	0	0	0	0	0	0	0	0
New.ReferenceOTU30	k__Bacteria; unclassified; unclassified; unclassified; unclassified; unclassified; unclassified	0	0	0	0	0	0	0	801	0	0	0	0	0	0	0	0	0	0	0	0	1	0	0	0	0	0	0	0
New.ReferenceOTU32	k__Bacteria; p__Chloroflexi; c__Chloroflexi; o__AKIW781; unclassified; unclassified; unclassified	0	0	0	0	0	0	0	866	0	0	0	0	0	0	0	0	0	0	0	0	0	0	0	0	0	0	0	0
New.ReferenceOTU33	k__Bacteria; p__Chloroflexi; c__Anaerolineae; o__A31; f__S47; unclassified; unclassified	0	0	0	0	0	0	0	374	0	0	0	0	0	0	0	0	0	0	0	0	0	0	0	0	0	0	0	0
New.ReferenceOTU249	k__Bacteria; p__Proteobacteria; c__Gammaproteobacteria; o__Enterobacteriales; f__Enterobacteriaceae; g__Serratia; s__marcescens	0	0	0	0	0	0	0	0	0	0	0	0	0	0	0	0	0	0	0	0	55	1183	0	390	1	7	0	0
New.ReferenceOTU245	k__Bacteria; p__Chloroflexi; c__Anaerolineae; o__SBR1031; f__A4b; unclassified; unclassified	0	0	0	0	0	0	0	55	0	0	0	0	0	0	0	0	0	0	0	0	0	0	0	0	0	0	0	0
New.ReferenceOTU247	k__Bacteria; unclassified; unclassified; unclassified; unclassified; unclassified; unclassified	0	2	0	0	83	1	14	73	1	197	0	15	0	0	1058	27	11	3062	86	0	3197	562	2212	476	585	50	1	3
New.ReferenceOTU240	k__Bacteria; p__Proteobacteria; c__Gammaproteobacteria; o__Enterobacteriales; f__Enterobacteriaceae; unclassified; unclassified	0	0	0	0	0	0	0	0	0	0	0	79	0	0	0	0	0	0	0	0	9	57	266	77	0	1	0	0
New.ReferenceOTU241	k__Bacteria; unclassified; unclassified; unclassified; unclassified; unclassified; unclassified	0	0	0	0	0	0	0	1192	0	0	0	0	0	0	0	0	0	0	0	0	0	0	0	0	0	0	0	0
New.ReferenceOTU243	k__Bacteria; unclassified; unclassified; unclassified; unclassified; unclassified; unclassified	2	12	0	2	9	12	250	4	0	3	0	0	0	0	198	185	113	10	15	1	27	0	5	1	10	0	0	0
New.ReferenceOTU349	k__Bacteria; unclassified; unclassified; unclassified; unclassified; unclassified; unclassified	0	0	0	0	0	0	0	390	0	0	0	0	0	0	0	0	0	0	0	0	0	0	0	0	0	0	0	0
New.ReferenceOTU348	k__Bacteria; p__Firmicutes; c__Bacilli; o__Bacillales; unclassified; unclassified; unclassified	0	0	0	0	0	0	0	0	0	0	0	0	0	0	0	0	0	0	0	0	33	51	0	4	0	0	0	0
New.ReferenceOTU344	k__Bacteria; p__Proteobacteria; c__Gammaproteobacteria; o__Enterobacteriales; f__Enterobacteriaceae; g__Serratia; unclassified	0	0	0	0	0	0	0	0	0	0	0	0	0	0	0	0	0	0	0	0	5	76	0	32	0	0	0	0
New.ReferenceOTU347	k__Bacteria; unclassified; unclassified; unclassified; unclassified; unclassified; unclassified	0	0	0	0	0	0	0	0	0	0	0	0	0	0	0	0	0	0	0	0	1945	762	0	853	0	0	0	5
New.ReferenceOTU346	k__Bacteria; p__Proteobacteria; c__Gammaproteobacteria; o__Pasteurellales; f__Pasteurellaceae; g__Haemophilus; s__influenzae	0	0	0	0	0	0	0	0	0	0	0	0	111	0	0	0	0	0	0	0	0	0	0	0	0	0	0	0
New.ReferenceOTU341	k__Bacteria; p__Proteobacteria; unclassified; unclassified; unclassified; unclassified; unclassified	0	0	0	0	0	0	0	0	0	0	0	0	0	0	0	0	0	0	0	0	0	289	0	291	0	0	0	0
New.ReferenceOTU343	k__Bacteria; p__Proteobacteria; c__Gammaproteobacteria; unclassified; unclassified; unclassified; unclassified	0	0	0	0	0	0	0	0	0	1	0	0	0	0	0	0	0	0	0	0	29	119	0	67	0	0	0	0
New.ReferenceOTU342	k__Bacteria; p__Acidobacteria; c__[Chloracidobacteria]; o__PK29; unclassified; unclassified; unclassified	0	0	0	0	0	0	0	47	0	0	0	0	0	0	0	0	0	0	0	0	0	0	0	0	0	0	0	0
New.ReferenceOTU78	k__Bacteria; p__Firmicutes; c__Bacilli; o__Lactobacillales; f__Streptococcaceae; g__Streptococcus; unclassified	1928	1	0	0	0	0	0	0	0	8	0	0	0	0	72	1	0	10	0	0	0	10	0	5	1	2	0	0
New.ReferenceOTU79	k__Bacteria; p__Chloroflexi; c__Ellin6529; unclassified; unclassified; unclassified; unclassified	0	0	0	0	0	0	1	8593	0	0	0	0	0	0	0	0	0	0	0	0	3	0	2	1	0	0	0	0
New.ReferenceOTU71	k__Bacteria; p__Proteobacteria; c__Gammaproteobacteria; o__Enterobacteriales; f__Enterobacteriaceae; unclassified; unclassified	0	0	0	0	0	0	0	0	0	0	0	0	0	0	0	0	0	0	0	0	161	114	0	624	0	15	0	0
New.ReferenceOTU72	k__Bacteria; p__Proteobacteria; c__Gammaproteobacteria; o__Enterobacteriales; f__Enterobacteriaceae; g__Enterobacter; unclassified	0	0	0	0	0	0	0	0	0	0	0	0	0	0	0	0	0	0	0	0	0	75	0	298	0	0	0	0
New.ReferenceOTU74	k__Bacteria; p__Proteobacteria; c__Alphaproteobacteria; o__Rhizobiales; f__Methylobacteriaceae; g__Methylobacterium; unclassified	0	0	0	0	0	0	0	0	0	0	0	18	0	0	0	0	0	87	6	0	0	0	142	0	1	0	0	0
New.ReferenceOTU75	unknown; unclassified; unclassified; unclassified; unclassified; unclassified; unclassified	0	0	0	0	1	3	4	0	0	2	0	0	0	0	4	29	15	1	2	0	2	0	0	1	20	2	0	0
New.ReferenceOTU76	k__Bacteria; p__Chloroflexi; c__Thermomicrobia; o__JG30-KF-CM45; unclassified; unclassified; unclassified	0	0	0	0	0	0	0	1887	0	0	0	0	0	0	0	0	0	0	0	0	0	0	1	0	0	0	0	0
New.ReferenceOTU119	k__Bacteria; p__Actinobacteria; c__Actinobacteria; o__Actinomycetales; f__Williamsiaceae; g__Williamsia; s__serinedens	0	2	0	0	0	0	0	0	0	0	0	10	0	0	0	0	0	0	0	0	1	0	340	6	80	0	0	0
New.ReferenceOTU111	k__Bacteria; p__Actinobacteria; c__Actinobacteria; o__Actinomycetales; f__Williamsiaceae; g__Williamsia; s__serinedens	0	70	2	1	0	0	0	0	0	7	0	3811	0	0	464	0	161	3250	1575	0	0	0	3374	7	1558	0	0	0
New.ReferenceOTU112	k__Bacteria; p__Chloroflexi; c__Thermomicrobia; o__JG30-KF-CM45; unclassified; unclassified; unclassified	0	0	0	0	0	0	0	170	0	0	0	0	0	0	0	0	0	0	0	0	0	0	0	0	0	0	0	0
New.ReferenceOTU113	k__Bacteria; p__Chloroflexi; c__Anaerolineae; o__Caldilineales; f__Caldilineaceae; g__Caldilinea; unclassified	0	0	0	0	0	0	0	152	0	0	0	0	0	0	0	0	0	0	0	0	0	0	0	0	0	0	0	0
New.ReferenceOTU114	k__Bacteria; p__Proteobacteria; c__Gammaproteobacteria; o__Enterobacteriales; f__Enterobacteriaceae; g__Serratia; s__marcescens	0	0	0	1	0	0	0	0	0	55	1	0	0	1	0	0	0	0	0	1	5109	7101	0	12933	13	2050	5	1
New.ReferenceOTU116	k__Bacteria; p__Actinobacteria; c__Actinobacteria; o__Actinomycetales; f__Williamsiaceae; g__Williamsia; s__serinedens	0	0	0	0	0	0	0	0	0	0	0	29	0	0	0	0	0	0	0	0	0	0	442	0	0	0	0	0
New.ReferenceOTU117	k__Bacteria; p__Proteobacteria; c__Alphaproteobacteria; o__Sphingomonadales; f__Sphingomonadaceae; g__Sphingomonas; s__yabuuchiae	0	54	3	140	0	0	1	0	0	24	0	716	0	0	12	0	144	2890	890	0	0	8	3630	2	235	1	9	0
New.ReferenceOTU288	k__Bacteria; p__Proteobacteria; c__Gammaproteobacteria; o__Pasteurellales; f__Pasteurellaceae; g__Actinobacillus; unclassified	0	0	0	0	0	0	0	49	0	0	0	0	0	0	0	0	0	0	0	0	0	0	0	0	0	0	0	0
New.ReferenceOTU281	k__Bacteria; p__Proteobacteria; c__Gammaproteobacteria; o__Enterobacteriales; f__Enterobacteriaceae; unclassified; unclassified	0	0	0	0	0	0	0	0	0	1	0	0	0	0	0	0	0	0	0	0	607	384	0	936	18	774	5	1
New.ReferenceOTU282	k__Bacteria; unclassified; unclassified; unclassified; unclassified; unclassified; unclassified	0	0	0	0	0	0	0	81	0	0	0	0	0	0	0	0	0	0	0	0	0	0	0	0	0	0	0	0
New.ReferenceOTU285	k__Bacteria; p__Proteobacteria; c__Gammaproteobacteria; o__Pasteurellales; f__Pasteurellaceae; unclassified; unclassified	0	0	0	0	0	0	0	0	0	0	0	0	0	0	0	0	0	0	0	0	0	0	0	0	0	280	0	0
New.ReferenceOTU287	k__Bacteria; p__Chloroflexi; c__Chloroflexi; o__Chloroflexales; f__Chloroflexaceae; g__Chloronema; unclassified	0	0	0	0	0	0	0	85	0	0	0	0	0	0	0	0	0	0	0	0	0	0	0	0	0	0	0	0
New.ReferenceOTU193	k__Bacteria; p__Actinobacteria; c__Actinobacteria; o__Actinomycetales; f__Williamsiaceae; g__Williamsia; s__serinedens	0	0	0	0	0	0	0	0	0	0	0	68	0	0	0	0	1	0	1	0	0	0	201	0	9	0	0	0
New.ReferenceOTU235	k__Bacteria; p__Proteobacteria; c__Alphaproteobacteria; o__Sphingomonadales; f__Sphingomonadaceae; g__Sphingomonas; unclassified	0	0	0	0	0	0	0	0	0	0	0	11	0	0	0	0	0	0	1	0	0	0	870	0	1	0	0	0
New.ReferenceOTU234	k__Bacteria; unclassified; unclassified; unclassified; unclassified; unclassified; unclassified	0	0	0	0	0	0	0	54	0	0	0	0	0	0	0	0	0	0	0	0	0	0	0	0	0	0	0	0
New.ReferenceOTU237	k__Bacteria; p__Chloroflexi; c__Anaerolineae; o__A31; unclassified; unclassified; unclassified	0	0	0	0	0	0	0	891	0	0	0	0	0	0	0	0	0	0	0	0	0	0	0	0	0	0	0	0
New.ReferenceOTU236	k__Bacteria; p__Chloroflexi; c__Anaerolineae; o__Caldilineales; f__Caldilineaceae; unclassified; unclassified	0	0	0	0	0	0	0	348	0	0	0	0	0	0	0	0	0	0	0	0	0	0	0	0	0	0	0	0
New.ReferenceOTU231	k__Bacteria; p__Proteobacteria; c__Gammaproteobacteria; o__Enterobacteriales; f__Enterobacteriaceae; unclassified; unclassified	0	0	0	0	0	0	0	0	0	4	0	0	0	0	0	0	0	0	0	0	60	817	2	325	0	0	0	0
New.ReferenceOTU230	k__Bacteria; p__Chloroflexi; c__Chloroflexi; unclassified; unclassified; unclassified; unclassified	0	0	0	0	0	0	0	572	0	0	0	0	0	0	0	0	0	0	0	0	0	0	0	0	0	0	0	0
New.ReferenceOTU233	k__Bacteria; p__Actinobacteria; c__Actinobacteria; o__Actinomycetales; f__Brevibacteriaceae; g__Brevibacterium; unclassified	0	0	1	19	0	0	0	0	0	1	0	56	0	0	1	0	1	550	21	0	0	0	153	0	5	1	0	0
New.ReferenceOTU232	k__Bacteria; p__Proteobacteria; c__Alphaproteobacteria; o__Sphingomonadales; f__Sphingomonadaceae; g__Sphingomonas; s__yabuuchiae	0	15	2	9	1	0	0	0	0	18	0	506	0	0	14	0	25	3550	1057	0	0	2	727	0	92	0	1	0
New.ReferenceOTU239	k__Bacteria; unclassified; unclassified; unclassified; unclassified; unclassified; unclassified	0	0	0	0	0	0	0	694	0	0	0	0	0	0	0	0	0	0	0	0	0	0	0	0	0	0	0	0
New.ReferenceOTU238	k__Bacteria; unclassified; unclassified; unclassified; unclassified; unclassified; unclassified	0	6	2	0	125	3	205	12	1	99	0	14	0	0	132	55	21	3191	37	0	11387	4899	172	3075	187	20	1	2
New.ReferenceOTU92	k__Bacteria; p__Actinobacteria; c__Actinobacteria; o__Actinomycetales; f__Brevibacteriaceae; g__Brevibacterium; unclassified	0	0	0	0	0	0	0	0	0	0	0	53	0	0	0	0	0	20	0	0	0	2	436	0	21	1	0	0
New.ReferenceOTU93	k__Bacteria; p__Actinobacteria; c__Actinobacteria; o__Actinomycetales; f__Williamsiaceae; g__Williamsia; s__serinedens	0	0	0	0	0	0	0	0	0	0	0	6	0	0	0	0	0	0	0	0	0	0	138	0	0	0	0	0
New.ReferenceOTU91	k__Bacteria; p__Proteobacteria; c__Gammaproteobacteria; o__Enterobacteriales; f__Enterobacteriaceae; g__Serratia; unclassified	0	0	0	0	0	0	0	0	0	0	0	0	0	0	0	0	0	0	0	0	3	95	0	44	0	3	0	0
New.ReferenceOTU96	k__Bacteria; p__Actinobacteria; c__Actinobacteria; o__Actinomycetales; f__Microbacteriaceae; unclassified; unclassified	0	0	0	0	0	0	0	0	0	0	0	0	0	0	0	0	0	0	0	0	0	0	118	0	0	0	0	0
New.ReferenceOTU97	k__Bacteria; p__Proteobacteria; c__Gammaproteobacteria; o__Enterobacteriales; f__Enterobacteriaceae; g__Serratia; unclassified	0	0	0	0	0	0	0	0	0	0	0	0	0	0	0	0	0	0	0	0	23	650	0	305	2	0	0	0
New.ReferenceOTU95	k__Bacteria; p__Cyanobacteria; c__Oscillatoriophycideae; unclassified; unclassified; unclassified; unclassified	0	0	0	0	0	0	0	252	0	0	0	0	0	0	0	0	0	0	0	0	0	0	0	0	0	0	0	0
New.ReferenceOTU98	k__Bacteria; p__Bacteroidetes; c__Flavobacteriia; o__Flavobacteriales; f__Flavobacteriaceae; g__Flavobacterium; unclassified	0	0	0	0	0	0	0	0	0	0	0	0	0	0	0	1	0	0	0	0	0	238	0	0	0	0	0	1
New.ReferenceOTU99	k__Bacteria; p__Proteobacteria; c__Gammaproteobacteria; o__Enterobacteriales; f__Enterobacteriaceae; unclassified; unclassified	0	0	0	0	0	0	0	0	0	0	0	0	0	0	0	0	0	0	0	0	7	80	0	33	0	0	0	0
New.ReferenceOTU309	k__Bacteria; p__Proteobacteria; c__Gammaproteobacteria; unclassified; unclassified; unclassified; unclassified	0	0	0	0	0	0	0	0	0	0	0	0	0	6	0	0	0	0	0	0	25	710	0	389	0	0	17	0
New.ReferenceOTU300	k__Bacteria; p__Proteobacteria; c__Gammaproteobacteria; o__Enterobacteriales; f__Enterobacteriaceae; g__Enterobacter; unclassified	0	0	0	0	0	0	0	0	0	0	0	0	0	0	0	0	0	0	0	0	5	281	0	53	0	0	0	0
New.ReferenceOTU302	k__Bacteria; p__Chloroflexi; c__Ellin6529; unclassified; unclassified; unclassified; unclassified	0	0	0	0	0	0	0	120	0	0	0	0	0	0	0	0	0	0	0	0	0	0	0	0	0	0	0	0
New.ReferenceOTU305	k__Bacteria; p__Planctomycetes; c__Planctomycetia; o__Gemmatales; f__Gemmataceae; g__Gemmata; unclassified	0	0	0	0	0	0	0	80	0	0	0	0	0	0	0	0	0	0	0	0	0	0	0	0	0	0	0	0
New.ReferenceOTU304	k__Bacteria; p__Proteobacteria; c__Gammaproteobacteria; o__Enterobacteriales; f__Enterobacteriaceae; g__Serratia; unclassified	0	0	0	0	0	0	0	0	0	0	0	0	0	0	0	0	0	0	0	0	69	81	0	80	0	0	0	0
New.ReferenceOTU307	k__Bacteria; p__Proteobacteria; c__Gammaproteobacteria; o__Pasteurellales; f__Pasteurellaceae; g__Actinobacillus; unclassified	0	0	0	0	0	0	0	14	0	0	0	6	0	0	0	0	0	0	0	0	0	9	318	0	0	0	0	0
New.ReferenceOTU396	k__Bacteria; p__Proteobacteria; c__Gammaproteobacteria; o__Enterobacteriales; f__Enterobacteriaceae; unclassified; unclassified	0	0	0	0	0	0	0	0	0	0	0	0	0	0	0	0	0	0	0	0	559	116	0	174	0	5	0	0
New.ReferenceOTU397	k__Bacteria; p__Chloroflexi; c__Thermomicrobia; o__JG30-KF-CM45; unclassified; unclassified; unclassified	0	0	0	0	0	0	0	1569	0	0	0	0	0	0	0	0	0	0	0	0	0	0	0	0	0	0	0	0
New.ReferenceOTU394	k__Bacteria; p__Proteobacteria; c__Gammaproteobacteria; o__Pseudomonadales; f__Moraxellaceae; g__Acinetobacter; unclassified	0	0	0	0	0	0	0	0	0	0	0	0	0	0	0	0	0	0	0	0	2	104	0	17	0	2	0	0
New.ReferenceOTU395	k__Bacteria; p__Chloroflexi; c__Anaerolineae; o__GCA004; unclassified; unclassified; unclassified	0	0	0	0	0	0	0	293	0	0	0	0	0	0	0	0	0	0	0	0	0	0	0	0	0	0	0	0
New.ReferenceOTU392	k__Bacteria; p__Proteobacteria; c__Alphaproteobacteria; o__Rhizobiales; f__Methylobacteriaceae; g__Methylobacterium; unclassified	0	0	0	0	0	0	0	0	0	0	0	24	0	0	0	0	0	1	0	0	0	1	1679	0	0	0	0	0
New.ReferenceOTU393	k__Bacteria; p__Proteobacteria; c__Gammaproteobacteria; o__Alteromonadales; f__[Chromatiaceae]; g__Alishewanella; unclassified	0	0	0	0	0	0	0	0	0	0	0	0	0	0	0	0	0	0	0	0	0	2	0	0	0	140	0	0
New.ReferenceOTU390	k__Bacteria; p__Proteobacteria; c__Alphaproteobacteria; o__Rhizobiales; f__Methylobacteriaceae; g__Methylobacterium; s__organophilum	0	0	0	0	0	0	0	0	0	1	0	20	0	0	0	0	1	124	4	0	0	1	485	0	6	0	0	0
New.ReferenceOTU391	k__Bacteria; p__Actinobacteria; c__Actinobacteria; o__Actinomycetales; f__Dermacoccaceae; g__Dermacoccus; unclassified	0	77	0	7	0	0	0	0	0	34	0	967	0	0	1	0	145	436	391	0	0	0	209	5	883	0	0	0
New.ReferenceOTU398	k__Bacteria; unclassified; unclassified; unclassified; unclassified; unclassified; unclassified	0	0	0	0	0	0	0	423	0	0	0	0	0	0	0	0	0	0	0	0	0	0	0	0	0	0	0	0
New.ReferenceOTU399	k__Bacteria; p__Actinobacteria; c__Actinobacteria; o__Actinomycetales; unclassified; unclassified; unclassified	0	0	0	0	0	0	0	0	0	0	0	16	0	0	0	0	0	0	0	0	0	0	1479	0	0	0	0	0
New.ReferenceOTU154	k__Bacteria; p__Chloroflexi; c__Thermomicrobia; o__AKYG1722; unclassified; unclassified; unclassified	0	0	0	0	0	0	0	1874	0	0	0	0	0	0	0	0	0	0	0	0	0	0	0	0	0	0	0	0
New.ReferenceOTU407	k__Bacteria; p__Proteobacteria; c__Gammaproteobacteria; unclassified; unclassified; unclassified; unclassified	0	0	0	0	0	0	0	0	0	0	0	0	0	0	0	0	0	0	0	0	0	1	0	0	0	105	0	0
New.ReferenceOTU404	k__Bacteria; p__Proteobacteria; unclassified; unclassified; unclassified; unclassified; unclassified	0	0	0	0	0	0	9	0	0	0	0	0	0	0	0	0	0	25	0	0	966	137	83	122	1	0	0	0
New.ReferenceOTU150	k__Bacteria; p__Chloroflexi; c__Anaerolineae; o__S0208; unclassified; unclassified; unclassified	0	0	0	0	0	0	0	1080	0	0	0	0	0	0	0	0	0	0	0	0	0	0	0	0	0	0	0	0
New.ReferenceOTU151	k__Bacteria; unclassified; unclassified; unclassified; unclassified; unclassified; unclassified	0	0	0	0	0	0	0	0	0	0	0	0	0	0	0	0	0	0	0	0	1	75	0	6	0	0	0	0
New.ReferenceOTU401	k__Bacteria; p__Chloroflexi; c__Anaerolineae; o__Caldilineales; f__Caldilineaceae; unclassified; unclassified	0	0	0	0	0	0	0	164	0	0	0	0	0	0	0	0	0	0	0	0	0	0	0	0	0	0	0	0
New.ReferenceOTU159	k__Bacteria; p__Chloroflexi; c__Anaerolineae; o__GCA004; unclassified; unclassified; unclassified	0	0	0	0	0	0	0	100	0	0	0	0	0	0	0	0	0	0	0	0	0	0	0	0	0	0	0	0
New.ReferenceOTU408	k__Bacteria; p__Chloroflexi; c__Anaerolineae; o__Caldilineales; f__Caldilineaceae; unclassified; unclassified	0	0	0	0	0	0	0	596	0	0	0	0	0	0	0	0	0	0	0	0	0	0	0	0	0	0	0	0
New.ReferenceOTU409	k__Bacteria; p__Proteobacteria; c__Gammaproteobacteria; unclassified; unclassified; unclassified; unclassified	0	0	0	0	0	0	0	0	0	0	0	0	0	0	0	0	0	0	0	0	0	0	0	0	0	3	0	0
New.ReferenceOTU23	k__Bacteria; p__Proteobacteria; c__Gammaproteobacteria; o__Enterobacteriales; f__Enterobacteriaceae; unclassified; unclassified	0	0	0	0	0	0	0	0	0	0	0	0	0	0	0	0	0	0	0	0	39	715	0	158	0	0	0	0
New.ReferenceOTU22	k__Bacteria; p__Proteobacteria; c__Gammaproteobacteria; o__Enterobacteriales; f__Enterobacteriaceae; unclassified; unclassified	0	0	0	0	0	0	0	0	0	0	0	0	0	0	0	0	0	0	0	0	16	570	9	92	0	0	0	0
New.ReferenceOTU21	k__Bacteria; p__Chloroflexi; c__Thermomicrobia; o__JG30-KF-CM45; unclassified; unclassified; unclassified	0	0	0	0	0	0	0	540	0	0	0	0	0	0	0	0	0	0	0	0	0	0	0	0	0	0	0	0
New.ReferenceOTU20	k__Bacteria; p__Chloroflexi; c__Anaerolineae; o__GCA004; unclassified; unclassified; unclassified	0	0	0	0	0	0	0	1237	0	0	0	1	0	0	0	0	0	0	0	0	0	0	0	0	0	0	0	0
New.ReferenceOTU27	k__Bacteria; p__Firmicutes; c__Bacilli; o__Bacillales; f__Staphylococcaceae; g__Staphylococcus; unclassified	0	0	0	6	0	0	0	0	0	0	0	0	0	0	0	0	0	1	21	0	162	63	1	97	2	9	3	1
New.ReferenceOTU25	k__Bacteria; p__Proteobacteria; c__Gammaproteobacteria; o__Pseudomonadales; f__Moraxellaceae; g__Acinetobacter; unclassified	0	0	0	0	0	0	0	0	0	0	0	0	0	0	0	0	0	0	0	0	0	416	0	57	0	0	0	0
New.ReferenceOTU24	k__Bacteria; p__Chloroflexi; c__Anaerolineae; o__Caldilineales; f__Caldilineaceae; unclassified; unclassified	0	0	0	0	0	0	0	114	0	0	0	0	0	0	0	0	0	0	0	0	0	0	0	0	0	0	0	0
New.ReferenceOTU29	k__Bacteria; p__Actinobacteria; c__Actinobacteria; o__Actinomycetales; f__Corynebacteriaceae; g__Corynebacterium; unclassified	0	0	0	0	0	0	0	0	0	0	0	0	0	0	0	0	0	0	0	0	0	114	0	8	0	0	0	0
New.ReferenceOTU57	k__Bacteria; p__Chloroflexi; c__Anaerolineae; unclassified; unclassified; unclassified; unclassified	0	0	0	0	0	0	0	277	0	0	0	0	0	0	0	0	0	0	0	0	0	0	0	0	0	0	0	0
New.ReferenceOTU181	k__Bacteria; p__Proteobacteria; c__Gammaproteobacteria; o__Xanthomonadales; f__Xanthomonadaceae; g__Lysobacter; unclassified	0	0	0	0	0	0	0	0	0	0	0	0	0	0	0	0	0	0	0	0	0	85	0	0	0	0	0	0
New.ReferenceOTU271	k__Bacteria; p__Actinobacteria; c__Actinobacteria; o__Actinomycetales; f__Williamsiaceae; g__Williamsia; s__serinedens	0	0	0	0	0	0	0	0	0	0	0	324	0	0	0	0	0	1	1	0	0	0	1158	0	0	0	0	0
New.ReferenceOTU270	k__Bacteria; p__Chloroflexi; c__Anaerolineae; o__Caldilineales; f__Caldilineaceae; unclassified; unclassified	0	0	0	0	0	0	0	659	0	0	0	0	0	0	0	0	0	0	0	0	0	0	0	0	0	0	0	0
New.ReferenceOTU273	k__Bacteria; unclassified; unclassified; unclassified; unclassified; unclassified; unclassified	0	0	0	0	0	0	0	0	0	0	0	0	0	0	0	0	0	0	0	0	0	53	0	0	0	0	0	0
New.ReferenceOTU275	k__Bacteria; p__Proteobacteria; c__Gammaproteobacteria; o__Enterobacteriales; f__Enterobacteriaceae; unclassified; unclassified	0	0	0	0	1	0	0	0	0	0	0	0	0	0	0	0	0	0	0	0	58	206	0	293	0	25	0	9
New.ReferenceOTU274	k__Bacteria; p__Proteobacteria; c__Alphaproteobacteria; o__Sphingomonadales; f__Sphingomonadaceae; g__Sphingomonas; s__azotifigens	2	3	0	36	0	0	0	0	0	6	0	262	0	0	2	0	32	211	85	0	0	2	358	0	11	0	0	0
New.ReferenceOTU276	k__Bacteria; p__Proteobacteria; c__Gammaproteobacteria; o__Enterobacteriales; f__Enterobacteriaceae; unclassified; unclassified	0	0	0	0	0	0	0	0	0	0	0	0	0	0	0	0	0	0	0	0	0	118	0	0	0	5	0	0
New.ReferenceOTU278	k__Bacteria; p__Firmicutes; c__Bacilli; o__Bacillales; f__Staphylococcaceae; g__Staphylococcus; s__haemolyticus	0	0	0	11	0	0	0	0	0	0	0	6	0	0	0	0	0	2	23	0	135	469	14	174	0	0	0	0
New.ReferenceOTU186	k__Bacteria; p__Proteobacteria; c__Alphaproteobacteria; o__Rhodobacterales; f__Rhodobacteraceae; g__Paracoccus; unclassified	0	0	0	0	0	0	0	0	0	1	0	0	0	0	0	0	0	0	0	0	24	297	0	567	0	0	0	0
New.ReferenceOTU50	k__Bacteria; p__Actinobacteria; c__Actinobacteria; o__Actinomycetales; f__Williamsiaceae; g__Williamsia; s__serinedens	0	0	0	0	0	0	0	0	0	0	0	264	0	0	0	0	0	1	0	0	0	0	1633	0	62	0	0	0
New.ReferenceOTU51	k__Bacteria; p__Actinobacteria; c__Actinobacteria; o__Actinomycetales; f__Propionibacteriaceae; g__Propionibacterium; s__acnes	0	0	0	0	0	0	0	0	0	0	0	0	0	0	0	0	0	0	0	0	0	76	0	33	0	3	0	0
New.ReferenceOTU43	k__Bacteria; p__Actinobacteria; c__Actinobacteria; o__Actinomycetales; f__Microbacteriaceae; unclassified; unclassified	0	0	0	0	0	0	0	0	0	0	0	16	0	0	0	0	0	0	0	0	0	0	648	1	21	0	0	0
New.ReferenceOTU42	k__Bacteria; p__Actinobacteria; c__Actinobacteria; o__Actinomycetales; unclassified; unclassified; unclassified	0	0	0	0	0	0	0	0	0	0	0	188	0	0	0	0	0	0	0	0	0	0	1111	1	6	0	0	0
New.ReferenceOTU352	k__Bacteria; p__Firmicutes; c__Bacilli; o__Lactobacillales; f__Streptococcaceae; g__Streptococcus; unclassified	0	0	0	0	0	0	0	0	0	0	0	0	0	0	0	0	1	0	0	0	0	33	0	34	0	0	0	0
New.ReferenceOTU353	k__Bacteria; p__Firmicutes; c__Bacilli; o__Lactobacillales; f__Streptococcaceae; g__Lactococcus; unclassified	0	0	0	0	0	0	0	0	0	0	0	0	0	0	0	0	0	0	0	0	0	46	0	3	0	0	0	0
New.ReferenceOTU350	k__Bacteria; p__Firmicutes; c__Bacilli; o__Bacillales; f__Staphylococcaceae; g__Staphylococcus; s__haemolyticus	0	0	0	1	0	0	0	0	0	0	0	19	0	0	0	0	0	0	21	0	6	63	98	6	0	0	0	0
New.ReferenceOTU351	k__Bacteria; p__Proteobacteria; c__Gammaproteobacteria; unclassified; unclassified; unclassified; unclassified	0	0	0	0	0	0	0	0	0	1	0	0	0	0	0	0	0	0	0	0	4	49	0	14	0	0	0	0
New.ReferenceOTU356	k__Bacteria; p__Chloroflexi; c__Thermomicrobia; o__JG30-KF-CM45; unclassified; unclassified; unclassified	0	0	0	0	0	0	0	4591	0	0	1	0	0	0	0	0	0	0	0	0	0	0	0	1	0	0	0	0
New.ReferenceOTU357	k__Bacteria; p__Chloroflexi; c__Anaerolineae; o__GCA004; unclassified; unclassified; unclassified	0	0	0	0	0	0	0	1341	0	0	0	0	0	0	0	0	0	0	0	0	0	0	0	0	0	0	0	0
New.ReferenceOTU354	k__Bacteria; p__Actinobacteria; c__Actinobacteria; o__Actinomycetales; unclassified; unclassified; unclassified	0	0	0	0	0	1	0	0	0	0	0	0	0	0	0	1	0	0	0	0	0	145	0	0	17	0	0	0
New.ReferenceOTU355	k__Bacteria; p__Chloroflexi; c__Anaerolineae; unclassified; unclassified; unclassified; unclassified	0	0	0	0	0	0	0	120	0	0	0	0	0	0	0	0	0	0	0	0	0	0	0	0	0	0	0	0
New.ReferenceOTU358	k__Bacteria; unclassified; unclassified; unclassified; unclassified; unclassified; unclassified	0	3	0	0	67	7	44	91	0	137	0	27	0	1	1103	28	13	3554	99	0	3866	695	3309	892	845	76	0	7
New.ReferenceOTU69	k__Bacteria; p__Proteobacteria; c__Gammaproteobacteria; o__Enterobacteriales; f__Enterobacteriaceae; unclassified; unclassified	0	0	0	0	0	0	0	0	0	25	0	0	77	0	0	0	0	0	0	0	2	1	0	4	1	133	0	0
New.ReferenceOTU68	k__Bacteria; p__Proteobacteria; c__Gammaproteobacteria; o__Enterobacteriales; f__Enterobacteriaceae; unclassified; unclassified	0	0	0	0	0	0	0	0	0	1	0	0	0	0	0	0	0	0	0	0	4	173	0	49	0	2	0	0
New.ReferenceOTU67	k__Bacteria; p__Chloroflexi; c__Thermomicrobia; o__JG30-KF-CM45; unclassified; unclassified; unclassified	0	0	0	0	0	0	0	577	0	0	0	0	0	0	0	0	0	0	0	0	0	0	0	0	0	0	0	0
New.ReferenceOTU66	k__Bacteria; p__Proteobacteria; c__Gammaproteobacteria; unclassified; unclassified; unclassified; unclassified	0	0	0	0	0	0	0	0	0	0	0	0	0	0	0	0	0	0	0	0	39	310	0	293	0	0	6	0
New.ReferenceOTU64	k__Bacteria; p__Proteobacteria; c__Gammaproteobacteria; o__Enterobacteriales; f__Enterobacteriaceae; unclassified; unclassified	0	0	0	0	0	0	0	0	0	0	0	0	0	0	0	0	0	0	0	0	8	42	0	40	0	0	0	0
New.ReferenceOTU63	k__Bacteria; p__Firmicutes; c__Bacilli; o__Bacillales; unclassified; unclassified; unclassified	0	0	0	0	0	0	0	0	0	0	0	0	0	0	0	0	0	0	0	0	38	18	0	13	0	0	0	0
New.ReferenceOTU60	k__Bacteria; p__Proteobacteria; c__Gammaproteobacteria; unclassified; unclassified; unclassified; unclassified	0	0	0	0	0	0	0	0	0	0	0	0	0	0	0	0	0	0	0	0	2	190	0	20	0	0	0	0
New.ReferenceOTU129	k__Bacteria; p__Actinobacteria; c__Actinobacteria; o__Actinomycetales; f__Williamsiaceae; g__Williamsia; s__serinedens	0	0	0	0	0	0	0	0	0	0	0	144	0	0	0	0	0	0	0	0	0	0	3099	0	0	0	0	0
New.ReferenceOTU128	k__Bacteria; p__Chloroflexi; c__Ellin6529; unclassified; unclassified; unclassified; unclassified	0	0	0	0	0	0	0	264	0	0	0	0	0	0	0	0	0	0	0	0	0	0	0	0	0	0	0	0
New.ReferenceOTU125	k__Bacteria; p__Chloroflexi; c__Anaerolineae; o__Caldilineales; f__Caldilineaceae; unclassified; unclassified	0	0	0	0	0	0	0	431	0	0	0	0	0	0	0	0	0	0	0	0	0	0	0	0	0	0	0	0
New.ReferenceOTU124	unknown; unclassified; unclassified; unclassified; unclassified; unclassified; unclassified	0	0	0	0	0	0	0	86	0	0	0	2	0	0	0	0	0	0	0	0	0	0	22	0	0	0	0	0
New.ReferenceOTU120	k__Bacteria; p__Proteobacteria; c__Gammaproteobacteria; o__Enterobacteriales; f__Enterobacteriaceae; unclassified; unclassified	0	0	0	0	82	0	0	0	0	1	0	0	0	0	0	0	0	0	0	0	381	1225	0	1781	1	277	0	0
New.ReferenceOTU123	k__Bacteria; p__Proteobacteria; c__Alphaproteobacteria; o__Sphingomonadales; f__Sphingomonadaceae; g__Sphingomonas; unclassified	0	0	0	0	0	0	0	0	0	0	0	0	0	0	0	0	0	12	0	0	0	0	218	0	1	0	0	0
New.ReferenceOTU18	k__Bacteria; p__Proteobacteria; c__Alphaproteobacteria; o__Rhizobiales; f__Methylobacteriaceae; g__Methylobacterium; s__komagatae	0	18	0	2	0	0	0	0	0	90	0	121	0	0	0	0	11	465	51	0	0	0	1300	1	44	0	0	0
New.ReferenceOTU19	k__Bacteria; p__Actinobacteria; c__Actinobacteria; o__Actinomycetales; f__Williamsiaceae; g__Williamsia; s__serinedens	0	1	0	0	0	0	0	0	0	0	0	88	0	0	1	0	0	3	0	0	0	0	1861	1	25	0	0	0
New.ReferenceOTU12	k__Bacteria; p__Chloroflexi; c__Anaerolineae; o__envOPS12; unclassified; unclassified; unclassified	0	0	0	0	0	0	0	173	0	0	0	0	0	0	0	0	0	0	0	0	0	0	0	0	0	0	0	0
New.ReferenceOTU13	k__Bacteria; p__Proteobacteria; c__Alphaproteobacteria; o__Sphingomonadales; f__Sphingomonadaceae; g__Sphingomonas; unclassified	0	0	0	0	0	0	0	0	0	0	0	3	0	0	0	0	0	1	0	0	0	0	160	0	0	0	0	0
New.ReferenceOTU10	k__Bacteria; p__Chloroflexi; c__Anaerolineae; o__Caldilineales; f__Caldilineaceae; unclassified; unclassified	0	0	0	0	0	0	0	697	0	0	0	0	0	0	0	0	0	0	0	0	0	0	0	0	0	0	0	0
New.ReferenceOTU11	k__Bacteria; p__Proteobacteria; unclassified; unclassified; unclassified; unclassified; unclassified	0	0	0	0	0	0	0	0	0	0	0	0	0	0	0	0	0	0	0	0	1	607	0	852	0	0	0	0
New.ReferenceOTU15	k__Bacteria; p__Proteobacteria; c__Gammaproteobacteria; unclassified; unclassified; unclassified; unclassified	0	0	0	0	0	0	0	0	0	0	0	0	0	0	0	0	0	0	0	0	53	1125	0	171	0	1	0	0
New.ReferenceOTU431	k__Bacteria; p__Actinobacteria; c__Actinobacteria; o__Actinomycetales; unclassified; unclassified; unclassified	0	0	0	0	0	0	0	0	0	0	0	0	0	0	0	0	0	0	0	0	0	63	0	0	0	0	0	0
New.ReferenceOTU228	k__Bacteria; p__Planctomycetes; c__Phycisphaerae; o__WD2101; unclassified; unclassified; unclassified	0	0	0	0	0	0	0	1007	0	0	0	0	0	0	0	0	0	0	0	0	1	0	0	0	0	0	0	0
New.ReferenceOTU229	k__Bacteria; p__Actinobacteria; c__Actinobacteria; o__Actinomycetales; unclassified; unclassified; unclassified	0	1	0	0	0	0	0	0	0	0	0	730	0	0	0	0	1	39	0	0	0	1	1078	0	77	0	0	0
New.ReferenceOTU222	k__Bacteria; p__Cyanobacteria; c__Chloroplast; o__Streptophyta; unclassified; unclassified; unclassified	0	0	0	0	0	0	0	0	0	0	0	0	0	0	0	0	0	0	0	0	0	9	0	149	0	0	0	0
New.ReferenceOTU221	k__Bacteria; p__Proteobacteria; c__Gammaproteobacteria; o__Enterobacteriales; f__Enterobacteriaceae; unclassified; unclassified	0	0	0	0	0	0	0	0	0	0	0	0	0	0	0	0	0	0	0	0	78	269	0	345	0	8	0	0
New.ReferenceOTU226	k__Bacteria; p__Actinobacteria; c__Actinobacteria; o__Actinomycetales; f__Williamsiaceae; g__Williamsia; s__serinedens	0	0	0	0	0	0	0	0	0	0	0	1	0	0	0	0	0	0	0	0	0	0	81	0	0	0	0	0
New.ReferenceOTU227	k__Bacteria; p__Proteobacteria; c__Gammaproteobacteria; o__Pasteurellales; f__Pasteurellaceae; unclassified; unclassified	0	0	0	0	0	0	0	0	0	0	0	0	0	0	0	0	0	0	0	0	0	0	0	0	0	133	0	0
New.ReferenceOTU224	k__Bacteria; p__Proteobacteria; c__Alphaproteobacteria; unclassified; unclassified; unclassified; unclassified	0	0	0	0	0	0	0	0	0	0	0	1	0	0	0	0	1	78	3	0	0	0	16	0	1	0	0	0
New.ReferenceOTU81	k__Bacteria; p__Proteobacteria; c__Gammaproteobacteria; unclassified; unclassified; unclassified; unclassified	0	0	0	0	0	0	0	0	0	0	0	0	0	0	0	0	0	0	0	0	12	253	0	166	0	3	0	0
New.ReferenceOTU83	k__Bacteria; p__Proteobacteria; c__Gammaproteobacteria; o__Enterobacteriales; f__Enterobacteriaceae; g__Enterobacter; unclassified	0	0	0	0	0	0	0	0	0	107	0	0	0	0	0	0	0	0	0	0	2	20	0	4	0	1	0	0
New.ReferenceOTU82	k__Bacteria; p__Proteobacteria; c__Gammaproteobacteria; o__Enterobacteriales; f__Enterobacteriaceae; g__Enterobacter; s__turicensis	0	0	0	0	0	0	0	0	0	0	0	0	0	0	0	0	0	0	0	0	35	654	0	777	0	1	0	0
New.ReferenceOTU85	k__Bacteria; p__Proteobacteria; c__Gammaproteobacteria; o__Enterobacteriales; f__Enterobacteriaceae; unclassified; unclassified	0	0	0	0	0	0	0	0	0	0	0	0	0	0	0	0	0	0	0	0	2	14	0	68	0	6	0	0
New.ReferenceOTU84	k__Bacteria; p__Actinobacteria; c__Actinobacteria; o__Actinomycetales; f__Williamsiaceae; g__Williamsia; s__serinedens	0	0	0	0	0	0	0	0	0	0	0	247	0	0	0	0	0	3	0	0	0	0	2198	0	0	0	0	0
New.ReferenceOTU86	k__Bacteria; p__Chloroflexi; c__Thermomicrobia; o__JG30-KF-CM45; unclassified; unclassified; unclassified	0	0	0	0	0	0	0	5331	0	0	0	0	0	0	0	0	0	0	0	0	0	0	0	0	0	0	0	0
New.ReferenceOTU89	unknown; unclassified; unclassified; unclassified; unclassified; unclassified; unclassified	0	0	0	0	0	0	0	233	0	0	0	29	0	0	0	0	0	0	0	0	0	0	71	0	0	0	0	0
New.ReferenceOTU88	k__Bacteria; p__Proteobacteria; c__Gammaproteobacteria; o__Enterobacteriales; f__Enterobacteriaceae; unclassified; unclassified	0	0	0	0	0	0	0	0	0	0	0	0	0	0	0	0	0	0	0	0	6	121	0	188	0	0	0	0
New.ReferenceOTU194	k__Bacteria; p__Actinobacteria; c__Actinobacteria; o__Actinomycetales; f__Brevibacteriaceae; g__Brevibacterium; s__aureum	0	0	0	0	0	0	0	0	0	0	0	61	0	0	0	0	0	174	10	0	0	6	1689	0	9	0	0	0
New.ReferenceOTU156	k__Bacteria; p__Proteobacteria; c__Alphaproteobacteria; o__Rhodobacterales; f__Rhodobacteraceae; g__Paracoccus; unclassified	0	0	0	0	0	0	0	0	0	0	0	0	0	0	0	0	0	1	0	0	0	39	2	12	0	0	0	0
New.ReferenceOTU405	k__Bacteria; unclassified; unclassified; unclassified; unclassified; unclassified; unclassified	2	16	1	0	2	6	102	0	1	7	0	0	0	0	3	70	19	86	1	0	53	0	11	71	43	1	0	1
New.ReferenceOTU318	k__Bacteria; p__Proteobacteria; c__Gammaproteobacteria; o__Enterobacteriales; f__Enterobacteriaceae; unclassified; unclassified	0	0	0	0	0	0	0	0	0	0	0	0	0	0	0	0	0	0	0	0	133	125	0	276	0	20	0	0
New.ReferenceOTU316	k__Bacteria; p__Chloroflexi; c__Anaerolineae; o__A31; unclassified; unclassified; unclassified	0	0	0	0	0	0	0	341	0	0	0	0	0	0	0	0	0	0	0	0	0	0	0	0	0	0	0	0
New.ReferenceOTU315	k__Bacteria; p__Planctomycetes; c__Phycisphaerae; o__WD2101; unclassified; unclassified; unclassified	0	0	0	0	0	0	0	99	0	0	0	0	0	0	0	0	0	0	0	0	0	0	0	0	0	0	0	0
New.ReferenceOTU313	k__Bacteria; p__Chloroflexi; c__Anaerolineae; o__SHA-20; unclassified; unclassified; unclassified	0	0	0	0	0	0	0	141	0	0	0	0	0	0	0	0	0	0	0	0	0	0	0	0	0	0	0	0
New.ReferenceOTU362	k__Bacteria; p__Actinobacteria; c__Actinobacteria; o__Actinomycetales; f__Brevibacteriaceae; g__Brevibacterium; s__aureum	0	0	0	0	0	0	0	0	0	0	0	2	0	0	0	0	0	336	16	0	0	1	5	0	1	0	0	0
New.ReferenceOTU367	k__Bacteria; p__Proteobacteria; c__Gammaproteobacteria; unclassified; unclassified; unclassified; unclassified	0	0	0	0	1	0	0	0	0	0	0	0	0	0	0	0	0	0	0	0	24	225	0	47	0	0	0	0
New.ReferenceOTU366	k__Bacteria; p__Chloroflexi; c__Anaerolineae; o__SJA-15; unclassified; unclassified; unclassified	0	0	0	0	0	0	0	668	0	0	0	0	0	0	0	0	0	0	0	0	0	0	0	0	0	0	0	0
New.ReferenceOTU169	k__Bacteria; unclassified; unclassified; unclassified; unclassified; unclassified; unclassified	0	0	0	0	0	0	0	473	0	0	0	0	0	0	0	0	0	0	0	0	0	0	0	0	0	0	0	0
New.ReferenceOTU168	k__Bacteria; p__Cyanobacteria; c__Oscillatoriophycideae; o__Oscillatoriales; f__Phormidiaceae; unclassified; unclassified	0	0	0	0	0	0	0	377	0	0	0	0	0	0	0	0	0	0	0	0	0	0	0	0	0	0	0	0
New.ReferenceOTU161	k__Bacteria; p__Actinobacteria; c__Actinobacteria; o__Actinomycetales; f__Williamsiaceae; g__Williamsia; s__serinedens	0	2	0	0	0	0	0	0	0	0	0	538	0	0	3	0	2	53	9	0	0	0	2150	0	79	0	0	0
New.ReferenceOTU160	k__Bacteria; p__Firmicutes; c__Bacilli; o__Lactobacillales; f__Streptococcaceae; g__Streptococcus; s__infantis	0	0	4	0	0	1	252	0	0	0	0	0	0	0	0	0	0	15	0	0	0	73	0	1	0	0	0	0
New.ReferenceOTU163	k__Bacteria; p__Proteobacteria; c__Gammaproteobacteria; o__Enterobacteriales; f__Enterobacteriaceae; unclassified; unclassified	0	0	0	0	0	0	0	0	0	0	0	0	0	0	0	0	0	0	0	0	0	70	0	42	0	0	0	0
New.ReferenceOTU162	k__Bacteria; p__Chloroflexi; c__Anaerolineae; o__A31; unclassified; unclassified; unclassified	0	0	0	0	0	0	0	113	0	0	0	0	0	0	0	0	0	0	0	0	0	0	0	0	0	0	0	0
New.ReferenceOTU164	k__Bacteria; p__Chloroflexi; c__Anaerolineae; o__H39; unclassified; unclassified; unclassified	0	0	0	0	0	0	0	120	0	0	0	0	0	0	0	0	0	0	0	0	0	0	0	0	0	0	0	0
New.ReferenceOTU166	k__Bacteria; p__Chloroflexi; c__Chloroflexi; o__AKIW781; unclassified; unclassified; unclassified	0	0	0	0	0	0	0	258	0	0	0	0	0	0	0	0	0	0	0	0	0	0	0	0	0	0	0	0
New.ReferenceOTU182	k__Bacteria; p__Proteobacteria; c__Gammaproteobacteria; o__Enterobacteriales; f__Enterobacteriaceae; unclassified; unclassified	0	0	0	0	0	0	0	0	0	0	0	0	0	0	0	0	0	0	0	0	67	279	0	663	0	15	0	0
New.ReferenceOTU54	k__Bacteria; p__Actinobacteria; c__Actinobacteria; o__Actinomycetales; unclassified; unclassified; unclassified	0	0	0	0	0	0	0	0	0	0	0	0	0	0	0	0	0	0	0	0	10	149	0	57	0	0	0	0
New.ReferenceOTU52	k__Bacteria; p__Chloroflexi; c__Ellin6529; unclassified; unclassified; unclassified; unclassified	0	0	0	0	0	0	0	82	0	0	0	0	0	0	0	0	0	0	0	0	0	0	0	0	0	0	0	0
New.ReferenceOTU184	k__Bacteria; p__Chloroflexi; c__Anaerolineae; o__GCA004; unclassified; unclassified; unclassified	0	0	0	0	0	0	0	2467	1	0	0	1	0	0	0	0	0	0	0	0	1	0	0	0	0	0	0	0
New.ReferenceOTU188	k__Bacteria; p__Proteobacteria; c__Alphaproteobacteria; o__Rhizobiales; f__Methylobacteriaceae; g__Methylobacterium; s__organophilum	0	112	4	0	0	0	0	0	0	920	0	646	0	0	24	0	168	2315	585	0	0	30	504	7	140	0	4	0
New.ReferenceOTU58	k__Bacteria; p__Proteobacteria; c__Alphaproteobacteria; o__Rhizobiales; f__Methylobacteriaceae; g__Methylobacterium; s__organophilum	0	44	0	3	0	1	0	0	0	362	0	564	0	0	3	0	62	565	119	0	0	32	7731	3	32	0	3	0
New.ReferenceOTU266	k__Bacteria; p__Actinobacteria; c__Actinobacteria; o__Actinomycetales; f__Williamsiaceae; g__Williamsia; s__serinedens	0	0	0	0	0	0	0	0	0	0	0	241	0	0	0	0	4	23	11	0	0	0	816	0	12	0	0	0
New.ReferenceOTU267	k__Bacteria; p__Actinobacteria; c__Actinobacteria; o__Actinomycetales; f__Brevibacteriaceae; g__Brevibacterium; unclassified	0	0	0	0	0	0	0	0	0	0	0	0	0	0	0	0	0	202	10	0	0	0	0	0	0	0	0	0
New.ReferenceOTU264	k__Bacteria; unclassified; unclassified; unclassified; unclassified; unclassified; unclassified	0	0	0	0	0	0	0	830	0	0	0	0	0	0	0	0	0	0	0	0	0	0	0	0	0	0	0	0
New.ReferenceOTU263	k__Bacteria; p__Proteobacteria; c__Gammaproteobacteria; o__Enterobacteriales; f__Enterobacteriaceae; unclassified; unclassified	0	0	0	0	0	0	0	0	0	11	0	2	0	0	0	0	0	0	0	0	3	27	21	28	0	0	0	0
New.ReferenceOTU261	k__Bacteria; p__Proteobacteria; c__Gammaproteobacteria; o__Enterobacteriales; f__Enterobacteriaceae; g__Enterobacter; unclassified	0	0	0	0	0	0	0	0	0	66	0	0	0	0	0	1	0	0	0	0	5	12	0	11	0	1	1	0
New.ReferenceOTU268	k__Bacteria; p__Chloroflexi; c__Thermomicrobia; o__JG30-KF-CM45; unclassified; unclassified; unclassified	0	0	0	0	0	0	0	133	0	0	0	0	0	0	0	0	0	0	0	0	0	0	0	0	0	0	0	0
New.ReferenceOTU269	k__Bacteria; p__Planctomycetes; c__Planctomycetia; o__Gemmatales; f__Gemmataceae; unclassified; unclassified	0	0	0	0	0	0	0	47	0	0	0	0	0	0	0	0	0	0	0	0	0	0	0	0	0	0	0	0
New.ReferenceOTU432	k__Bacteria; p__Proteobacteria; c__Alphaproteobacteria; o__Rhizobiales; f__Methylobacteriaceae; g__Methylobacterium; s__organophilum	0	0	0	0	0	0	0	0	0	80	0	0	0	0	0	0	0	0	0	0	0	3	37	0	1	1	0	0
New.ReferenceOTU213	k__Bacteria; p__Proteobacteria; c__Alphaproteobacteria; o__Rhizobiales; f__Methylobacteriaceae; g__Methylobacterium; unclassified	0	1	1	3	0	0	0	0	0	0	0	22	0	0	0	0	9	310	8	0	0	0	150	0	2	0	0	0
New.ReferenceOTU212	k__Bacteria; p__Proteobacteria; c__Gammaproteobacteria; unclassified; unclassified; unclassified; unclassified	0	0	0	0	0	0	0	0	0	0	0	0	0	0	0	0	0	0	0	0	0	0	0	0	0	70	0	0
New.ReferenceOTU211	k__Bacteria; p__Chloroflexi; unclassified; unclassified; unclassified; unclassified; unclassified	0	0	0	0	0	0	0	693	0	0	0	0	0	0	0	0	0	0	0	0	0	0	0	0	0	0	0	0
New.ReferenceOTU210	k__Bacteria; p__Chloroflexi; c__Ellin6529; unclassified; unclassified; unclassified; unclassified	0	0	0	0	0	0	0	324	0	0	0	0	0	0	0	0	0	0	0	0	0	0	0	0	0	0	0	0
New.ReferenceOTU217	k__Bacteria; p__Chloroflexi; c__Chloroflexi; unclassified; unclassified; unclassified; unclassified	0	0	0	0	0	0	0	1417	0	0	0	0	0	0	0	0	0	0	0	0	1	0	0	0	0	0	0	0
New.ReferenceOTU215	k__Bacteria; p__Actinobacteria; c__Actinobacteria; o__Actinomycetales; f__Mycobacteriaceae; g__Mycobacterium; unclassified	0	0	0	0	0	0	0	85	0	0	0	0	0	0	0	0	0	0	0	0	0	0	0	0	0	0	0	0
New.ReferenceOTU214	k__Bacteria; p__Proteobacteria; unclassified; unclassified; unclassified; unclassified; unclassified	0	4	0	0	73	4	35	63	0	150	0	24	1	2	1105	30	11	2894	91	0	3152	379	1125	577	919	47	0	6
New.ReferenceOTU219	k__Bacteria; p__Proteobacteria; c__Gammaproteobacteria; o__Pseudomonadales; f__Moraxellaceae; g__Acinetobacter; unclassified	2	0	0	0	1	1	0	0	0	0	0	0	0	0	49	3	1	13	2	0	0	640	0	41	8	13	0	0
New.ReferenceOTU218	k__Bacteria; p__Chloroflexi; c__Anaerolineae; o__A31; unclassified; unclassified; unclassified	0	0	0	0	0	0	0	889	0	0	0	0	0	0	0	0	0	0	0	0	0	0	0	0	0	0	0	0
New.CleanUp.ReferenceOTU147	k__Bacteria; p__Firmicutes; c__Bacilli; o__Bacillales; f__Staphylococcaceae; g__Staphylococcus; s__haemolyticus	0	0	0	0	0	0	0	0	0	0	0	0	0	0	0	0	0	0	0	0	3	33	0	34	0	0	0	0
New.CleanUp.ReferenceOTU271	k__Bacteria; p__Actinobacteria; c__Actinobacteria; o__Actinomycetales; f__Micrococcaceae; unclassified; unclassified	0	0	0	0	0	0	0	0	0	0	0	68	0	0	1	0	2	5	0	0	0	0	0	0	0	0	0	0
New.CleanUp.ReferenceOTU377	k__Bacteria; p__Chloroflexi; c__Chloroflexi; o__AKIW781; unclassified; unclassified; unclassified	0	0	0	0	0	0	0	48	0	0	0	0	0	0	0	0	0	0	0	0	0	0	0	0	0	0	0	0
New.CleanUp.ReferenceOTU530	k__Bacteria; p__Actinobacteria; c__Actinobacteria; o__Actinomycetales; f__Microbacteriaceae; g__Microbacterium; s__chocolatum	0	0	0	0	0	0	0	0	0	0	0	1	0	0	0	0	0	0	0	0	0	0	46	0	0	0	0	0
New.CleanUp.ReferenceOTU661	k__Bacteria; p__Chloroflexi; c__Chloroflexi; o__Chloroflexales; f__Chloroflexaceae; g__Chloronema; unclassified	0	0	0	0	0	0	0	47	0	0	0	0	0	0	0	0	0	0	0	0	0	0	0	0	0	0	0	0
New.CleanUp.ReferenceOTU753	k__Bacteria; p__Proteobacteria; c__Gammaproteobacteria; o__Enterobacteriales; f__Enterobacteriaceae; unclassified; unclassified	0	0	0	0	0	0	0	0	0	0	0	0	0	0	0	0	0	0	0	0	3	65	0	27	0	1	0	0
New.CleanUp.ReferenceOTU769	k__Bacteria; unclassified; unclassified; unclassified; unclassified; unclassified; unclassified	0	0	0	0	0	0	0	80	0	0	0	0	0	0	0	0	0	0	0	0	0	0	0	0	0	0	0	0
New.CleanUp.ReferenceOTU818	k__Bacteria; p__Actinobacteria; c__Actinobacteria; o__Actinomycetales; f__Microbacteriaceae; unclassified; unclassified	0	0	0	0	0	0	0	0	0	0	0	59	0	0	0	0	0	0	0	0	0	0	7	0	0	0	0	0
New.CleanUp.ReferenceOTU860	k__Bacteria; p__Chloroflexi; c__Chloroflexi; o__[Roseiflexales]; f__[Kouleothrixaceae]; unclassified; unclassified	0	0	0	0	0	0	0	551	0	0	0	0	0	0	0	0	0	0	0	0	1	0	0	0	0	0	0	0
New.CleanUp.ReferenceOTU986	k__Bacteria; p__Proteobacteria; c__Gammaproteobacteria; o__Pasteurellales; f__Pasteurellaceae; unclassified; unclassified	0	0	0	0	0	0	0	0	0	0	0	0	0	0	0	0	0	0	0	0	0	0	0	0	0	89	0	0
New.CleanUp.ReferenceOTU1006	k__Bacteria; p__Proteobacteria; c__Gammaproteobacteria; o__Enterobacteriales; f__Enterobacteriaceae; unclassified; unclassified	0	0	0	0	0	0	0	0	0	0	0	0	0	0	0	0	0	0	0	0	6	99	0	10	0	0	0	0
New.CleanUp.ReferenceOTU1037	k__Bacteria; p__Chloroflexi; c__Anaerolineae; o__S0208; unclassified; unclassified; unclassified	0	0	0	0	0	0	0	526	0	0	0	0	0	0	0	0	0	0	0	0	0	0	0	0	0	0	0	0
New.CleanUp.ReferenceOTU1129	k__Bacteria; p__Proteobacteria; c__Betaproteobacteria; o__Burkholderiales; f__Comamonadaceae; unclassified; unclassified	0	0	0	0	0	0	0	0	0	0	0	0	0	0	0	0	0	0	0	0	4	67	0	20	0	0	0	0
New.CleanUp.ReferenceOTU1207	k__Bacteria; unclassified; unclassified; unclassified; unclassified; unclassified; unclassified	0	4	0	0	0	0	4	0	0	1	0	0	0	0	6	51	30	0	1	0	1	0	0	3	7	1	0	0
New.CleanUp.ReferenceOTU1501	k__Bacteria; p__Chloroflexi; c__Thermomicrobia; o__JG30-KF-CM45; unclassified; unclassified; unclassified	0	0	0	0	0	0	0	62	0	0	0	0	0	0	0	0	0	0	0	0	0	0	0	0	0	0	0	0
New.CleanUp.ReferenceOTU1763	k__Bacteria; p__Actinobacteria; c__Actinobacteria; o__Actinomycetales; f__Microbacteriaceae; g__Microbacterium; unclassified	0	0	0	0	0	0	0	0	0	0	0	38	0	0	0	0	0	14	0	0	0	0	37	0	0	0	0	0
New.CleanUp.ReferenceOTU1825	k__Bacteria; p__Acidobacteria; c__[Chloracidobacteria]; o__RB41; f__Ellin6075; unclassified; unclassified	0	0	0	0	0	0	0	52	0	0	0	0	0	0	0	0	0	0	0	0	0	0	0	0	0	0	0	0
New.CleanUp.ReferenceOTU1895	k__Bacteria; p__Chloroflexi; c__Thermomicrobia; o__JG30-KF-CM45; unclassified; unclassified; unclassified	0	0	0	0	0	0	0	90	0	0	0	0	0	0	0	0	0	0	0	0	0	0	0	0	0	0	0	0
New.CleanUp.ReferenceOTU1929	k__Bacteria; p__Chloroflexi; c__Ellin6529; unclassified; unclassified; unclassified; unclassified	0	0	0	0	0	0	0	148	0	0	0	0	0	0	0	0	0	0	0	0	0	0	0	0	0	0	0	0
New.CleanUp.ReferenceOTU1937	k__Bacteria; p__Chloroflexi; c__Anaerolineae; o__envOPS12; unclassified; unclassified; unclassified	0	0	0	0	0	0	0	67	0	0	0	0	0	0	0	0	0	0	0	0	0	0	0	0	0	0	0	0
New.CleanUp.ReferenceOTU1995	k__Bacteria; p__Proteobacteria; c__Gammaproteobacteria; o__Enterobacteriales; f__Enterobacteriaceae; unclassified; unclassified	0	0	0	0	0	0	0	0	0	0	0	0	0	0	0	0	0	0	0	0	5	60	0	4	0	0	0	0
New.CleanUp.ReferenceOTU1999	k__Bacteria; p__Chloroflexi; c__Thermomicrobia; o__JG30-KF-CM45; unclassified; unclassified; unclassified	0	0	0	0	0	0	0	1124	0	0	0	0	0	0	0	0	0	0	0	0	0	0	0	0	0	0	0	0
New.CleanUp.ReferenceOTU2119	k__Bacteria; p__Proteobacteria; c__Alphaproteobacteria; unclassified; unclassified; unclassified; unclassified	0	0	0	0	0	0	0	0	0	0	0	0	0	0	0	0	0	2	0	0	0	2	67	0	0	0	0	0
New.CleanUp.ReferenceOTU2209	k__Bacteria; p__Actinobacteria; c__Actinobacteria; o__Actinomycetales; f__Williamsiaceae; g__Williamsia; s__serinedens	0	0	0	0	0	0	0	0	0	0	0	50	0	0	0	0	0	1	0	0	0	0	121	0	1	0	0	0
New.CleanUp.ReferenceOTU2238	k__Bacteria; p__Bacteroidetes; c__Flavobacteriia; o__Flavobacteriales; f__Flavobacteriaceae; g__Flavobacterium; unclassified	0	0	0	0	0	0	0	0	0	0	0	0	0	0	0	0	0	0	0	0	0	70	0	0	0	0	0	0
New.CleanUp.ReferenceOTU2345	k__Bacteria; p__MVP-21; unclassified; unclassified; unclassified; unclassified; unclassified	0	0	0	0	0	0	0	52	0	0	0	0	0	0	0	0	0	0	0	0	0	0	0	0	0	0	0	0
New.CleanUp.ReferenceOTU2396	k__Bacteria; p__Proteobacteria; c__Alphaproteobacteria; o__Rhizobiales; f__Methylobacteriaceae; g__Methylobacterium; s__organophilum	0	0	0	0	0	0	0	0	0	0	0	9	0	0	0	0	0	3	0	0	0	0	59	0	0	0	0	0
New.CleanUp.ReferenceOTU2538	k__Bacteria; p__Chloroflexi; c__Anaerolineae; o__GCA004; unclassified; unclassified; unclassified	0	0	0	0	0	0	0	51	0	0	0	0	0	0	0	0	0	0	0	0	0	0	0	0	0	0	0	0
New.CleanUp.ReferenceOTU2582	k__Bacteria; p__Proteobacteria; c__Alphaproteobacteria; o__Rhizobiales; f__Methylobacteriaceae; g__Methylobacterium; s__organophilum	0	0	0	0	0	0	0	0	0	0	0	0	0	0	0	0	0	0	0	0	0	0	85	0	0	0	0	0
New.CleanUp.ReferenceOTU2594	k__Bacteria; p__Chloroflexi; c__Chloroflexi; o__[Roseiflexales]; f__[Kouleothrixaceae]; unclassified; unclassified	0	0	0	0	0	0	0	57	0	0	0	0	0	0	0	0	0	0	0	0	0	0	0	0	0	0	0	0
New.CleanUp.ReferenceOTU2703	k__Bacteria; p__Chloroflexi; c__Anaerolineae; o__Caldilineales; f__Caldilineaceae; unclassified; unclassified	0	0	0	0	0	0	0	54	0	0	0	0	0	0	0	0	0	0	0	0	0	0	0	0	0	0	0	0
New.CleanUp.ReferenceOTU2929	k__Bacteria; p__Proteobacteria; c__Gammaproteobacteria; o__Enterobacteriales; f__Enterobacteriaceae; unclassified; unclassified	0	0	0	0	0	0	0	0	0	0	0	0	0	0	0	0	0	0	0	0	8	74	1	30	0	10	0	0
New.CleanUp.ReferenceOTU3107	k__Bacteria; p__Proteobacteria; c__Gammaproteobacteria; o__Enterobacteriales; f__Enterobacteriaceae; unclassified; unclassified	0	0	0	0	0	0	0	0	0	0	0	0	0	0	0	0	0	0	0	0	8	146	0	50	0	3	0	0
New.CleanUp.ReferenceOTU3251	k__Bacteria; p__Firmicutes; c__Bacilli; o__Bacillales; f__Staphylococcaceae; g__Staphylococcus; unclassified	0	0	0	67	0	0	0	0	0	0	0	0	0	0	0	0	0	0	36	0	13	15	0	6	2	0	0	1
New.CleanUp.ReferenceOTU3259	k__Bacteria; p__Actinobacteria; c__Actinobacteria; o__Actinomycetales; f__Microbacteriaceae; unclassified; unclassified	0	0	0	0	0	0	0	0	0	0	0	13	0	0	0	0	0	0	0	0	0	0	47	2	5	0	0	0
New.CleanUp.ReferenceOTU3288	k__Bacteria; p__Proteobacteria; c__Gammaproteobacteria; unclassified; unclassified; unclassified; unclassified	0	0	0	0	0	0	0	0	0	0	0	0	0	0	0	0	0	0	0	0	2	88	0	26	0	0	0	0
New.CleanUp.ReferenceOTU3433	k__Bacteria; unclassified; unclassified; unclassified; unclassified; unclassified; unclassified	0	0	0	0	0	0	0	55	0	0	0	0	0	0	0	0	0	0	0	0	0	0	0	0	0	0	0	0
New.CleanUp.ReferenceOTU3481	k__Bacteria; p__Proteobacteria; c__Gammaproteobacteria; o__Enterobacteriales; f__Enterobacteriaceae; g__Serratia; unclassified	0	0	0	0	0	0	0	0	0	0	0	0	0	0	0	0	0	0	0	0	71	9	0	61	0	0	0	0
New.CleanUp.ReferenceOTU3611	k__Bacteria; p__Proteobacteria; c__Gammaproteobacteria; o__Enterobacteriales; f__Enterobacteriaceae; g__Erwinia; unclassified	0	0	0	0	45	0	0	0	0	0	0	0	0	0	0	0	0	0	0	0	0	0	0	0	0	2	0	0
New.CleanUp.ReferenceOTU3627	k__Bacteria; p__Proteobacteria; c__Alphaproteobacteria; o__Sphingomonadales; f__Sphingomonadaceae; g__Sphingomonas; unclassified	0	6	0	1	0	0	0	0	0	1	0	5	0	0	0	0	0	187	2	0	0	1	72	0	2	0	1	0
New.CleanUp.ReferenceOTU3741	k__Bacteria; unclassified; unclassified; unclassified; unclassified; unclassified; unclassified	0	0	0	0	0	0	0	227	0	0	0	0	0	0	0	0	0	0	0	0	0	0	0	0	0	0	0	0
New.CleanUp.ReferenceOTU3802	k__Bacteria; p__Proteobacteria; c__Gammaproteobacteria; o__Enterobacteriales; f__Enterobacteriaceae; unclassified; unclassified	0	0	0	0	0	0	0	0	0	0	0	0	0	0	0	0	0	0	0	0	5	58	0	52	0	0	0	0
New.CleanUp.ReferenceOTU3880	k__Bacteria; p__Proteobacteria; c__Gammaproteobacteria; o__Enterobacteriales; f__Enterobacteriaceae; unclassified; unclassified	0	0	0	0	2	0	0	0	0	0	0	0	0	0	0	0	0	0	0	0	0	40	0	17	0	0	0	0
New.CleanUp.ReferenceOTU3935	k__Bacteria; p__Actinobacteria; c__Actinobacteria; o__Actinomycetales; f__Microbacteriaceae; unclassified; unclassified	0	0	0	0	0	0	0	0	0	0	0	0	0	0	0	0	0	0	0	0	0	0	48	0	0	0	0	0
New.CleanUp.ReferenceOTU3983	k__Bacteria; unclassified; unclassified; unclassified; unclassified; unclassified; unclassified	0	0	0	0	0	0	0	170	0	0	0	0	0	0	0	0	0	0	0	0	0	0	0	0	0	0	0	0
New.CleanUp.ReferenceOTU4034	k__Bacteria; unclassified; unclassified; unclassified; unclassified; unclassified; unclassified	0	0	0	0	0	0	0	0	0	0	0	0	0	0	0	0	0	0	0	0	558	2	413	1	0	0	0	0
New.CleanUp.ReferenceOTU4038	k__Bacteria; p__Actinobacteria; c__Actinobacteria; o__Actinomycetales; unclassified; unclassified; unclassified	0	0	0	0	0	0	0	0	0	0	0	2	0	0	0	0	0	0	0	0	0	0	52	0	1	0	0	0
New.CleanUp.ReferenceOTU4064	k__Bacteria; p__Chloroflexi; c__Anaerolineae; o__SHA-20; unclassified; unclassified; unclassified	0	0	0	0	0	0	0	78	0	0	0	0	0	0	0	0	0	0	0	0	0	0	0	0	0	0	0	0
New.CleanUp.ReferenceOTU4083	k__Bacteria; p__Acidobacteria; c__Solibacteres; o__Solibacterales; unclassified; unclassified; unclassified	0	0	0	0	0	0	0	66	0	0	0	0	0	0	0	0	0	0	0	0	0	0	0	0	0	0	0	0
New.CleanUp.ReferenceOTU4116	k__Bacteria; p__Proteobacteria; c__Alphaproteobacteria; o__Rhizobiales; unclassified; unclassified; unclassified	0	0	0	0	0	0	0	0	0	0	0	0	0	0	0	0	0	0	0	0	0	63	0	28	0	1	0	0
New.CleanUp.ReferenceOTU4249	k__Bacteria; p__Actinobacteria; c__Actinobacteria; o__Actinomycetales; f__Corynebacteriaceae; g__Corynebacterium; unclassified	0	0	0	0	0	0	0	0	0	0	0	0	0	0	14	0	0	20	1	0	0	23	0	0	1	2	0	0
New.CleanUp.ReferenceOTU4336	unknown; unclassified; unclassified; unclassified; unclassified; unclassified; unclassified	0	8	0	1	0	0	5	0	0	0	0	0	0	0	2	123	24	0	0	0	0	0	3	0	14	0	0	0
New.CleanUp.ReferenceOTU4372	k__Bacteria; unclassified; unclassified; unclassified; unclassified; unclassified; unclassified	0	0	0	0	0	0	0	53	0	0	0	0	0	0	0	0	0	0	0	0	0	0	0	0	0	0	0	0
New.CleanUp.ReferenceOTU4493	k__Bacteria; p__Actinobacteria; c__Actinobacteria; o__Actinomycetales; f__Microbacteriaceae; unclassified; unclassified	0	0	0	0	0	0	0	0	0	0	0	5	0	0	0	0	0	0	0	0	0	0	296	1	0	0	0	0
New.CleanUp.ReferenceOTU4523	k__Bacteria; p__Proteobacteria; c__Gammaproteobacteria; unclassified; unclassified; unclassified; unclassified	0	0	0	0	0	0	0	0	0	0	0	0	0	0	0	0	0	0	0	0	0	53	0	4	0	0	0	0
New.CleanUp.ReferenceOTU4530	k__Bacteria; p__Chloroflexi; c__Thermomicrobia; o__JG30-KF-CM45; unclassified; unclassified; unclassified	0	0	0	0	0	0	0	327	0	0	0	0	0	0	0	0	0	0	0	0	0	0	0	0	0	0	0	0
New.CleanUp.ReferenceOTU4573	k__Bacteria; p__Chloroflexi; c__Thermomicrobia; o__AKYG1722; unclassified; unclassified; unclassified	0	0	0	0	0	0	0	155	0	0	0	0	0	0	0	0	0	0	0	0	0	0	0	0	0	0	0	0
New.CleanUp.ReferenceOTU4605	k__Bacteria; p__Chloroflexi; c__Anaerolineae; o__SJA-15; unclassified; unclassified; unclassified	0	0	0	0	0	0	0	187	0	0	0	0	0	0	0	0	0	0	0	0	0	0	0	0	0	0	0	0
New.CleanUp.ReferenceOTU4723	k__Bacteria; p__WS4; unclassified; unclassified; unclassified; unclassified; unclassified	0	0	0	0	0	0	0	63	0	0	0	0	0	0	0	0	0	0	0	0	0	0	0	0	0	0	0	0
New.CleanUp.ReferenceOTU4782	k__Bacteria; unclassified; unclassified; unclassified; unclassified; unclassified; unclassified	0	0	0	0	0	0	0	170	0	0	0	0	0	0	0	0	0	0	0	0	0	0	0	0	0	0	0	0
New.CleanUp.ReferenceOTU5062	k__Bacteria; p__Actinobacteria; c__Actinobacteria; o__Actinomycetales; unclassified; unclassified; unclassified	0	0	0	0	0	0	0	0	0	0	0	0	0	0	0	0	0	0	0	0	0	61	0	0	0	0	0	0
New.CleanUp.ReferenceOTU5134	k__Bacteria; p__MVP-21; unclassified; unclassified; unclassified; unclassified; unclassified	0	0	0	0	0	0	0	176	0	0	0	0	0	0	0	0	0	0	0	0	0	0	0	0	0	0	0	0
New.CleanUp.ReferenceOTU5138	k__Bacteria; unclassified; unclassified; unclassified; unclassified; unclassified; unclassified	0	0	0	0	0	0	0	36	0	0	0	1	0	0	0	0	0	0	0	0	0	0	39	0	0	0	0	0
New.CleanUp.ReferenceOTU5193	k__Bacteria; p__Chloroflexi; c__Anaerolineae; o__Anaerolineales; f__Anaerolinaceae; g__Anaerolinea; unclassified	0	0	0	0	0	0	0	75	0	0	0	0	0	0	0	0	0	0	0	0	0	0	0	0	0	0	0	0
New.CleanUp.ReferenceOTU5432	k__Bacteria; unclassified; unclassified; unclassified; unclassified; unclassified; unclassified	0	6	0	0	3	6	4	1	0	3	0	1	0	0	18	64	5	3	0	0	13	1	1	0	6	1	0	0
New.CleanUp.ReferenceOTU5701	k__Bacteria; p__Actinobacteria; c__Actinobacteria; o__Actinomycetales; f__Microbacteriaceae; g__Microbacterium; unclassified	0	0	0	0	0	0	0	0	0	0	0	92	0	0	0	0	0	0	0	0	0	0	179	0	2	0	0	0
New.CleanUp.ReferenceOTU5794	k__Bacteria; p__Proteobacteria; c__Alphaproteobacteria; o__Rhizobiales; f__Methylobacteriaceae; g__Methylobacterium; s__organophilum	0	0	0	0	0	0	0	0	0	0	0	0	0	0	0	0	0	0	0	0	4	44	0	8	0	2	0	0
New.CleanUp.ReferenceOTU5834	k__Bacteria; p__Proteobacteria; c__Alphaproteobacteria; o__Rhizobiales; unclassified; unclassified; unclassified	0	0	0	0	0	0	0	0	0	0	0	0	0	0	0	0	0	0	0	0	0	62	0	5	1	0	0	0
New.CleanUp.ReferenceOTU5936	k__Bacteria; p__Proteobacteria; c__Alphaproteobacteria; o__Sphingomonadales; f__Sphingomonadaceae; g__Sphingomonas; unclassified	0	0	0	0	0	0	0	0	0	0	0	0	0	0	0	0	0	0	5	0	0	0	379	0	0	0	0	0
New.CleanUp.ReferenceOTU6165	unknown; unclassified; unclassified; unclassified; unclassified; unclassified; unclassified	0	0	0	0	0	0	0	52	0	0	0	0	0	0	0	0	0	0	0	0	0	0	0	0	0	0	0	0
New.CleanUp.ReferenceOTU6187	k__Bacteria; p__Proteobacteria; c__Gammaproteobacteria; unclassified; unclassified; unclassified; unclassified	0	0	0	0	0	0	0	0	0	0	0	0	0	0	0	0	0	0	0	0	1	24	0	73	0	0	0	0
New.CleanUp.ReferenceOTU6344	k__Bacteria; p__Proteobacteria; c__Gammaproteobacteria; o__Enterobacteriales; f__Enterobacteriaceae; g__Enterobacter; unclassified	0	0	0	0	0	0	0	0	0	17	0	0	0	0	0	0	0	0	0	0	6	15	3	23	0	0	0	0
New.CleanUp.ReferenceOTU6397	k__Bacteria; p__Proteobacteria; c__Gammaproteobacteria; o__Pasteurellales; f__Pasteurellaceae; g__Haemophilus; s__influenzae	0	0	0	0	0	0	0	0	0	0	0	0	114	0	0	0	0	0	0	0	0	0	0	0	0	18	0	0
New.CleanUp.ReferenceOTU6423	k__Bacteria; p__Actinobacteria; c__Actinobacteria; o__Actinomycetales; unclassified; unclassified; unclassified	0	0	0	0	0	0	0	0	0	0	0	0	0	0	0	0	0	0	0	0	0	131	0	1	0	0	0	0
New.CleanUp.ReferenceOTU6551	k__Bacteria; unclassified; unclassified; unclassified; unclassified; unclassified; unclassified	0	0	0	0	0	0	0	115	0	0	0	0	0	0	0	0	0	0	0	0	0	0	0	0	0	0	0	0
New.CleanUp.ReferenceOTU6570	k__Bacteria; p__TM7; c__TM7-1; unclassified; unclassified; unclassified; unclassified	0	0	0	0	0	0	0	98	0	0	0	0	0	0	0	0	0	0	0	0	0	0	0	0	0	0	0	0
New.CleanUp.ReferenceOTU6769	k__Bacteria; p__Planctomycetes; c__Phycisphaerae; o__WD2101; unclassified; unclassified; unclassified	0	0	0	0	0	0	0	319	0	0	0	0	0	0	0	0	0	0	0	0	0	0	0	0	0	0	0	0
New.CleanUp.ReferenceOTU6796	k__Bacteria; p__Proteobacteria; c__Gammaproteobacteria; o__Oceanospirillales; f__Halomonadaceae; g__Halomonas; unclassified	0	0	0	0	0	0	0	0	0	0	0	0	0	0	0	0	0	0	0	0	0	47	0	0	0	0	0	0
New.CleanUp.ReferenceOTU6813	k__Bacteria; p__Chloroflexi; c__Ellin6529; unclassified; unclassified; unclassified; unclassified	0	0	0	0	0	0	0	616	0	0	0	0	0	0	0	0	0	0	0	0	1	0	0	0	0	0	0	0
New.CleanUp.ReferenceOTU6851	k__Bacteria; p__Actinobacteria; c__Actinobacteria; o__Actinomycetales; f__Corynebacteriaceae; g__Corynebacterium; unclassified	0	0	0	0	0	0	0	0	0	0	0	0	0	0	0	0	0	0	0	0	0	765	2	4	0	0	0	0
New.CleanUp.ReferenceOTU6910	k__Bacteria; unclassified; unclassified; unclassified; unclassified; unclassified; unclassified	0	0	0	0	0	0	0	55	0	0	0	0	0	0	0	0	0	0	0	0	0	0	0	0	0	0	0	0
New.CleanUp.ReferenceOTU7157	k__Bacteria; p__Chloroflexi; c__Anaerolineae; o__S0208; unclassified; unclassified; unclassified	0	0	0	0	0	0	0	52	0	0	0	0	0	0	0	0	0	0	0	0	0	0	0	0	0	0	0	0
New.CleanUp.ReferenceOTU7182	k__Bacteria; p__Proteobacteria; c__Gammaproteobacteria; o__Pseudomonadales; f__Moraxellaceae; g__Acinetobacter; unclassified	0	0	0	0	0	0	0	0	0	0	0	0	0	0	9	0	0	0	0	0	0	130	0	1	0	2	0	0
New.CleanUp.ReferenceOTU7232	k__Bacteria; p__Chloroflexi; c__Thermomicrobia; o__JG30-KF-CM45; unclassified; unclassified; unclassified	0	0	0	0	0	0	0	103	0	0	0	0	0	0	0	0	0	0	0	0	0	0	0	0	0	0	0	0
New.CleanUp.ReferenceOTU7336	k__Bacteria; p__Chloroflexi; c__Ellin6529; unclassified; unclassified; unclassified; unclassified	0	0	0	0	0	0	0	141	0	0	0	0	0	0	0	0	0	0	0	0	0	0	0	0	0	0	0	0
New.CleanUp.ReferenceOTU7362	k__Bacteria; unclassified; unclassified; unclassified; unclassified; unclassified; unclassified	0	0	0	0	0	0	50	0	0	0	0	0	0	0	0	0	0	0	0	0	0	0	0	0	0	0	0	0
New.CleanUp.ReferenceOTU7445	k__Bacteria; p__Proteobacteria; c__Gammaproteobacteria; o__Enterobacteriales; f__Enterobacteriaceae; unclassified; unclassified	0	0	0	0	0	0	0	0	0	0	0	0	0	0	0	0	0	0	0	0	7	38	11	36	0	2	0	0
New.CleanUp.ReferenceOTU7570	k__Bacteria; p__Actinobacteria; c__Actinobacteria; o__Actinomycetales; f__Williamsiaceae; g__Williamsia; unclassified	0	0	0	0	0	0	0	1	0	0	0	14	0	0	0	0	0	0	0	0	0	0	279	1	0	0	0	0
New.CleanUp.ReferenceOTU7580	k__Bacteria; p__Proteobacteria; c__Gammaproteobacteria; o__Enterobacteriales; f__Enterobacteriaceae; g__Enterobacter; unclassified	0	0	0	0	0	0	0	0	0	0	0	8	0	0	0	0	0	0	0	0	59	140	30	147	0	8	0	0
New.CleanUp.ReferenceOTU7594	k__Bacteria; p__Proteobacteria; c__Gammaproteobacteria; unclassified; unclassified; unclassified; unclassified	0	0	0	0	0	0	0	0	0	0	0	0	0	1	0	0	0	0	0	0	1	84	0	24	0	0	0	0
New.CleanUp.ReferenceOTU7638	k__Bacteria; p__Actinobacteria; c__Actinobacteria; o__Actinomycetales; f__Micrococcaceae; unclassified; unclassified	0	0	0	0	0	0	0	0	0	0	0	0	0	0	0	0	0	0	0	0	0	109	1	2	0	0	0	0
New.CleanUp.ReferenceOTU7674	k__Bacteria; p__Chloroflexi; c__Anaerolineae; o__SHA-20; unclassified; unclassified; unclassified	0	0	0	0	0	0	0	189	0	0	0	0	0	0	0	0	0	0	0	0	0	0	0	0	0	0	0	0
New.CleanUp.ReferenceOTU7705	k__Bacteria; p__Chloroflexi; c__C0119; unclassified; unclassified; unclassified; unclassified	0	0	0	0	0	0	0	155	0	0	1	0	0	0	0	0	0	0	0	0	0	0	0	0	0	0	0	0
New.CleanUp.ReferenceOTU7739	k__Bacteria; p__Actinobacteria; c__Actinobacteria; o__Actinomycetales; f__Microbacteriaceae; g__Microbacterium; unclassified	0	0	0	0	0	0	0	0	0	0	0	29	0	0	0	0	0	0	0	0	0	0	37	0	0	0	0	0
New.CleanUp.ReferenceOTU7765	k__Bacteria; p__Proteobacteria; c__Alphaproteobacteria; o__Sphingomonadales; f__Sphingomonadaceae; g__Sphingomonas; unclassified	0	0	0	32	0	0	0	0	0	0	0	0	0	0	0	0	6	0	27	0	0	1	29	0	0	0	0	0
New.CleanUp.ReferenceOTU7827	k__Bacteria; p__Proteobacteria; c__Gammaproteobacteria; o__Enterobacteriales; f__Enterobacteriaceae; unclassified; unclassified	0	0	0	0	0	0	0	0	0	0	0	0	53	0	0	0	0	0	0	0	4	2	0	1	0	31	0	0
New.CleanUp.ReferenceOTU7842	k__Bacteria; p__Actinobacteria; c__Actinobacteria; o__Actinomycetales; f__Williamsiaceae; g__Williamsia; s__serinedens	0	0	0	0	0	0	0	0	0	0	0	20	0	0	0	0	0	3	0	0	0	0	42	0	3	0	0	0
New.CleanUp.ReferenceOTU7879	k__Bacteria; p__Actinobacteria; c__Actinobacteria; o__Actinomycetales; unclassified; unclassified; unclassified	0	0	0	0	0	0	0	0	0	0	0	0	0	0	0	0	0	1	0	0	0	100	0	2	0	2	0	0
New.CleanUp.ReferenceOTU7942	k__Bacteria; p__Actinobacteria; c__Actinobacteria; o__Actinomycetales; f__Williamsiaceae; g__Williamsia; s__serinedens	0	0	0	0	0	0	0	0	0	0	0	21	0	0	0	0	0	1	0	0	0	0	100	0	1	0	0	0
New.CleanUp.ReferenceOTU8026	k__Bacteria; p__Proteobacteria; c__Gammaproteobacteria; unclassified; unclassified; unclassified; unclassified	0	0	0	0	0	0	0	0	0	0	0	0	0	0	0	0	0	0	0	0	0	14	0	83	0	0	0	0
New.CleanUp.ReferenceOTU8054	k__Bacteria; p__Gemmatimonadetes; c__Gemmatimonadetes; o__Gemmatimonadales; unclassified; unclassified; unclassified	0	0	0	0	0	0	0	67	0	0	0	0	0	0	0	0	0	0	0	0	0	0	0	0	0	0	0	0
New.CleanUp.ReferenceOTU8156	k__Bacteria; p__Firmicutes; c__Bacilli; o__Gemellales; f__Gemellaceae; g__Gemella; unclassified	0	0	0	0	0	0	0	0	0	105	0	0	0	0	5	0	0	0	0	0	0	0	0	9	0	1	0	0
New.CleanUp.ReferenceOTU8223	k__Bacteria; p__Proteobacteria; c__Gammaproteobacteria; o__Enterobacteriales; f__Enterobacteriaceae; unclassified; unclassified	0	0	0	0	0	0	0	0	0	0	0	0	0	0	0	0	0	0	0	0	2	54	0	21	0	2	1	0
New.CleanUp.ReferenceOTU8262	k__Bacteria; p__Proteobacteria; c__Alphaproteobacteria; o__Sphingomonadales; f__Sphingomonadaceae; g__Sphingomonas; unclassified	0	0	0	0	0	0	0	0	0	0	0	0	0	0	0	0	0	3	2	0	0	1	129	0	1	0	0	0
New.CleanUp.ReferenceOTU8356	k__Bacteria; unclassified; unclassified; unclassified; unclassified; unclassified; unclassified	0	0	0	0	0	0	0	0	0	0	0	0	0	0	0	0	0	0	0	0	0	0	49	0	0	0	0	0
New.CleanUp.ReferenceOTU8404	k__Bacteria; p__TM7; c__TM7-1; unclassified; unclassified; unclassified; unclassified	0	0	0	0	0	0	0	166	0	0	0	0	0	0	0	0	0	0	0	0	0	0	0	0	0	0	0	0
New.CleanUp.ReferenceOTU8409	k__Bacteria; p__TM7; c__TM7-3; unclassified; unclassified; unclassified; unclassified	0	0	0	0	0	0	0	0	0	0	0	0	0	0	0	0	0	0	0	0	0	155	0	0	0	0	0	0
New.CleanUp.ReferenceOTU8457	k__Bacteria; p__Planctomycetes; c__Planctomycetia; o__Gemmatales; f__Gemmataceae; g__Gemmata; unclassified	0	0	0	0	0	0	0	85	0	0	0	0	0	0	0	0	0	0	0	0	0	0	0	0	0	0	0	0
New.CleanUp.ReferenceOTU8651	k__Bacteria; p__Actinobacteria; c__Acidimicrobiia; o__Acidimicrobiales; f__EB1017; unclassified; unclassified	0	0	0	0	0	0	0	160	0	0	0	0	0	0	0	0	0	0	0	0	0	0	0	0	0	0	0	0
New.CleanUp.ReferenceOTU8711	k__Bacteria; p__Firmicutes; c__Bacilli; o__Bacillales; f__[Exiguobacteraceae]; g__Exiguobacterium; unclassified	0	0	0	0	2	0	0	0	0	0	0	0	0	0	0	0	0	0	0	0	0	28	0	23	0	4	0	0
New.CleanUp.ReferenceOTU8756	k__Bacteria; p__Chloroflexi; c__Anaerolineae; o__Caldilineales; f__Caldilineaceae; g__Caldilinea; unclassified	0	0	0	0	0	0	0	129	0	0	0	0	0	0	0	0	0	0	0	0	0	0	0	0	0	0	0	0
New.CleanUp.ReferenceOTU8793	k__Bacteria; p__Proteobacteria; c__Gammaproteobacteria; unclassified; unclassified; unclassified; unclassified	0	0	0	0	0	0	0	0	0	0	0	0	143	0	0	0	0	0	0	0	0	0	0	0	0	0	0	0
New.CleanUp.ReferenceOTU8867	k__Bacteria; unclassified; unclassified; unclassified; unclassified; unclassified; unclassified	0	0	0	0	0	0	0	0	0	0	0	0	0	0	0	0	0	0	0	0	0	0	76	0	0	0	0	0
New.CleanUp.ReferenceOTU8895	k__Bacteria; p__Actinobacteria; c__Actinobacteria; o__Actinomycetales; f__Micrococcaceae; unclassified; unclassified	0	0	0	0	0	0	0	0	0	0	0	0	0	0	0	0	0	0	0	0	3	119	0	41	0	3	0	0
New.CleanUp.ReferenceOTU8953	k__Bacteria; p__Firmicutes; c__Bacilli; o__Bacillales; unclassified; unclassified; unclassified	0	0	0	0	0	0	0	0	0	0	0	0	0	0	0	0	1	0	0	0	16	87	0	0	0	0	0	0
New.CleanUp.ReferenceOTU9132	k__Bacteria; p__Actinobacteria; c__Actinobacteria; o__Actinomycetales; unclassified; unclassified; unclassified	0	0	0	0	0	0	0	0	0	0	0	0	0	0	0	0	0	0	0	0	0	75	1	6	0	0	0	0
New.CleanUp.ReferenceOTU9184	k__Bacteria; p__Proteobacteria; c__Gammaproteobacteria; o__Alteromonadales; f__[Chromatiaceae]; unclassified; unclassified	0	0	0	0	0	0	0	0	0	0	0	0	0	0	0	0	0	0	0	0	18	169	0	247	0	0	0	0
New.CleanUp.ReferenceOTU9224	k__Bacteria; p__Chloroflexi; c__Chloroflexi; unclassified; unclassified; unclassified; unclassified	0	0	0	0	0	0	0	51	0	0	0	0	0	0	0	0	0	0	0	0	1	0	0	0	0	0	0	0
New.CleanUp.ReferenceOTU9325	k__Bacteria; p__Chloroflexi; c__Chloroflexi; unclassified; unclassified; unclassified; unclassified	0	0	0	0	0	0	0	50	0	0	0	0	0	0	0	0	0	0	0	0	0	0	0	0	0	0	0	0
New.CleanUp.ReferenceOTU9476	unknown; unclassified; unclassified; unclassified; unclassified; unclassified; unclassified	0	0	0	0	0	0	0	51	0	0	0	2	0	0	0	0	0	0	0	0	0	0	6	0	0	0	0	0
New.CleanUp.ReferenceOTU9517	k__Bacteria; p__Proteobacteria; c__Gammaproteobacteria; o__Pseudomonadales; f__Moraxellaceae; g__Acinetobacter; s__guillouiae	0	0	0	0	0	0	0	0	0	0	0	0	0	0	0	0	0	0	0	0	0	106	1	0	0	0	0	0
New.CleanUp.ReferenceOTU9642	k__Bacteria; p__Chloroflexi; c__Anaerolineae; o__Caldilineales; f__Caldilineaceae; unclassified; unclassified	0	0	0	0	0	0	0	122	0	0	0	0	0	0	0	0	0	0	0	0	0	0	0	0	0	0	0	0
New.CleanUp.ReferenceOTU9678	k__Bacteria; p__Proteobacteria; c__Alphaproteobacteria; o__Rhizobiales; f__Methylobacteriaceae; g__Methylobacterium; unclassified	0	0	0	0	0	0	0	0	0	0	0	0	0	0	0	0	0	0	0	0	0	0	64	0	0	0	0	0
New.CleanUp.ReferenceOTU9738	k__Bacteria; p__Proteobacteria; c__Alphaproteobacteria; unclassified; unclassified; unclassified; unclassified	0	0	0	0	0	0	0	0	0	0	0	0	0	0	0	0	0	2	1	0	0	0	81	0	0	0	0	0
New.CleanUp.ReferenceOTU10209	k__Bacteria; p__Actinobacteria; c__Actinobacteria; o__Actinomycetales; f__Brevibacteriaceae; g__Brevibacterium; unclassified	0	0	0	0	0	0	0	0	0	0	0	3	0	0	0	0	0	55	0	0	0	0	28	0	0	0	0	0
New.CleanUp.ReferenceOTU10260	k__Bacteria; p__Proteobacteria; c__Gammaproteobacteria; o__Enterobacteriales; f__Enterobacteriaceae; g__Enterobacter; unclassified	0	0	0	0	0	0	0	0	0	26	0	0	0	0	0	0	0	0	0	0	10	19	0	35	0	7	0	0
New.CleanUp.ReferenceOTU10438	k__Bacteria; p__Proteobacteria; c__Alphaproteobacteria; o__Rhizobiales; f__Methylobacteriaceae; g__Methylobacterium; s__organophilum	0	0	0	0	0	0	0	0	0	1	0	0	0	0	0	0	0	0	0	0	0	0	50	0	0	0	0	0
New.CleanUp.ReferenceOTU10441	k__Bacteria; p__Actinobacteria; c__Actinobacteria; o__Actinomycetales; f__Brevibacteriaceae; g__Brevibacterium; s__aureum	0	0	0	8	0	0	0	0	0	1	0	0	0	0	0	0	2	46	2	0	0	0	0	0	1	0	0	0
New.CleanUp.ReferenceOTU10500	k__Bacteria; p__Actinobacteria; c__Actinobacteria; o__Actinomycetales; f__Dermabacteraceae; g__Helcobacillus; s__massiliensis	0	0	0	0	0	0	0	0	0	0	0	0	0	0	1	0	0	1	0	0	0	116	0	0	0	0	0	0
New.CleanUp.ReferenceOTU10593	k__Bacteria; p__Proteobacteria; c__Gammaproteobacteria; o__34P16; unclassified; unclassified; unclassified	0	0	0	0	0	0	0	0	0	0	0	0	0	0	0	0	0	0	0	0	0	65	0	0	0	0	0	0
New.CleanUp.ReferenceOTU10626	k__Bacteria; p__Chloroflexi; c__Thermomicrobia; o__JG30-KF-CM45; unclassified; unclassified; unclassified	0	0	0	0	0	0	0	48	0	0	0	0	0	0	0	0	0	0	0	0	0	0	0	0	0	0	0	0
New.CleanUp.ReferenceOTU10638	k__Bacteria; p__GN02; c__GKS2-174; unclassified; unclassified; unclassified; unclassified	0	0	0	0	0	0	0	49	0	0	0	0	0	0	0	0	0	0	0	0	0	0	0	0	0	0	0	0
New.CleanUp.ReferenceOTU10988	k__Bacteria; p__Firmicutes; c__Bacilli; o__Lactobacillales; f__Streptococcaceae; g__Streptococcus; unclassified	0	0	0	0	0	0	107	1	0	0	0	0	0	0	0	0	0	0	0	0	0	1	0	0	0	0	0	0
New.CleanUp.ReferenceOTU11094	k__Bacteria; p__Chloroflexi; c__Anaerolineae; o__A31; unclassified; unclassified; unclassified	0	0	0	0	0	0	0	338	0	0	0	0	0	0	0	0	0	0	0	0	0	0	0	0	0	0	0	0
New.CleanUp.ReferenceOTU11101	k__Bacteria; p__Proteobacteria; c__Gammaproteobacteria; unclassified; unclassified; unclassified; unclassified	0	0	0	0	0	0	0	0	0	0	0	0	0	0	0	0	0	0	0	0	6	71	0	4	0	0	0	0
New.CleanUp.ReferenceOTU11123	k__Bacteria; unclassified; unclassified; unclassified; unclassified; unclassified; unclassified	0	0	0	0	0	0	0	302	0	0	0	0	0	0	0	0	0	0	0	0	0	0	0	0	0	0	0	0
New.CleanUp.ReferenceOTU11151	k__Bacteria; unclassified; unclassified; unclassified; unclassified; unclassified; unclassified	0	0	0	1	0	0	0	0	0	0	0	0	0	0	0	0	0	0	0	0	44	32	21	31	0	0	0	0
New.CleanUp.ReferenceOTU11158	k__Bacteria; p__Chloroflexi; c__Thermomicrobia; o__JG30-KF-CM45; unclassified; unclassified; unclassified	0	0	0	0	0	0	0	74	0	0	0	0	0	0	0	0	0	0	0	0	0	0	0	0	0	0	0	0
New.CleanUp.ReferenceOTU11189	k__Bacteria; unclassified; unclassified; unclassified; unclassified; unclassified; unclassified	0	0	0	0	0	0	0	95	0	0	0	0	0	0	0	0	0	0	0	0	0	0	0	0	0	0	0	0
New.CleanUp.ReferenceOTU11294	k__Bacteria; unclassified; unclassified; unclassified; unclassified; unclassified; unclassified	0	0	0	0	0	0	91	0	0	0	0	0	0	0	0	0	0	0	0	0	0	9	0	0	0	0	0	0
New.CleanUp.ReferenceOTU11342	k__Bacteria; p__Firmicutes; c__Bacilli; o__Bacillales; f__Bacillaceae; g__Bacillus; s__cereus	0	0	0	0	0	0	0	0	0	0	0	0	0	0	0	124	0	0	0	0	0	0	0	0	0	2	0	0
New.CleanUp.ReferenceOTU11491	k__Bacteria; p__Chloroflexi; c__Ellin6529; unclassified; unclassified; unclassified; unclassified	0	0	0	0	0	0	0	112	0	0	0	0	0	0	0	0	0	0	0	0	0	0	0	0	0	0	0	0
New.CleanUp.ReferenceOTU11544	k__Bacteria; p__Actinobacteria; c__Actinobacteria; o__Actinomycetales; f__Corynebacteriaceae; g__Corynebacterium; unclassified	0	0	0	0	0	0	0	0	0	0	0	0	0	0	0	0	0	0	0	0	0	253	0	0	0	0	0	0
New.CleanUp.ReferenceOTU11557	k__Bacteria; p__Proteobacteria; c__Gammaproteobacteria; o__Enterobacteriales; f__Enterobacteriaceae; unclassified; unclassified	0	0	0	0	0	0	0	0	0	0	0	0	0	0	0	0	0	0	0	0	8	56	0	150	0	0	0	0
New.CleanUp.ReferenceOTU11561	k__Bacteria; p__Actinobacteria; c__Actinobacteria; o__Actinomycetales; f__Micrococcaceae; g__Kocuria; s__rhizophila	0	0	0	0	0	0	0	0	0	0	0	2	0	0	0	0	0	0	0	0	1	49	1	13	1	0	0	0
New.CleanUp.ReferenceOTU11575	k__Bacteria; p__Proteobacteria; c__Alphaproteobacteria; o__Rhizobiales; f__Methylobacteriaceae; g__Methylobacterium; unclassified	0	1	0	0	0	0	0	0	0	3	0	14	0	0	0	0	0	289	93	0	0	0	167	1	3	0	1	0
New.CleanUp.ReferenceOTU11578	k__Bacteria; p__Proteobacteria; c__Betaproteobacteria; o__Burkholderiales; f__Comamonadaceae; unclassified; unclassified	0	0	0	0	0	0	0	0	0	0	0	0	0	0	0	0	0	0	0	0	0	48	0	17	0	0	0	0
New.CleanUp.ReferenceOTU11616	k__Bacteria; p__Planctomycetes; c__Phycisphaerae; o__WD2101; unclassified; unclassified; unclassified	0	0	0	0	0	0	0	107	0	0	0	0	0	0	0	0	0	0	0	0	0	0	0	0	0	0	0	0
New.CleanUp.ReferenceOTU11910	k__Bacteria; p__Actinobacteria; c__Actinobacteria; o__Actinomycetales; f__Intrasporangiaceae; g__Knoellia; s__subterranea	0	0	0	0	0	0	0	0	0	0	0	0	0	0	0	0	0	0	0	0	0	106	0	13	0	0	0	0
New.CleanUp.ReferenceOTU12034	k__Bacteria; p__Firmicutes; c__Bacilli; o__Gemellales; f__Gemellaceae; g__Gemella; unclassified	0	0	0	0	0	0	0	1	4343	21	0	0	0	0	0	0	0	0	0	0	0	0	0	0	0	0	0	0
New.CleanUp.ReferenceOTU12197	k__Bacteria; p__Proteobacteria; c__Gammaproteobacteria; o__Pseudomonadales; f__Moraxellaceae; g__Acinetobacter; unclassified	0	0	0	0	0	0	0	0	0	0	0	0	0	0	0	0	0	0	0	0	0	108	0	21	0	0	0	0
New.CleanUp.ReferenceOTU12203	k__Bacteria; p__Firmicutes; c__Bacilli; o__Bacillales; f__Bacillaceae; g__Bacillus; unclassified	0	0	0	0	0	0	0	0	0	0	0	0	0	0	0	122	0	0	0	0	0	0	0	0	0	2	0	0
New.CleanUp.ReferenceOTU12222	k__Bacteria; p__Actinobacteria; c__Actinobacteria; o__Actinomycetales; unclassified; unclassified; unclassified	0	0	0	0	0	0	0	78	0	0	0	0	0	0	0	0	0	0	0	0	0	0	0	0	0	0	0	0
New.CleanUp.ReferenceOTU12225	k__Bacteria; p__Acidobacteria; c__[Chloracidobacteria]; o__PK29; unclassified; unclassified; unclassified	0	0	0	0	0	0	0	118	0	0	0	0	0	0	0	0	0	0	0	0	0	0	0	0	0	0	0	0
New.CleanUp.ReferenceOTU12232	k__Bacteria; p__Chloroflexi; c__Chloroflexi; o__[Roseiflexales]; f__[Kouleothrixaceae]; unclassified; unclassified	0	0	0	0	0	0	0	78	0	0	0	0	0	0	0	0	0	0	0	0	0	0	0	0	0	0	0	0
New.CleanUp.ReferenceOTU12314	k__Bacteria; p__Chloroflexi; c__Anaerolineae; o__A31; unclassified; unclassified; unclassified	0	0	0	0	0	0	0	100	0	0	0	0	0	0	0	0	0	0	0	0	0	0	0	0	0	0	0	0
New.CleanUp.ReferenceOTU12616	k__Bacteria; p__Chloroflexi; c__Thermomicrobia; o__JG30-KF-CM45; unclassified; unclassified; unclassified	0	0	0	0	0	0	0	60	0	0	0	0	0	0	0	0	0	0	0	0	0	0	0	0	0	0	0	0
New.CleanUp.ReferenceOTU12776	k__Bacteria; p__Gemmatimonadetes; c__Gemmatimonadetes; unclassified; unclassified; unclassified; unclassified	0	0	0	0	0	0	0	65	0	0	0	0	0	0	0	0	0	0	0	0	0	0	0	0	0	0	0	0
New.CleanUp.ReferenceOTU12822	k__Bacteria; unclassified; unclassified; unclassified; unclassified; unclassified; unclassified	0	0	0	0	0	0	0	275	0	0	0	0	0	0	0	0	0	0	0	0	0	0	0	0	0	0	0	0
New.CleanUp.ReferenceOTU12948	k__Bacteria; p__Proteobacteria; c__Gammaproteobacteria; o__Enterobacteriales; f__Enterobacteriaceae; g__Enterobacter; unclassified	0	0	0	0	0	0	0	0	0	52	0	0	0	0	0	0	0	0	0	0	0	41	0	5	0	0	0	0
New.CleanUp.ReferenceOTU13006	k__Bacteria; p__Actinobacteria; c__Actinobacteria; o__Actinomycetales; f__Micrococcaceae; unclassified; unclassified	0	0	0	0	0	0	0	0	0	0	0	0	0	0	0	0	0	0	0	0	0	59	0	2	0	0	0	0
New.CleanUp.ReferenceOTU13075	k__Bacteria; p__Proteobacteria; unclassified; unclassified; unclassified; unclassified; unclassified	0	0	0	0	0	0	0	0	0	0	0	0	0	0	0	0	0	0	0	0	0	100	0	73	0	0	0	0
New.CleanUp.ReferenceOTU13087	k__Bacteria; p__Actinobacteria; c__Actinobacteria; o__Actinomycetales; f__Microbacteriaceae; unclassified; unclassified	0	0	0	0	0	0	0	0	0	0	0	0	0	0	0	0	0	0	0	0	0	0	200	0	0	0	0	0
New.CleanUp.ReferenceOTU13281	k__Bacteria; unclassified; unclassified; unclassified; unclassified; unclassified; unclassified	0	0	0	0	0	0	0	414	0	0	0	0	0	0	0	0	0	0	0	0	0	0	0	0	0	0	0	0
New.CleanUp.ReferenceOTU13293	k__Bacteria; p__Actinobacteria; c__Actinobacteria; o__Actinomycetales; f__Microbacteriaceae; g__Agromyces; s__mediolanus	0	0	0	0	0	0	0	61	0	0	0	0	0	0	0	0	0	11	0	0	0	0	0	0	0	0	0	0
New.CleanUp.ReferenceOTU13360	k__Bacteria; p__Proteobacteria; c__Gammaproteobacteria; unclassified; unclassified; unclassified; unclassified	0	0	0	0	0	0	0	0	0	0	0	0	0	0	0	0	0	0	0	0	3	19	0	31	0	0	0	0
New.CleanUp.ReferenceOTU13361	k__Bacteria; p__Actinobacteria; c__Acidimicrobiia; o__Acidimicrobiales; f__C111; unclassified; unclassified	0	0	0	0	0	0	0	51	0	0	0	0	0	0	0	0	0	0	0	0	0	0	0	0	0	0	0	0
New.CleanUp.ReferenceOTU13443	k__Bacteria; p__Proteobacteria; unclassified; unclassified; unclassified; unclassified; unclassified	0	0	0	0	0	0	0	0	0	0	0	0	0	0	0	0	0	0	0	0	77	0	33	0	0	0	0	0
New.CleanUp.ReferenceOTU13479	k__Bacteria; p__Chloroflexi; c__Thermomicrobia; o__AKYG1722; unclassified; unclassified; unclassified	0	0	0	0	0	0	0	64	0	0	0	0	0	0	0	0	0	0	0	0	0	0	0	0	0	0	0	0
New.CleanUp.ReferenceOTU13542	k__Bacteria; p__Chloroflexi; c__Anaerolineae; o__GCA004; unclassified; unclassified; unclassified	0	0	0	0	0	0	0	50	0	0	0	0	0	0	0	0	0	0	0	0	0	0	0	0	0	0	0	0
New.CleanUp.ReferenceOTU13603	k__Bacteria; p__Firmicutes; c__Bacilli; o__Bacillales; f__Staphylococcaceae; g__Staphylococcus; s__haemolyticus	0	0	0	0	0	0	0	0	0	0	0	0	0	1	0	0	0	0	0	0	11	55	0	26	0	0	10	0
New.CleanUp.ReferenceOTU13792	k__Bacteria; unclassified; unclassified; unclassified; unclassified; unclassified; unclassified	0	0	0	0	0	0	0	145	0	0	0	0	0	0	0	0	0	0	0	0	0	0	0	0	0	0	0	0
New.CleanUp.ReferenceOTU13872	k__Bacteria; p__Chloroflexi; c__Ellin6529; unclassified; unclassified; unclassified; unclassified	0	0	0	0	0	0	0	91	0	0	0	0	0	0	0	0	0	0	0	0	0	0	0	0	0	0	0	0
New.CleanUp.ReferenceOTU14043	k__Bacteria; p__Actinobacteria; c__Actinobacteria; o__Actinomycetales; f__Corynebacteriaceae; g__Corynebacterium; unclassified	0	0	0	0	0	0	0	0	0	0	0	0	0	0	0	0	0	0	0	0	0	47	0	0	0	0	0	0
New.CleanUp.ReferenceOTU14235	k__Bacteria; unclassified; unclassified; unclassified; unclassified; unclassified; unclassified	0	0	0	0	0	0	0	0	0	0	0	0	0	0	0	0	0	2	0	0	66	1	6	8	0	0	0	0
New.CleanUp.ReferenceOTU14267	k__Bacteria; p__Chloroflexi; c__Anaerolineae; o__A31; f__S47; unclassified; unclassified	0	0	0	0	0	0	0	97	0	0	0	0	0	0	0	0	0	0	0	0	0	0	0	0	0	0	0	0
New.CleanUp.ReferenceOTU14299	k__Bacteria; p__Actinobacteria; c__MB-A2-108; o__0319-7L14; unclassified; unclassified; unclassified	0	0	0	0	0	0	0	52	0	0	0	0	0	0	0	0	0	0	0	0	0	0	0	0	0	0	0	0
New.CleanUp.ReferenceOTU14364	k__Bacteria; p__Chloroflexi; c__Chloroflexi; o__AKIW781; unclassified; unclassified; unclassified	0	0	0	0	0	0	0	83	0	0	0	0	0	0	0	0	0	0	0	0	0	0	0	0	0	0	0	0
New.CleanUp.ReferenceOTU14651	k__Bacteria; p__Actinobacteria; c__Actinobacteria; o__Actinomycetales; f__Brevibacteriaceae; g__Brevibacterium; unclassified	0	0	0	2	0	0	0	0	0	3	0	10	0	0	0	0	0	36	2	0	0	5	9	2	0	3	0	0
New.CleanUp.ReferenceOTU14750	k__Bacteria; p__Proteobacteria; c__Gammaproteobacteria; o__Pasteurellales; f__Pasteurellaceae; g__Haemophilus; s__influenzae	0	0	0	0	0	0	0	0	0	0	0	0	456	0	0	0	1	0	0	0	0	0	0	0	0	15	0	0
New.CleanUp.ReferenceOTU14867	k__Bacteria; p__Chloroflexi; c__Anaerolineae; o__S0208; unclassified; unclassified; unclassified	0	0	0	0	0	0	0	454	0	0	0	0	0	0	0	0	0	0	0	0	0	0	0	0	0	0	0	0
New.CleanUp.ReferenceOTU14894	k__Bacteria; p__Actinobacteria; c__Actinobacteria; o__Actinomycetales; f__Nocardiaceae; unclassified; unclassified	0	0	0	0	0	0	0	1	0	0	0	0	0	0	0	0	0	0	0	0	17	19	0	16	0	1	0	0
New.CleanUp.ReferenceOTU14951	k__Bacteria; p__Proteobacteria; c__Gammaproteobacteria; o__Enterobacteriales; f__Enterobacteriaceae; unclassified; unclassified	0	0	0	0	0	0	0	0	0	0	0	0	0	0	0	0	0	0	0	0	3	29	0	36	0	1	0	0
New.CleanUp.ReferenceOTU14955	k__Bacteria; unclassified; unclassified; unclassified; unclassified; unclassified; unclassified	0	0	0	0	0	0	0	0	0	0	0	0	0	0	2	0	0	6	0	0	151	12	0	2	0	0	0	0
New.CleanUp.ReferenceOTU15002	k__Bacteria; p__Proteobacteria; c__Alphaproteobacteria; o__Rhizobiales; f__Methylobacteriaceae; g__Methylobacterium; s__organophilum	0	0	0	1	0	0	0	0	0	2	0	0	0	0	1	2	0	0	44	0	0	0	0	0	0	0	0	0
New.CleanUp.ReferenceOTU15059	k__Bacteria; p__Proteobacteria; c__Gammaproteobacteria; o__Enterobacteriales; f__Enterobacteriaceae; unclassified; unclassified	0	0	0	0	0	0	0	0	0	0	0	0	0	0	0	0	0	0	0	0	11	81	0	63	0	0	0	0
New.CleanUp.ReferenceOTU15076	k__Bacteria; p__Firmicutes; c__Bacilli; o__Lactobacillales; f__Streptococcaceae; g__Streptococcus; unclassified	0	0	0	0	0	0	5	0	0	7	0	0	0	0	0	0	0	0	0	0	2	111	0	20	0	0	0	0
New.CleanUp.ReferenceOTU15088	unknown; unclassified; unclassified; unclassified; unclassified; unclassified; unclassified	0	0	0	0	0	0	0	69	0	0	0	0	0	0	0	0	0	0	0	0	0	0	0	0	0	0	0	0
New.CleanUp.ReferenceOTU15090	k__Bacteria; p__Chloroflexi; c__Anaerolineae; o__GCA004; unclassified; unclassified; unclassified	0	0	0	0	0	0	0	82	0	0	0	0	0	0	0	0	0	0	0	0	0	0	0	0	0	0	0	0
New.CleanUp.ReferenceOTU15315	k__Bacteria; unclassified; unclassified; unclassified; unclassified; unclassified; unclassified	0	0	0	0	0	0	0	0	0	0	0	0	0	0	0	0	0	3	0	0	0	0	219	0	0	0	0	0
New.CleanUp.ReferenceOTU15414	k__Bacteria; p__Actinobacteria; c__Actinobacteria; o__Actinomycetales; f__Williamsiaceae; g__Williamsia; s__serinedens	0	0	0	0	0	0	0	0	0	0	0	5	0	0	0	0	0	0	97	0	0	0	181	0	1	0	0	0
New.CleanUp.ReferenceOTU15527	k__Bacteria; p__Actinobacteria; c__Actinobacteria; o__Actinomycetales; unclassified; unclassified; unclassified	0	0	0	0	0	0	0	0	0	0	0	3	0	0	0	0	0	1	0	0	0	0	144	0	0	0	0	0
New.CleanUp.ReferenceOTU15912	k__Bacteria; p__Proteobacteria; c__Alphaproteobacteria; unclassified; unclassified; unclassified; unclassified	0	0	0	1	0	0	0	0	0	0	0	0	0	0	0	0	0	3	0	0	0	0	57	0	0	0	0	0
New.CleanUp.ReferenceOTU15920	k__Bacteria; p__Proteobacteria; c__Gammaproteobacteria; o__Enterobacteriales; f__Enterobacteriaceae; unclassified; unclassified	0	0	0	0	0	0	0	0	0	1	0	0	0	0	0	0	0	0	0	0	29	13	0	20	0	0	0	0
New.CleanUp.ReferenceOTU15970	k__Bacteria; unclassified; unclassified; unclassified; unclassified; unclassified; unclassified	0	0	0	0	0	0	72	1	0	0	0	0	0	0	0	0	0	0	0	0	0	10	0	0	0	0	0	0
New.CleanUp.ReferenceOTU15992	k__Bacteria; p__Actinobacteria; c__Actinobacteria; o__Actinomycetales; f__Williamsiaceae; g__Williamsia; s__serinedens	0	0	0	0	0	0	0	0	0	0	0	2	0	0	0	0	0	0	0	0	0	0	78	0	0	0	0	0
New.CleanUp.ReferenceOTU16115	k__Bacteria; p__Proteobacteria; c__Gammaproteobacteria; o__Enterobacteriales; f__Enterobacteriaceae; g__Morganella; s__morganii	0	0	0	0	0	0	0	0	0	0	0	0	6	0	0	0	0	0	0	0	0	0	0	0	0	147	1	0
New.CleanUp.ReferenceOTU16182	k__Bacteria; p__Firmicutes; c__Bacilli; o__Lactobacillales; f__Streptococcaceae; g__Streptococcus; s__infantis	1	0	0	0	0	1	70	0	0	10	0	0	0	0	0	0	0	0	0	0	1	6	0	0	0	3	0	0
New.CleanUp.ReferenceOTU16261	k__Bacteria; p__Actinobacteria; c__Actinobacteria; o__Actinomycetales; unclassified; unclassified; unclassified	0	0	0	0	0	0	0	0	0	0	0	0	0	0	0	0	0	0	0	0	0	0	132	0	0	0	0	0
New.CleanUp.ReferenceOTU16494	k__Bacteria; p__Actinobacteria; c__Actinobacteria; o__Actinomycetales; f__Microbacteriaceae; unclassified; unclassified	0	0	0	0	0	0	0	0	0	0	0	59	0	0	0	0	0	0	0	0	0	0	3	0	7	0	0	0
New.CleanUp.ReferenceOTU16649	k__Bacteria; p__Actinobacteria; c__Actinobacteria; o__Actinomycetales; unclassified; unclassified; unclassified	0	0	0	0	0	0	0	0	0	0	0	1	0	0	0	0	0	39	0	0	0	0	8	0	0	0	0	0
New.CleanUp.ReferenceOTU16786	k__Bacteria; p__Proteobacteria; c__Gammaproteobacteria; o__Pseudomonadales; f__Pseudomonadaceae; g__Pseudomonas; unclassified	0	0	0	0	0	0	0	0	0	0	0	0	0	4	0	0	0	0	0	0	0	0	0	0	0	0	14849	0
New.CleanUp.ReferenceOTU16816	k__Bacteria; unclassified; unclassified; unclassified; unclassified; unclassified; unclassified	0	0	0	0	0	0	0	413	0	0	0	0	0	0	0	0	0	0	0	0	0	0	0	0	0	0	0	0
New.CleanUp.ReferenceOTU16914	k__Bacteria; p__Chloroflexi; c__Anaerolineae; unclassified; unclassified; unclassified; unclassified	0	0	0	0	0	0	0	58	0	0	0	0	0	0	0	0	0	0	0	0	0	0	0	0	0	0	0	0
New.CleanUp.ReferenceOTU17139	k__Bacteria; p__Chloroflexi; c__Thermomicrobia; o__AKYG1722; unclassified; unclassified; unclassified	0	0	0	0	0	0	0	151	0	0	0	1	0	0	0	0	0	0	0	0	0	0	0	0	0	0	0	0
New.CleanUp.ReferenceOTU17205	k__Bacteria; p__Actinobacteria; c__Actinobacteria; o__Actinomycetales; f__Sporichthyaceae; g__Sporichthya; unclassified	0	0	0	0	0	0	0	77	0	0	0	0	0	0	0	0	0	0	0	0	0	0	0	0	0	0	0	0
New.CleanUp.ReferenceOTU17348	k__Bacteria; p__Proteobacteria; c__Gammaproteobacteria; o__Enterobacteriales; f__Enterobacteriaceae; unclassified; unclassified	0	0	0	0	0	0	0	0	0	0	0	0	0	0	0	0	0	0	0	0	0	75	0	0	0	0	0	0
New.CleanUp.ReferenceOTU17352	k__Bacteria; p__Chloroflexi; c__Chloroflexi; o__[Roseiflexales]; f__[Kouleothrixaceae]; unclassified; unclassified	0	0	0	0	0	0	0	52	0	0	0	0	0	0	0	0	0	0	0	0	0	0	0	0	0	0	0	0
New.CleanUp.ReferenceOTU17357	k__Bacteria; p__Proteobacteria; c__Gammaproteobacteria; o__Enterobacteriales; f__Enterobacteriaceae; unclassified; unclassified	0	0	0	0	0	0	0	0	0	0	0	0	0	0	0	0	0	0	0	0	0	29	0	64	0	0	0	0
New.CleanUp.ReferenceOTU17450	k__Bacteria; p__Firmicutes; c__Bacilli; o__Lactobacillales; f__Streptococcaceae; g__Streptococcus; s__infantis	0	0	0	0	0	0	41	0	0	1	0	0	0	0	0	0	0	0	0	0	0	30	0	1	0	0	0	0
New.CleanUp.ReferenceOTU17770	k__Bacteria; p__Proteobacteria; c__Alphaproteobacteria; o__Rhizobiales; unclassified; unclassified; unclassified	0	0	0	0	0	0	0	0	0	0	0	1	0	0	0	0	1	9	0	0	0	0	664	0	0	0	0	0
New.CleanUp.ReferenceOTU17945	k__Bacteria; p__Chloroflexi; c__Anaerolineae; o__GCA004; unclassified; unclassified; unclassified	0	0	0	0	0	0	0	380	0	0	0	0	0	0	0	0	0	0	0	0	0	0	0	0	0	0	0	0
New.CleanUp.ReferenceOTU18140	k__Bacteria; p__Proteobacteria; c__Gammaproteobacteria; o__Enterobacteriales; f__Enterobacteriaceae; unclassified; unclassified	0	0	0	0	0	0	0	0	0	0	0	0	23	0	0	0	0	0	0	0	0	0	0	0	0	261	0	0
New.CleanUp.ReferenceOTU18184	k__Bacteria; p__Proteobacteria; c__Alphaproteobacteria; o__Rhodobacterales; f__Rhodobacteraceae; unclassified; unclassified	0	0	0	0	0	0	0	0	0	0	0	0	0	0	0	0	0	0	0	0	0	115	0	27	0	0	0	0
New.CleanUp.ReferenceOTU18391	k__Bacteria; p__Actinobacteria; c__Actinobacteria; o__Actinomycetales; f__Williamsiaceae; g__Williamsia; s__serinedens	0	0	0	0	0	0	0	0	0	0	0	1	0	0	0	0	0	0	0	0	0	0	129	0	0	0	0	0
New.CleanUp.ReferenceOTU18479	k__Bacteria; p__Cyanobacteria; c__Synechococcophycideae; o__Pseudanabaenales; f__Pseudanabaenaceae; g__Leptolyngbya; unclassified	0	0	0	0	0	0	0	87	0	0	0	0	0	0	0	0	0	0	0	0	0	0	0	0	0	0	0	0
New.CleanUp.ReferenceOTU18480	k__Bacteria; p__Chloroflexi; c__Anaerolineae; o__S0208; unclassified; unclassified; unclassified	0	0	0	0	0	0	0	863	1	0	0	0	0	0	0	0	0	0	0	0	0	0	0	0	0	0	0	0
New.CleanUp.ReferenceOTU18481	k__Bacteria; unclassified; unclassified; unclassified; unclassified; unclassified; unclassified	0	0	0	0	0	0	0	248	0	0	0	0	0	0	0	0	0	0	0	0	0	0	0	0	0	0	0	0
New.CleanUp.ReferenceOTU18546	k__Bacteria; p__Proteobacteria; c__Alphaproteobacteria; o__Sphingomonadales; f__Sphingomonadaceae; g__Sphingomonas; s__yabuuchiae	1	0	0	105	1	0	0	0	0	5	0	10	0	0	1	0	68	2	159	0	0	0	28	0	0	0	0	1
New.CleanUp.ReferenceOTU18576	k__Bacteria; p__Proteobacteria; c__Gammaproteobacteria; o__Enterobacteriales; f__Enterobacteriaceae; unclassified; unclassified	0	0	0	0	0	0	0	0	0	0	0	0	0	0	0	0	0	0	0	0	1	77	0	0	0	0	0	0
New.CleanUp.ReferenceOTU18633	k__Bacteria; p__Proteobacteria; c__Alphaproteobacteria; o__Sphingomonadales; f__Sphingomonadaceae; g__Sphingomonas; unclassified	0	0	0	0	0	0	0	0	0	0	0	0	0	0	0	0	0	5	0	0	0	0	71	0	0	0	0	0
New.CleanUp.ReferenceOTU18956	k__Bacteria; p__Chloroflexi; c__Anaerolineae; o__A31; f__S47; unclassified; unclassified	0	0	0	0	0	0	0	112	0	0	0	0	0	0	0	0	0	0	0	0	0	0	0	0	0	0	0	0
New.CleanUp.ReferenceOTU19151	k__Bacteria; p__Chloroflexi; c__Anaerolineae; o__S0208; unclassified; unclassified; unclassified	0	0	0	0	0	0	0	154	0	0	0	0	0	0	0	0	0	0	0	0	0	0	0	0	0	0	0	0
New.CleanUp.ReferenceOTU19166	k__Bacteria; p__Proteobacteria; c__Gammaproteobacteria; o__Enterobacteriales; f__Enterobacteriaceae; g__Serratia; unclassified	0	0	0	0	0	0	0	0	0	0	0	0	0	0	0	0	0	0	0	0	1	81	0	29	0	0	0	0
New.CleanUp.ReferenceOTU19180	k__Bacteria; p__Actinobacteria; c__Actinobacteria; o__Actinomycetales; f__Microbacteriaceae; unclassified; unclassified	0	0	0	0	0	0	0	0	0	0	0	16	0	0	0	0	0	0	0	0	0	0	70	0	21	0	0	0
New.CleanUp.ReferenceOTU19206	k__Bacteria; p__Actinobacteria; c__Actinobacteria; o__Actinomycetales; f__Williamsiaceae; g__Williamsia; s__serinedens	0	0	0	0	0	0	0	0	0	0	0	0	0	0	0	0	0	0	0	0	0	0	48	0	0	0	0	0
New.CleanUp.ReferenceOTU19268	k__Bacteria; p__Proteobacteria; c__Gammaproteobacteria; unclassified; unclassified; unclassified; unclassified	0	0	0	0	0	0	0	0	0	0	0	0	0	0	0	0	0	0	0	0	0	48	0	0	0	0	0	0
New.CleanUp.ReferenceOTU19271	k__Bacteria; p__Actinobacteria; c__Actinobacteria; o__Actinomycetales; f__Microbacteriaceae; g__Microbacterium; s__chocolatum	0	1	0	6	0	0	0	0	0	0	0	103	0	0	0	0	0	7	1	0	0	1	46	0	5	0	0	0
New.CleanUp.ReferenceOTU19331	k__Bacteria; unclassified; unclassified; unclassified; unclassified; unclassified; unclassified	0	0	0	0	0	0	0	110	0	0	0	0	0	0	0	0	0	0	0	0	0	0	0	0	0	0	0	0
New.CleanUp.ReferenceOTU19384	k__Bacteria; p__Proteobacteria; c__Gammaproteobacteria; o__Enterobacteriales; f__Enterobacteriaceae; g__Escherichia; s__coli	0	0	0	0	0	0	0	0	0	0	0	0	0	0	0	0	0	0	0	0	1	1	0	24	0	34	0	0
New.CleanUp.ReferenceOTU19524	k__Bacteria; unclassified; unclassified; unclassified; unclassified; unclassified; unclassified	0	0	0	0	0	0	0	108	0	0	0	0	0	0	0	0	0	0	0	0	0	0	0	0	0	0	0	0
New.CleanUp.ReferenceOTU19679	k__Bacteria; p__Actinobacteria; c__Actinobacteria; o__Actinomycetales; unclassified; unclassified; unclassified	0	0	0	0	0	0	0	0	0	0	0	7	0	0	0	0	0	2	0	0	0	0	900	0	1	0	0	0
New.CleanUp.ReferenceOTU19785	k__Bacteria; p__Proteobacteria; c__Gammaproteobacteria; unclassified; unclassified; unclassified; unclassified	0	0	0	0	0	0	0	0	0	0	0	0	0	0	0	0	0	0	0	0	0	60	0	0	0	0	0	0
New.CleanUp.ReferenceOTU19998	k__Bacteria; p__Actinobacteria; c__Actinobacteria; o__Actinomycetales; f__Brevibacteriaceae; g__Brevibacterium; unclassified	0	0	0	0	0	0	0	0	0	0	0	0	0	0	0	0	0	0	0	0	0	27	0	30	0	0	0	0
New.CleanUp.ReferenceOTU20097	k__Bacteria; p__Chloroflexi; c__Anaerolineae; o__Caldilineales; f__Caldilineaceae; unclassified; unclassified	0	0	0	0	0	0	0	907	0	0	0	0	0	0	0	0	0	0	0	0	0	0	0	0	0	0	0	0
New.CleanUp.ReferenceOTU20162	k__Bacteria; p__Chloroflexi; c__TK17; o__mle1-48; unclassified; unclassified; unclassified	0	0	0	0	0	0	0	159	0	0	0	0	0	0	0	0	0	0	0	0	0	0	0	0	0	0	0	0
New.CleanUp.ReferenceOTU20254	k__Bacteria; p__Proteobacteria; c__Gammaproteobacteria; o__Enterobacteriales; f__Enterobacteriaceae; unclassified; unclassified	0	0	0	0	0	0	0	0	0	0	0	0	0	0	0	0	0	0	0	0	3	35	0	69	0	0	0	0
New.CleanUp.ReferenceOTU20267	k__Bacteria; p__Chloroflexi; c__Anaerolineae; o__Anaerolineales; f__Anaerolinaceae; g__Anaerolinea; unclassified	0	0	0	0	0	0	0	97	0	0	0	0	0	0	0	0	0	0	0	0	0	0	0	0	0	0	0	0
New.CleanUp.ReferenceOTU20310	k__Bacteria; p__Proteobacteria; c__Gammaproteobacteria; o__Enterobacteriales; f__Enterobacteriaceae; unclassified; unclassified	0	0	0	0	0	0	0	0	0	1	0	0	0	0	0	0	0	0	0	0	12	7	0	29	0	0	0	0
New.CleanUp.ReferenceOTU20346	k__Bacteria; p__Chloroflexi; c__C0119; unclassified; unclassified; unclassified; unclassified	0	0	0	0	0	0	0	207	0	0	0	0	0	0	0	0	0	0	0	0	0	0	0	0	0	0	0	0
New.CleanUp.ReferenceOTU20371	k__Bacteria; p__Firmicutes; c__Bacilli; o__Bacillales; f__Staphylococcaceae; g__Staphylococcus; unclassified	0	0	0	94	0	0	0	0	0	0	0	5	0	0	0	0	0	0	13	0	3	5	2	5	0	0	0	0
New.CleanUp.ReferenceOTU20478	k__Bacteria; p__Proteobacteria; unclassified; unclassified; unclassified; unclassified; unclassified	0	0	0	0	0	0	0	0	0	0	0	0	0	0	0	0	0	0	0	0	3	96	0	63	0	0	0	0
New.CleanUp.ReferenceOTU20624	k__Bacteria; p__Proteobacteria; c__Alphaproteobacteria; o__Rhizobiales; f__Methylobacteriaceae; g__Methylobacterium; s__hispanicum	0	0	0	0	0	0	0	0	0	0	0	0	0	0	0	0	0	3	0	1	0	1	173	0	0	0	0	0
New.CleanUp.ReferenceOTU20756	k__Bacteria; p__Proteobacteria; c__Gammaproteobacteria; unclassified; unclassified; unclassified; unclassified	0	0	0	0	0	0	0	0	0	0	0	0	0	0	0	0	0	0	0	0	0	0	0	1	0	62	0	0
New.CleanUp.ReferenceOTU20879	k__Bacteria; unclassified; unclassified; unclassified; unclassified; unclassified; unclassified	0	0	0	0	0	0	0	54	0	0	0	0	0	0	0	0	0	0	0	0	0	0	0	0	0	0	0	0
New.CleanUp.ReferenceOTU21139	k__Bacteria; unclassified; unclassified; unclassified; unclassified; unclassified; unclassified	0	0	0	0	0	0	0	242	0	0	0	0	0	0	0	0	0	0	0	0	0	0	0	0	0	0	0	0
New.CleanUp.ReferenceOTU21146	k__Bacteria; p__Actinobacteria; c__Acidimicrobiia; o__Acidimicrobiales; f__EB1017; unclassified; unclassified	0	0	0	0	0	0	0	100	0	0	0	0	0	0	0	0	0	0	0	0	0	0	0	0	0	0	0	0
New.CleanUp.ReferenceOTU21172	k__Bacteria; p__Actinobacteria; c__Actinobacteria; o__Actinomycetales; f__Corynebacteriaceae; g__Corynebacterium; unclassified	0	0	0	0	0	0	0	0	0	0	0	0	0	0	0	0	0	0	0	0	0	68	0	1	0	0	0	0
New.CleanUp.ReferenceOTU21240	k__Bacteria; p__Proteobacteria; c__Alphaproteobacteria; o__Rhizobiales; f__Methylobacteriaceae; g__Methylobacterium; s__organophilum	0	0	0	0	0	0	0	0	0	4	0	0	0	0	5	0	0	2	48	0	0	0	1	0	0	0	0	0
New.CleanUp.ReferenceOTU21413	k__Bacteria; p__Proteobacteria; c__Gammaproteobacteria; o__Alteromonadales; f__Shewanellaceae; g__Shewanella; unclassified	2	1	0	0	1	0	1	0	0	0	0	0	0	0	0	48	12	0	1	0	0	75	0	9	0	30	0	0
New.CleanUp.ReferenceOTU21468	k__Bacteria; p__Chloroflexi; c__Anaerolineae; unclassified; unclassified; unclassified; unclassified	0	0	0	0	0	0	0	675	0	0	0	0	0	0	0	0	0	0	0	0	0	0	0	0	0	0	0	0
New.CleanUp.ReferenceOTU21646	k__Bacteria; p__Firmicutes; c__Bacilli; o__Bacillales; unclassified; unclassified; unclassified	0	0	0	0	0	0	0	0	0	0	0	0	0	0	0	0	0	0	13	0	39	43	40	31	0	0	0	0
New.CleanUp.ReferenceOTU21649	k__Bacteria; p__Chloroflexi; c__Thermomicrobia; o__JG30-KF-CM45; unclassified; unclassified; unclassified	0	0	0	0	0	0	0	81	0	0	0	0	0	0	0	0	0	0	0	0	0	0	0	0	0	0	0	0
New.CleanUp.ReferenceOTU21658	k__Bacteria; p__Chloroflexi; c__Anaerolineae; o__GCA004; unclassified; unclassified; unclassified	0	0	0	0	0	0	0	455	0	0	0	0	0	0	0	0	0	0	0	0	0	0	0	0	0	0	0	0
New.CleanUp.ReferenceOTU21740	k__Bacteria; p__Proteobacteria; c__Gammaproteobacteria; o__Enterobacteriales; f__Enterobacteriaceae; unclassified; unclassified	0	0	0	0	0	0	0	0	0	3	0	0	0	0	0	0	0	0	0	0	0	44	2	28	0	0	0	0
New.CleanUp.ReferenceOTU21897	k__Bacteria; unclassified; unclassified; unclassified; unclassified; unclassified; unclassified	1	9	0	0	0	0	15	0	0	0	0	2	0	0	18	35	13	31	0	0	137	0	0	1	4	0	0	0
New.CleanUp.ReferenceOTU21971	k__Bacteria; p__Chloroflexi; c__Thermomicrobia; o__JG30-KF-CM45; unclassified; unclassified; unclassified	0	0	0	0	0	0	0	93	0	0	0	0	0	0	0	0	0	0	0	0	0	0	0	0	0	0	0	0
New.CleanUp.ReferenceOTU21988	k__Bacteria; p__Planctomycetes; c__Planctomycetia; o__Gemmatales; f__Gemmataceae; g__Gemmata; unclassified	0	0	0	0	0	0	0	57	0	0	0	0	0	0	0	0	0	0	0	0	1	0	0	0	0	0	0	0
New.CleanUp.ReferenceOTU21993	k__Bacteria; p__Actinobacteria; c__Actinobacteria; o__Actinomycetales; unclassified; unclassified; unclassified	0	0	0	0	0	0	0	0	0	0	0	0	0	0	0	0	0	0	0	0	0	228	0	0	0	0	0	0
New.CleanUp.ReferenceOTU22090	k__Bacteria; unclassified; unclassified; unclassified; unclassified; unclassified; unclassified	0	0	0	0	0	0	0	786	0	0	0	0	0	0	0	0	0	0	0	0	0	0	0	0	0	0	0	0
New.CleanUp.ReferenceOTU22094	k__Bacteria; p__Cyanobacteria; c__Synechococcophycideae; o__Pseudanabaenales; f__Pseudanabaenaceae; unclassified; unclassified	0	0	0	0	0	0	0	49	0	0	0	0	0	0	0	0	0	0	0	0	0	0	0	0	0	0	0	0
New.CleanUp.ReferenceOTU22103	k__Bacteria; p__Chloroflexi; c__Chloroflexi; o__[Roseiflexales]; f__[Kouleothrixaceae]; unclassified; unclassified	0	0	0	0	0	0	0	73	0	0	0	0	0	0	0	0	0	0	0	0	0	0	0	0	0	0	0	0
New.CleanUp.ReferenceOTU22152	k__Bacteria; p__Chloroflexi; c__TK10; o__AKYG885; f__5B-12; unclassified; unclassified	0	0	0	0	0	0	0	126	0	0	0	0	0	0	0	0	0	0	0	0	0	0	0	0	0	0	0	0
New.CleanUp.ReferenceOTU22229	k__Bacteria; p__Chloroflexi; c__Anaerolineae; o__S0208; unclassified; unclassified; unclassified	0	0	0	0	0	0	0	85	0	0	0	0	0	0	0	0	0	0	0	0	0	0	0	0	0	0	0	0
New.CleanUp.ReferenceOTU22336	k__Bacteria; p__Actinobacteria; c__Actinobacteria; o__Actinomycetales; unclassified; unclassified; unclassified	0	0	0	0	0	0	0	63	0	0	0	0	0	0	0	0	0	0	0	0	0	0	0	0	0	0	0	0
New.CleanUp.ReferenceOTU22339	k__Bacteria; p__Firmicutes; c__Bacilli; o__Bacillales; f__Staphylococcaceae; g__Staphylococcus; unclassified	0	0	0	4	0	0	0	0	0	0	11	0	0	0	0	0	0	0	33	0	1	0	0	1	0	0	0	8
New.CleanUp.ReferenceOTU22388	k__Bacteria; p__Proteobacteria; c__Gammaproteobacteria; o__Pseudomonadales; f__Moraxellaceae; g__Acinetobacter; unclassified	0	0	0	0	0	0	0	0	0	0	0	0	0	0	0	0	0	0	0	0	0	52	0	0	0	0	0	0
New.CleanUp.ReferenceOTU22510	k__Bacteria; p__Proteobacteria; c__Gammaproteobacteria; unclassified; unclassified; unclassified; unclassified	0	0	0	0	0	0	0	0	0	0	0	0	0	0	0	0	0	0	0	0	0	0	0	0	0	75	0	0
New.CleanUp.ReferenceOTU22591	k__Bacteria; p__Proteobacteria; c__Gammaproteobacteria; unclassified; unclassified; unclassified; unclassified	0	0	0	0	0	0	0	0	0	0	0	0	0	0	0	0	0	0	0	0	0	77	0	15	0	0	0	0
New.CleanUp.ReferenceOTU22689	k__Bacteria; p__Proteobacteria; c__Gammaproteobacteria; unclassified; unclassified; unclassified; unclassified	0	0	0	0	0	0	0	0	0	0	0	0	0	0	0	0	0	0	0	0	2	211	0	33	0	0	0	0
New.CleanUp.ReferenceOTU22693	k__Bacteria; p__Proteobacteria; c__Gammaproteobacteria; o__Enterobacteriales; f__Enterobacteriaceae; unclassified; unclassified	0	0	0	0	0	0	0	0	0	0	0	0	0	0	0	0	0	0	0	0	1	0	0	87	0	0	0	0
New.CleanUp.ReferenceOTU22951	k__Bacteria; p__Firmicutes; c__Bacilli; o__Gemellales; f__Gemellaceae; g__Gemella; unclassified	0	0	0	0	0	0	0	0	8	1	0	0	0	0	93	0	0	0	0	0	0	0	0	0	0	0	0	0
New.CleanUp.ReferenceOTU22959	k__Bacteria; p__Chloroflexi; c__Ellin6529; unclassified; unclassified; unclassified; unclassified	0	0	0	0	0	0	0	64	0	0	0	0	0	0	0	0	0	0	0	0	0	0	0	0	0	0	0	0
New.CleanUp.ReferenceOTU22996	k__Bacteria; p__Chloroflexi; c__Anaerolineae; o__SJA-15; unclassified; unclassified; unclassified	0	0	0	0	0	0	0	106	0	0	0	0	0	0	0	0	0	0	0	0	0	0	0	0	0	0	0	0
New.CleanUp.ReferenceOTU23034	k__Bacteria; p__Chloroflexi; c__Chloroflexi; o__[Roseiflexales]; f__[Kouleothrixaceae]; unclassified; unclassified	0	0	0	0	0	0	0	124	0	0	0	0	0	0	0	0	0	0	0	0	0	0	0	0	0	0	0	0
New.CleanUp.ReferenceOTU23116	k__Bacteria; p__Firmicutes; c__Bacilli; o__Gemellales; f__Gemellaceae; g__Gemella; unclassified	0	0	0	0	0	0	0	1	48	0	0	0	0	0	3	0	0	0	0	0	0	0	0	0	0	0	0	0
New.CleanUp.ReferenceOTU23138	k__Bacteria; p__Chloroflexi; c__Chloroflexi; o__[Roseiflexales]; f__[Kouleothrixaceae]; unclassified; unclassified	0	0	0	0	0	0	0	114	0	0	0	0	0	0	0	0	0	0	0	0	0	0	0	0	0	0	0	0
New.CleanUp.ReferenceOTU23144	k__Bacteria; p__Actinobacteria; c__Actinobacteria; o__Actinomycetales; f__Microbacteriaceae; unclassified; unclassified	0	0	0	0	0	0	0	0	0	0	0	0	0	0	0	0	0	0	0	0	0	0	60	0	0	0	0	0
New.CleanUp.ReferenceOTU23241	k__Bacteria; p__Chloroflexi; c__C0119; unclassified; unclassified; unclassified; unclassified	0	0	0	0	0	0	0	451	0	0	0	0	0	0	0	0	0	0	0	0	0	0	0	0	0	0	0	0
New.CleanUp.ReferenceOTU23265	k__Bacteria; p__Proteobacteria; c__Gammaproteobacteria; o__Pseudomonadales; f__Pseudomonadaceae; g__Pseudomonas; unclassified	0	0	0	0	0	0	0	0	0	0	0	0	0	0	0	0	0	0	0	0	0	2	0	0	0	0	53	0
New.CleanUp.ReferenceOTU23464	k__Bacteria; p__Actinobacteria; c__Actinobacteria; o__Actinomycetales; f__Brevibacteriaceae; g__Brevibacterium; unclassified	0	0	0	34	0	0	0	0	0	0	0	0	0	0	0	0	4	1	19	0	3	0	33	0	1	0	0	0
New.CleanUp.ReferenceOTU23497	k__Bacteria; p__Proteobacteria; c__Gammaproteobacteria; o__Pseudomonadales; f__Pseudomonadaceae; g__Pseudomonas; unclassified	0	0	0	0	0	0	0	0	0	0	0	0	0	7	0	0	0	0	0	0	0	0	0	0	0	0	142	0
New.CleanUp.ReferenceOTU23505	k__Bacteria; p__Actinobacteria; c__Actinobacteria; o__Actinomycetales; f__Mycobacteriaceae; g__Mycobacterium; unclassified	0	0	0	0	0	0	49	0	0	0	0	0	0	0	0	0	0	0	0	0	0	0	0	0	0	0	0	0
New.CleanUp.ReferenceOTU23605	k__Bacteria; unclassified; unclassified; unclassified; unclassified; unclassified; unclassified	0	0	0	0	0	0	0	0	0	0	0	0	48	0	0	0	0	0	0	0	0	0	0	0	0	0	0	0
New.CleanUp.ReferenceOTU23618	k__Bacteria; p__Proteobacteria; c__Gammaproteobacteria; o__Enterobacteriales; f__Enterobacteriaceae; unclassified; unclassified	0	0	0	0	0	0	0	0	0	6	0	0	0	0	1	0	0	0	0	0	116	12	0	25	0	0	0	0
New.CleanUp.ReferenceOTU23724	k__Bacteria; p__Chloroflexi; c__C0119; unclassified; unclassified; unclassified; unclassified	0	0	0	0	0	0	0	80	0	0	0	0	0	0	0	0	0	0	0	0	0	0	0	0	0	0	0	0
New.CleanUp.ReferenceOTU23858	k__Bacteria; p__TM7; c__TM7-1; unclassified; unclassified; unclassified; unclassified	0	0	0	0	0	0	0	231	0	0	0	0	0	0	0	0	0	0	0	0	0	0	0	0	0	0	0	0
New.CleanUp.ReferenceOTU23913	k__Bacteria; unclassified; unclassified; unclassified; unclassified; unclassified; unclassified	0	0	0	0	0	0	0	0	0	60	0	0	0	0	1	0	0	0	0	0	0	0	0	3	0	0	0	0
New.CleanUp.ReferenceOTU23922	k__Bacteria; unclassified; unclassified; unclassified; unclassified; unclassified; unclassified	0	0	0	0	0	0	0	0	0	0	0	0	0	0	0	0	0	1	0	0	0	0	51	0	0	0	0	0
New.CleanUp.ReferenceOTU24034	k__Bacteria; p__Proteobacteria; c__Gammaproteobacteria; o__Enterobacteriales; f__Enterobacteriaceae; unclassified; unclassified	0	0	0	0	0	0	0	0	0	0	0	0	0	0	0	0	0	0	0	0	0	14	0	55	0	0	0	0
New.CleanUp.ReferenceOTU24079	k__Bacteria; p__Proteobacteria; c__Alphaproteobacteria; o__Rhodobacterales; f__Rhodobacteraceae; g__Paracoccus; s__marcusii	0	0	0	0	0	0	0	0	0	0	0	0	0	0	0	0	0	0	0	0	0	82	0	126	0	0	0	0
New.CleanUp.ReferenceOTU24083	k__Bacteria; p__Chloroflexi; c__C0119; unclassified; unclassified; unclassified; unclassified	0	0	0	0	0	0	0	129	0	0	0	0	0	0	0	0	0	0	0	0	0	0	0	0	0	0	0	0
New.CleanUp.ReferenceOTU24094	k__Bacteria; p__Chloroflexi; c__Anaerolineae; o__GCA004; unclassified; unclassified; unclassified	0	0	0	0	0	0	0	102	0	0	0	0	0	0	0	0	0	0	0	0	0	0	0	0	0	0	0	0
New.CleanUp.ReferenceOTU24214	k__Bacteria; p__Firmicutes; c__Bacilli; o__Bacillales; f__Staphylococcaceae; g__Staphylococcus; unclassified	0	0	0	0	0	0	0	0	0	0	0	0	0	0	0	0	0	0	0	0	61	25	0	5	0	0	0	0
New.CleanUp.ReferenceOTU24400	k__Bacteria; p__Chloroflexi; c__Ellin6529; unclassified; unclassified; unclassified; unclassified	0	0	0	0	0	0	0	64	0	0	0	0	0	0	0	0	0	0	0	0	0	0	0	0	0	0	0	0
New.CleanUp.ReferenceOTU24470	k__Bacteria; p__Proteobacteria; c__Gammaproteobacteria; o__Enterobacteriales; f__Enterobacteriaceae; unclassified; unclassified	0	0	0	0	0	0	0	0	0	0	0	0	0	0	0	0	0	0	0	0	0	0	0	102	0	0	0	0
New.CleanUp.ReferenceOTU24642	k__Bacteria; unclassified; unclassified; unclassified; unclassified; unclassified; unclassified	0	1	0	0	1	1	2	0	0	8	0	0	0	0	41	17	5	0	1	0	13	0	0	0	14	0	0	0
New.CleanUp.ReferenceOTU24748	k__Bacteria; p__Proteobacteria; c__Gammaproteobacteria; o__Pasteurellales; f__Pasteurellaceae; g__Haemophilus; s__influenzae	0	0	0	0	0	0	0	0	0	0	0	0	0	0	0	0	0	0	0	0	0	0	0	0	0	139	1	0
New.CleanUp.ReferenceOTU24827	k__Bacteria; p__Chloroflexi; c__Chloroflexi; unclassified; unclassified; unclassified; unclassified	0	0	0	0	0	0	0	119	0	0	0	0	0	0	0	0	0	0	0	0	0	0	0	0	0	0	0	0
New.CleanUp.ReferenceOTU24969	k__Bacteria; p__TM7; c__SC3; unclassified; unclassified; unclassified; unclassified	0	0	0	0	0	0	0	71	0	0	0	0	0	0	0	0	0	0	0	0	0	0	0	0	0	0	0	0
New.CleanUp.ReferenceOTU25311	k__Bacteria; p__Proteobacteria; c__Gammaproteobacteria; o__Pseudomonadales; f__Moraxellaceae; g__Acinetobacter; s__guillouiae	0	0	0	0	0	0	0	0	0	0	0	0	0	0	0	0	0	0	0	0	0	57	0	0	0	0	0	0
New.CleanUp.ReferenceOTU25386	k__Bacteria; p__TM7; c__TM7-1; unclassified; unclassified; unclassified; unclassified	0	0	0	0	0	0	0	55	0	0	0	0	0	0	0	0	0	0	0	0	0	0	0	0	0	0	0	0
New.CleanUp.ReferenceOTU25644	k__Bacteria; p__Chloroflexi; c__Anaerolineae; o__GCA004; unclassified; unclassified; unclassified	0	0	0	0	0	0	0	82	0	0	0	0	0	0	0	0	0	0	0	0	0	0	0	0	0	0	0	0
New.CleanUp.ReferenceOTU25806	k__Bacteria; p__Proteobacteria; c__Gammaproteobacteria; o__Enterobacteriales; f__Enterobacteriaceae; unclassified; unclassified	0	0	0	0	0	0	0	0	0	0	0	4	0	0	0	0	0	0	0	0	0	2	36	13	0	0	0	0
New.CleanUp.ReferenceOTU25808	k__Bacteria; p__Chloroflexi; c__Ellin6529; unclassified; unclassified; unclassified; unclassified	0	0	0	0	0	0	0	51	0	0	0	0	0	0	0	0	0	0	0	0	0	0	0	0	0	0	0	0
New.CleanUp.ReferenceOTU26146	k__Bacteria; p__Actinobacteria; c__Actinobacteria; o__Actinomycetales; f__Corynebacteriaceae; g__Corynebacterium; unclassified	0	0	0	0	0	0	0	0	0	0	0	0	0	0	0	0	0	0	0	0	0	65	0	0	0	0	0	0
New.CleanUp.ReferenceOTU26154	k__Bacteria; p__Chloroflexi; c__Chloroflexi; unclassified; unclassified; unclassified; unclassified	0	0	0	0	0	0	0	50	0	0	0	0	0	0	0	0	0	0	0	0	0	0	0	0	0	0	0	0
New.CleanUp.ReferenceOTU26331	k__Bacteria; p__Proteobacteria; unclassified; unclassified; unclassified; unclassified; unclassified	0	0	0	0	0	0	0	0	0	0	0	0	0	0	0	0	0	0	0	0	0	69	0	69	0	0	0	0
New.CleanUp.ReferenceOTU26342	k__Bacteria; unclassified; unclassified; unclassified; unclassified; unclassified; unclassified	0	0	0	0	0	0	0	111	0	0	0	0	0	0	0	0	0	0	0	0	0	0	0	0	0	0	0	0
New.CleanUp.ReferenceOTU26356	k__Bacteria; p__Actinobacteria; c__Actinobacteria; o__Actinomycetales; unclassified; unclassified; unclassified	0	0	0	0	0	0	0	0	0	0	0	13	0	0	0	0	0	0	0	0	0	0	36	0	0	0	0	0
New.CleanUp.ReferenceOTU26440	k__Bacteria; p__Actinobacteria; c__Actinobacteria; o__Actinomycetales; f__Corynebacteriaceae; g__Corynebacterium; unclassified	0	0	0	0	0	0	0	0	0	0	0	0	0	0	0	0	0	0	0	0	0	112	0	2	0	0	0	0
New.CleanUp.ReferenceOTU26474	k__Bacteria; p__Proteobacteria; c__Alphaproteobacteria; o__Rhizobiales; f__Methylobacteriaceae; g__Methylobacterium; unclassified	0	0	0	0	0	0	0	0	0	0	0	1	0	0	0	0	0	2	0	0	0	0	160	0	0	0	0	0
New.CleanUp.ReferenceOTU26478	k__Bacteria; p__Proteobacteria; unclassified; unclassified; unclassified; unclassified; unclassified	0	0	0	0	0	0	0	0	0	0	0	0	0	0	0	0	0	0	0	0	62	6	66	1	0	0	0	0
New.CleanUp.ReferenceOTU26511	k__Bacteria; p__Actinobacteria; c__Actinobacteria; o__Actinomycetales; unclassified; unclassified; unclassified	0	0	0	0	0	0	0	0	0	0	0	4	0	0	0	0	0	61	0	0	0	0	26	0	0	0	0	0
New.CleanUp.ReferenceOTU26663	k__Bacteria; p__Firmicutes; c__Bacilli; o__Bacillales; unclassified; unclassified; unclassified	0	0	0	0	0	0	0	0	0	0	0	0	0	0	0	0	0	0	0	0	1	52	0	3	0	0	0	0
New.CleanUp.ReferenceOTU27010	k__Bacteria; p__Proteobacteria; c__Gammaproteobacteria; unclassified; unclassified; unclassified; unclassified	0	0	0	0	0	0	0	0	0	0	0	0	0	0	0	0	0	0	0	0	11	99	0	108	0	0	0	0
New.CleanUp.ReferenceOTU27064	k__Bacteria; p__Chloroflexi; c__Anaerolineae; o__S0208; unclassified; unclassified; unclassified	0	0	0	0	0	0	0	543	0	0	0	0	0	0	0	0	0	0	0	0	0	0	0	0	0	0	0	0
New.CleanUp.ReferenceOTU27197	k__Bacteria; p__Chloroflexi; c__Chloroflexi; o__Herpetosiphonales; unclassified; unclassified; unclassified	0	0	0	0	0	0	0	47	0	0	0	0	0	0	0	0	0	0	0	0	0	0	0	0	0	0	0	0
New.CleanUp.ReferenceOTU27479	k__Bacteria; p__Proteobacteria; c__Alphaproteobacteria; o__Sphingomonadales; f__Sphingomonadaceae; g__Sphingomonas; unclassified	0	0	0	0	0	0	0	0	0	1	0	0	0	0	0	0	0	9	2	0	0	0	312	0	0	0	0	0
New.CleanUp.ReferenceOTU27480	k__Bacteria; p__Firmicutes; c__Bacilli; o__Bacillales; f__Bacillaceae; g__Bacillus; s__cereus	0	0	0	0	0	0	0	0	0	0	0	0	0	0	0	799	0	0	0	0	0	0	0	6	0	1	0	0
New.CleanUp.ReferenceOTU27731	k__Bacteria; p__Planctomycetes; c__Planctomycetia; o__Gemmatales; f__Gemmataceae; unclassified; unclassified	0	0	0	0	0	0	0	60	0	0	0	0	0	0	0	0	0	0	0	0	0	0	0	0	0	0	0	0
New.CleanUp.ReferenceOTU27833	k__Bacteria; p__Chloroflexi; c__Chloroflexi; o__[Roseiflexales]; f__[Kouleothrixaceae]; unclassified; unclassified	0	0	0	0	0	0	0	62	0	0	0	0	0	0	0	0	0	0	0	0	0	0	0	0	0	0	0	0
New.CleanUp.ReferenceOTU27867	k__Bacteria; p__Proteobacteria; c__Gammaproteobacteria; o__Pseudomonadales; f__Pseudomonadaceae; g__Pseudomonas; unclassified	0	0	0	0	0	0	0	0	0	0	0	2	0	2	0	0	0	0	0	0	0	1	2	0	0	0	50	0
New.CleanUp.ReferenceOTU27963	k__Bacteria; p__Chloroflexi; c__Anaerolineae; o__GCA004; unclassified; unclassified; unclassified	0	0	0	0	0	0	0	55	0	0	0	0	0	0	0	0	0	0	0	0	0	0	0	0	0	0	0	0
New.CleanUp.ReferenceOTU28078	k__Bacteria; p__Actinobacteria; c__Actinobacteria; o__Actinomycetales; f__Williamsiaceae; g__Williamsia; s__serinedens	0	0	0	0	0	0	0	0	0	0	0	1	0	0	0	0	0	0	0	0	0	0	49	0	0	0	0	0
New.CleanUp.ReferenceOTU28138	k__Bacteria; p__Proteobacteria; c__Gammaproteobacteria; o__Enterobacteriales; f__Enterobacteriaceae; unclassified; unclassified	0	0	0	0	0	0	0	0	0	0	0	0	0	0	0	0	0	0	0	0	4	53	0	14	0	3	0	0
New.CleanUp.ReferenceOTU28218	k__Bacteria; p__Chloroflexi; c__Thermomicrobia; o__JG30-KF-CM45; unclassified; unclassified; unclassified	0	0	0	0	0	0	0	372	0	0	0	0	0	0	0	0	0	0	0	0	0	0	0	0	0	0	0	0
New.CleanUp.ReferenceOTU28464	k__Bacteria; p__Proteobacteria; c__Alphaproteobacteria; unclassified; unclassified; unclassified; unclassified	0	1	0	0	0	0	0	0	0	0	0	1	0	0	0	0	0	101	10	0	0	0	697	0	0	0	0	0
New.CleanUp.ReferenceOTU28537	k__Bacteria; unclassified; unclassified; unclassified; unclassified; unclassified; unclassified	0	0	0	0	0	0	0	48	0	0	0	0	0	0	0	0	0	0	0	0	0	0	0	0	0	0	0	0
New.CleanUp.ReferenceOTU28845	k__Bacteria; p__Actinobacteria; c__Actinobacteria; o__Actinomycetales; f__Corynebacteriaceae; g__Corynebacterium; unclassified	0	0	0	0	0	0	0	0	0	0	0	0	0	0	0	0	0	0	0	0	0	171	0	8	0	1	0	0
New.CleanUp.ReferenceOTU28945	k__Bacteria; p__Actinobacteria; c__Actinobacteria; o__Actinomycetales; f__Microbacteriaceae; g__Microbacterium; s__chocolatum	0	0	0	0	0	0	0	0	0	0	0	126	0	0	0	0	0	0	0	0	0	0	54	0	8	0	0	0
New.CleanUp.ReferenceOTU29066	k__Bacteria; p__Firmicutes; c__Bacilli; o__Bacillales; unclassified; unclassified; unclassified	0	0	0	0	0	0	0	0	0	0	0	0	0	0	0	0	0	0	0	0	0	167	0	52	0	0	0	0
New.CleanUp.ReferenceOTU29128	k__Bacteria; p__Chloroflexi; c__Thermomicrobia; o__JG30-KF-CM45; unclassified; unclassified; unclassified	0	0	0	0	0	0	0	689	0	0	0	0	0	0	0	0	0	0	0	0	0	0	0	0	0	0	0	0
New.CleanUp.ReferenceOTU29254	k__Bacteria; p__Proteobacteria; c__Alphaproteobacteria; o__Rhodobacterales; f__Rhodobacteraceae; unclassified; unclassified	0	0	0	0	0	0	0	0	0	0	0	0	0	0	0	0	0	0	0	0	3	274	0	51	0	0	0	0
New.CleanUp.ReferenceOTU29398	k__Bacteria; p__Firmicutes; c__Bacilli; o__Bacillales; f__Staphylococcaceae; g__Staphylococcus; s__epidermidis	1	0	0	6	0	0	0	0	0	0	7	0	0	0	0	0	0	0	48	0	23	3	0	3	0	0	0	8
New.CleanUp.ReferenceOTU29473	k__Bacteria; p__Proteobacteria; c__Gammaproteobacteria; o__Enterobacteriales; f__Enterobacteriaceae; unclassified; unclassified	0	0	0	0	0	0	0	0	0	0	0	0	0	0	0	0	0	0	0	0	6	110	3	45	0	2	0	0
New.CleanUp.ReferenceOTU29692	k__Bacteria; p__Proteobacteria; c__Gammaproteobacteria; o__Enterobacteriales; f__Enterobacteriaceae; unclassified; unclassified	0	0	0	0	0	0	0	0	0	0	0	0	0	0	0	0	0	0	0	0	4	81	0	91	0	2	0	0
New.CleanUp.ReferenceOTU29732	k__Bacteria; p__Chloroflexi; c__Anaerolineae; o__Anaerolineales; f__Anaerolinaceae; g__Anaerolinea; unclassified	0	0	0	0	0	0	0	249	0	0	0	0	0	0	0	0	0	0	0	0	0	0	0	0	0	0	0	0
New.CleanUp.ReferenceOTU29956	k__Bacteria; p__Proteobacteria; c__Gammaproteobacteria; o__Pseudomonadales; f__Moraxellaceae; g__Acinetobacter; unclassified	0	0	0	0	0	0	0	0	0	0	0	0	0	0	9	11	4	2	0	0	0	0	0	0	0	46	0	0
New.CleanUp.ReferenceOTU29984	k__Bacteria; p__Firmicutes; c__Bacilli; o__Bacillales; f__Staphylococcaceae; g__Staphylococcus; s__haemolyticus	0	0	0	0	0	0	0	0	0	0	0	0	0	0	0	0	0	0	0	0	9	54	0	46	0	0	0	0
New.CleanUp.ReferenceOTU29997	k__Bacteria; p__Actinobacteria; c__Actinobacteria; o__Actinomycetales; f__Propionibacteriaceae; g__Propionibacterium; unclassified	0	0	0	0	0	0	0	0	0	0	0	0	0	0	0	0	0	0	0	0	0	119	0	25	0	0	0	0
New.CleanUp.ReferenceOTU30038	k__Bacteria; p__Proteobacteria; c__Gammaproteobacteria; o__Enterobacteriales; f__Enterobacteriaceae; unclassified; unclassified	0	0	0	0	0	0	0	0	0	22	0	0	0	0	0	0	0	0	0	0	13	81	8	66	0	0	0	0
New.CleanUp.ReferenceOTU30062	k__Bacteria; p__Chloroflexi; c__Anaerolineae; o__SBR1031; f__A4b; unclassified; unclassified	0	0	0	0	0	0	0	213	0	0	0	0	0	0	0	0	0	0	0	0	0	0	0	0	0	0	0	0
New.CleanUp.ReferenceOTU30068	k__Bacteria; p__Chloroflexi; c__Ellin6529; unclassified; unclassified; unclassified; unclassified	0	0	0	0	0	0	0	83	0	0	0	0	0	0	0	0	0	0	0	0	0	0	0	0	0	0	0	0
New.CleanUp.ReferenceOTU30088	k__Bacteria; p__Chloroflexi; c__Anaerolineae; o__Caldilineales; f__Caldilineaceae; unclassified; unclassified	0	0	0	0	0	0	0	462	0	0	0	0	0	0	0	0	0	0	0	0	1	0	0	0	0	0	0	0
New.CleanUp.ReferenceOTU30519	k__Bacteria; p__Actinobacteria; c__Actinobacteria; o__Actinomycetales; f__Corynebacteriaceae; g__Corynebacterium; unclassified	0	0	0	0	0	0	0	0	0	0	0	0	0	0	0	0	0	0	0	0	0	0	0	63	0	0	0	0
New.CleanUp.ReferenceOTU30551	k__Bacteria; p__Firmicutes; c__Bacilli; o__Bacillales; f__Staphylococcaceae; g__Staphylococcus; unclassified	0	0	0	0	0	0	0	0	0	0	0	0	0	0	0	0	0	0	0	0	61	6	0	3	0	0	0	2
New.CleanUp.ReferenceOTU30779	k__Bacteria; unclassified; unclassified; unclassified; unclassified; unclassified; unclassified	0	0	0	0	0	0	0	0	0	0	0	0	0	0	0	0	0	0	0	0	0	41	0	23	0	0	0	0
New.CleanUp.ReferenceOTU30846	k__Bacteria; p__GN02; c__GKS2-174; unclassified; unclassified; unclassified; unclassified	0	0	0	0	0	0	0	82	0	0	0	0	0	0	0	0	0	0	0	0	0	0	0	0	0	0	0	0
New.CleanUp.ReferenceOTU30874	k__Bacteria; p__Chloroflexi; c__Thermomicrobia; o__AKYG1722; unclassified; unclassified; unclassified	0	0	0	0	0	0	0	258	0	0	0	0	0	0	0	0	0	0	0	0	0	0	0	0	0	0	0	0
New.CleanUp.ReferenceOTU31027	k__Bacteria; p__Proteobacteria; c__Gammaproteobacteria; o__Pseudomonadales; f__Pseudomonadaceae; g__Pseudomonas; s__stutzeri	0	0	0	0	0	0	0	0	0	0	0	0	0	10	0	0	0	0	0	0	0	74	0	0	0	0	203	0
New.CleanUp.ReferenceOTU31028	k__Bacteria; p__OD1; c__ZB2; unclassified; unclassified; unclassified; unclassified	0	0	0	0	0	0	0	1	0	0	0	0	0	0	0	0	0	0	0	0	0	75	2	1	0	0	0	0
New.CleanUp.ReferenceOTU31061	k__Bacteria; p__Chloroflexi; c__Anaerolineae; o__A31; f__S47; unclassified; unclassified	0	0	0	0	0	0	0	101	0	0	0	0	0	0	0	0	0	0	0	0	0	0	0	0	0	0	0	0
New.CleanUp.ReferenceOTU31069	k__Bacteria; p__Actinobacteria; c__Acidimicrobiia; o__Acidimicrobiales; unclassified; unclassified; unclassified	0	0	0	0	0	0	0	60	0	0	0	0	0	0	0	0	0	0	0	0	0	0	0	0	0	0	0	0
New.CleanUp.ReferenceOTU31103	k__Bacteria; p__Chloroflexi; c__Anaerolineae; o__S0208; unclassified; unclassified; unclassified	0	0	0	0	0	0	0	260	0	0	0	0	0	0	0	0	0	0	0	0	0	0	0	0	0	0	0	0
New.CleanUp.ReferenceOTU31379	k__Bacteria; p__Firmicutes; c__Bacilli; o__Lactobacillales; f__Streptococcaceae; g__Streptococcus; unclassified	1	0	0	0	0	17	13	0	8	2	0	0	0	0	0	0	0	0	0	21	0	0	0	0	0	0	0	0
New.CleanUp.ReferenceOTU31439	k__Bacteria; p__Chloroflexi; c__Thermomicrobia; o__JG30-KF-CM45; unclassified; unclassified; unclassified	0	0	0	0	0	0	0	76	0	0	0	0	0	0	0	0	0	0	0	0	0	0	0	0	0	0	0	0
New.CleanUp.ReferenceOTU31554	k__Bacteria; p__Actinobacteria; c__Actinobacteria; o__Actinomycetales; unclassified; unclassified; unclassified	0	0	0	0	0	0	0	0	0	0	0	2	0	0	0	0	0	0	0	0	0	0	98	0	0	0	0	0
New.CleanUp.ReferenceOTU31557	k__Bacteria; p__Chloroflexi; c__Anaerolineae; o__Caldilineales; f__Caldilineaceae; unclassified; unclassified	0	0	0	0	0	0	0	269	0	0	0	0	0	0	0	0	0	0	0	0	0	0	0	0	0	0	0	0
New.CleanUp.ReferenceOTU31588	k__Bacteria; p__Proteobacteria; c__Gammaproteobacteria; o__Enterobacteriales; f__Enterobacteriaceae; unclassified; unclassified	0	0	0	0	0	0	0	0	0	0	0	0	0	0	0	0	0	0	0	0	0	58	0	3	0	0	0	0
New.CleanUp.ReferenceOTU31593	k__Bacteria; p__Cyanobacteria; c__Oscillatoriophycideae; unclassified; unclassified; unclassified; unclassified	0	0	0	0	0	0	0	92	0	0	0	0	0	0	0	0	0	0	0	0	0	0	0	0	0	0	0	0
New.CleanUp.ReferenceOTU31612	k__Bacteria; unclassified; unclassified; unclassified; unclassified; unclassified; unclassified	0	0	0	0	2	0	0	1	0	2	0	1	0	0	4	5	0	48	2	0	1	0	0	0	5	0	0	0
New.CleanUp.ReferenceOTU31698	unknown; unclassified; unclassified; unclassified; unclassified; unclassified; unclassified	0	0	0	0	0	0	0	48	0	0	0	6	0	0	0	0	0	0	0	0	0	0	13	0	0	0	0	0
New.CleanUp.ReferenceOTU32024	k__Bacteria; p__Firmicutes; c__Bacilli; o__Bacillales; f__Staphylococcaceae; g__Staphylococcus; s__haemolyticus	0	0	0	0	0	0	0	0	0	0	0	0	0	0	0	3	0	0	0	0	16	62	0	22	0	0	0	0
New.CleanUp.ReferenceOTU32052	k__Bacteria; unclassified; unclassified; unclassified; unclassified; unclassified; unclassified	0	0	0	0	0	0	0	312	0	0	0	0	0	0	0	0	0	0	0	0	0	0	0	0	0	0	0	0
New.CleanUp.ReferenceOTU32189	k__Bacteria; p__Actinobacteria; c__Actinobacteria; o__Actinomycetales; f__Williamsiaceae; g__Williamsia; s__serinedens	0	0	0	0	0	0	0	0	0	0	0	3	0	0	0	0	0	0	0	0	0	0	120	0	0	0	0	0
New.CleanUp.ReferenceOTU32194	k__Bacteria; p__Chloroflexi; c__Anaerolineae; o__SJA-15; unclassified; unclassified; unclassified	0	0	0	0	0	0	0	93	0	0	0	0	0	0	0	0	0	0	0	0	0	0	0	0	0	0	0	0
New.CleanUp.ReferenceOTU32261	k__Bacteria; p__Proteobacteria; c__Gammaproteobacteria; o__Pasteurellales; f__Pasteurellaceae; unclassified; unclassified	0	0	0	0	0	0	0	0	0	0	0	0	1	0	0	0	0	0	0	0	1	3	0	1	0	61	0	0
New.CleanUp.ReferenceOTU32533	k__Bacteria; p__Proteobacteria; c__Gammaproteobacteria; o__Enterobacteriales; f__Enterobacteriaceae; unclassified; unclassified	0	0	0	0	0	0	0	0	0	0	0	0	0	0	0	0	0	0	0	0	3	121	0	25	0	0	0	0
New.CleanUp.ReferenceOTU32540	k__Bacteria; p__Proteobacteria; c__Gammaproteobacteria; o__Enterobacteriales; f__Enterobacteriaceae; unclassified; unclassified	0	0	0	0	0	0	0	0	0	0	0	0	0	0	0	0	0	0	0	0	2	82	0	5	0	0	0	0
New.CleanUp.ReferenceOTU32770	k__Bacteria; p__Proteobacteria; c__Gammaproteobacteria; o__Enterobacteriales; f__Enterobacteriaceae; unclassified; unclassified	0	0	0	0	0	0	0	0	0	0	0	0	0	0	0	0	0	0	0	0	1	53	0	11	0	0	0	0
New.CleanUp.ReferenceOTU32772	k__Bacteria; p__Chloroflexi; c__Anaerolineae; o__H39; unclassified; unclassified; unclassified	0	0	0	0	0	0	0	52	0	0	0	0	0	0	0	0	0	0	0	0	0	0	0	0	0	0	0	0
New.CleanUp.ReferenceOTU32987	k__Bacteria; p__Proteobacteria; c__Gammaproteobacteria; o__Enterobacteriales; f__Enterobacteriaceae; unclassified; unclassified	0	0	0	0	0	0	0	0	0	0	0	0	0	0	0	0	0	0	0	0	55	54	0	101	0	13	0	0
New.CleanUp.ReferenceOTU33078	k__Bacteria; p__Actinobacteria; c__Actinobacteria; o__Actinomycetales; f__Williamsiaceae; g__Williamsia; s__serinedens	0	0	0	0	0	0	0	0	0	0	0	35	0	0	0	0	0	4	0	0	0	0	959	0	1	0	0	0
New.CleanUp.ReferenceOTU33196	k__Bacteria; p__Chloroflexi; c__Thermomicrobia; o__JG30-KF-CM45; unclassified; unclassified; unclassified	0	0	0	0	0	0	0	426	0	0	0	0	0	0	0	0	0	0	0	0	0	0	0	0	0	0	0	0
New.CleanUp.ReferenceOTU33393	unknown; unclassified; unclassified; unclassified; unclassified; unclassified; unclassified	0	1	0	0	0	0	1	0	0	0	0	0	0	0	0	2	0	0	0	1	43	0	0	0	0	0	0	0
New.CleanUp.ReferenceOTU33404	k__Bacteria; p__Firmicutes; c__Bacilli; o__Lactobacillales; f__Streptococcaceae; g__Streptococcus; unclassified	0	0	0	0	0	6	82	0	0	0	0	0	0	0	0	0	0	1	0	0	7	132	0	5	0	0	0	0
New.CleanUp.ReferenceOTU33562	k__Bacteria; p__Chloroflexi; c__Anaerolineae; o__GCA004; unclassified; unclassified; unclassified	0	0	0	0	0	0	0	69	0	0	0	0	0	0	0	0	0	0	0	0	0	0	0	0	0	0	0	0
New.CleanUp.ReferenceOTU33681	k__Bacteria; p__Chloroflexi; unclassified; unclassified; unclassified; unclassified; unclassified	0	0	0	0	0	0	0	87	0	0	0	0	0	0	0	0	0	0	0	0	0	0	0	0	0	0	0	0
New.CleanUp.ReferenceOTU33682	k__Bacteria; unclassified; unclassified; unclassified; unclassified; unclassified; unclassified	0	0	0	0	0	0	0	142	0	0	0	0	0	0	0	0	0	0	0	0	0	0	0	0	0	0	0	0
New.CleanUp.ReferenceOTU33687	k__Bacteria; p__Chloroflexi; c__Anaerolineae; o__S0208; unclassified; unclassified; unclassified	0	0	0	0	0	0	0	579	0	0	0	0	0	0	0	0	0	0	0	0	0	0	0	0	0	0	0	0
New.CleanUp.ReferenceOTU33803	k__Bacteria; p__Actinobacteria; c__Actinobacteria; o__Actinomycetales; unclassified; unclassified; unclassified	0	0	0	0	0	0	0	0	0	0	0	0	0	0	0	0	0	0	0	0	0	49	1	0	0	0	0	0
New.CleanUp.ReferenceOTU33857	k__Bacteria; unclassified; unclassified; unclassified; unclassified; unclassified; unclassified	0	0	0	0	0	0	2	0	0	0	0	0	0	0	0	0	0	1	0	0	117	10	248	25	4	0	0	0
New.CleanUp.ReferenceOTU33875	k__Bacteria; p__Firmicutes; c__Bacilli; o__Gemellales; f__Gemellaceae; unclassified; unclassified	0	0	0	0	0	0	0	0	89	0	0	0	0	0	0	0	0	0	0	0	0	0	0	0	0	0	0	0
New.CleanUp.ReferenceOTU33945	k__Bacteria; p__Proteobacteria; c__Gammaproteobacteria; o__Enterobacteriales; f__Enterobacteriaceae; g__Serratia; unclassified	0	0	0	0	0	0	0	0	0	0	0	0	0	0	0	0	0	0	0	0	5	36	0	21	0	255	0	0
New.CleanUp.ReferenceOTU34005	k__Bacteria; p__Chloroflexi; c__S085; unclassified; unclassified; unclassified; unclassified	0	0	0	0	0	0	0	55	0	0	0	0	0	0	0	0	0	0	0	0	0	0	0	0	0	0	0	0
New.CleanUp.ReferenceOTU34184	k__Bacteria; unclassified; unclassified; unclassified; unclassified; unclassified; unclassified	0	0	0	0	0	0	0	62	0	0	0	0	0	0	0	0	0	0	0	0	0	0	0	0	0	0	0	0
New.CleanUp.ReferenceOTU34186	k__Bacteria; p__Chloroflexi; c__Anaerolineae; o__pLW-97; unclassified; unclassified; unclassified	0	0	0	0	0	0	0	83	0	0	0	0	0	0	0	0	0	0	0	0	0	0	0	0	0	0	0	0
New.CleanUp.ReferenceOTU34220	k__Bacteria; p__Planctomycetes; c__Planctomycetia; o__Gemmatales; f__Gemmataceae; g__Gemmata; unclassified	0	0	0	0	0	0	0	143	0	0	0	0	0	0	0	0	0	0	0	0	0	0	0	0	0	0	0	0
New.CleanUp.ReferenceOTU34303	k__Bacteria; p__Proteobacteria; c__Gammaproteobacteria; o__Enterobacteriales; f__Enterobacteriaceae; unclassified; unclassified	0	0	0	0	0	0	0	0	0	0	0	0	0	0	0	0	0	0	0	0	0	0	0	0	0	49	0	0
New.CleanUp.ReferenceOTU34554	k__Bacteria; p__Chloroflexi; c__Thermomicrobia; o__JG30-KF-CM45; unclassified; unclassified; unclassified	0	0	0	0	0	0	0	70	0	0	0	0	0	0	0	0	0	0	0	0	0	0	0	0	0	0	0	0
New.CleanUp.ReferenceOTU34558	k__Bacteria; p__Actinobacteria; c__Acidimicrobiia; o__Acidimicrobiales; unclassified; unclassified; unclassified	0	0	0	0	0	0	0	71	0	0	0	0	0	0	0	0	0	0	0	0	0	0	0	0	0	0	0	0
New.CleanUp.ReferenceOTU34584	k__Bacteria; p__Chloroflexi; c__Anaerolineae; o__S0208; unclassified; unclassified; unclassified	0	0	0	0	0	0	0	1619	0	0	0	0	0	0	0	0	0	0	0	0	0	0	0	0	0	0	0	0
New.CleanUp.ReferenceOTU34597	k__Bacteria; p__Firmicutes; c__Bacilli; o__Bacillales; unclassified; unclassified; unclassified	0	0	0	0	0	0	0	0	0	0	0	0	0	0	0	0	1	0	0	0	0	62	0	2	0	0	0	0
New.CleanUp.ReferenceOTU34604	k__Bacteria; p__Cyanobacteria; c__Oscillatoriophycideae; o__Chroococcales; f__Xenococcaceae; unclassified; unclassified	0	0	0	0	0	0	0	0	0	0	0	0	0	0	0	1	0	0	0	0	0	99	0	0	0	0	0	0
New.CleanUp.ReferenceOTU34786	k__Bacteria; p__Actinobacteria; c__Actinobacteria; o__Actinomycetales; unclassified; unclassified; unclassified	0	0	0	0	0	0	0	0	0	0	0	61	0	0	0	0	0	0	0	0	0	0	16	0	4	0	0	0
New.CleanUp.ReferenceOTU34787	k__Bacteria; p__Chloroflexi; c__Anaerolineae; o__S0208; unclassified; unclassified; unclassified	0	0	0	0	0	0	0	172	0	0	0	0	0	0	0	0	0	0	0	0	0	0	0	0	0	0	0	0
New.CleanUp.ReferenceOTU34801	k__Bacteria; p__Chloroflexi; c__Thermomicrobia; o__JG30-KF-CM45; unclassified; unclassified; unclassified	0	0	0	0	0	0	0	368	0	0	0	0	0	0	0	0	0	0	0	0	0	0	0	0	0	0	0	0
New.CleanUp.ReferenceOTU34849	k__Bacteria; p__Chloroflexi; c__Anaerolineae; o__GCA004; unclassified; unclassified; unclassified	0	0	0	0	0	0	0	180	0	0	0	0	0	0	0	0	0	0	0	0	0	0	0	0	0	0	0	0
New.CleanUp.ReferenceOTU34910	k__Bacteria; unclassified; unclassified; unclassified; unclassified; unclassified; unclassified	0	0	0	0	0	0	0	0	0	0	0	0	0	0	0	0	0	0	0	0	3	115	0	1	0	0	0	0
New.CleanUp.ReferenceOTU35132	k__Bacteria; p__Actinobacteria; c__Actinobacteria; o__Actinomycetales; f__Brevibacteriaceae; g__Brevibacterium; unclassified	0	0	0	0	0	0	0	0	0	0	0	4	0	0	0	0	0	3	0	0	0	0	109	0	0	0	0	0
New.CleanUp.ReferenceOTU35315	k__Bacteria; p__Actinobacteria; c__Actinobacteria; o__Actinomycetales; unclassified; unclassified; unclassified	0	0	0	0	0	0	0	0	0	0	0	0	0	0	0	0	0	0	0	0	0	264	0	0	0	0	0	0
New.CleanUp.ReferenceOTU35368	k__Bacteria; p__Proteobacteria; c__Gammaproteobacteria; o__Enterobacteriales; f__Enterobacteriaceae; g__Serratia; s__marcescens	0	0	0	0	0	0	0	0	0	0	0	0	0	0	0	0	0	0	0	0	6	10	0	38	0	47	0	0
New.CleanUp.ReferenceOTU35380	k__Bacteria; p__Actinobacteria; c__Actinobacteria; o__Actinomycetales; f__Propionibacteriaceae; g__Propionibacterium; unclassified	0	0	0	0	0	0	0	0	0	0	0	0	0	0	0	0	0	0	0	0	0	45	0	3	0	0	0	0
New.CleanUp.ReferenceOTU35687	k__Bacteria; p__Chloroflexi; c__Thermomicrobia; o__JG30-KF-CM45; unclassified; unclassified; unclassified	0	0	0	0	0	0	0	60	0	0	0	0	0	0	0	0	0	0	0	0	0	0	0	0	0	0	0	0
New.CleanUp.ReferenceOTU35848	k__Bacteria; p__Actinobacteria; c__Actinobacteria; o__Actinomycetales; f__Corynebacteriaceae; g__Corynebacterium; unclassified	0	0	0	0	0	0	0	0	0	0	0	0	0	0	0	0	0	0	0	0	3	540	0	23	0	0	0	0
New.CleanUp.ReferenceOTU36371	k__Bacteria; p__Firmicutes; c__Bacilli; o__Bacillales; unclassified; unclassified; unclassified	0	0	0	0	0	0	0	0	0	0	0	0	0	0	0	0	0	0	0	0	24	27	0	36	0	0	0	0
New.CleanUp.ReferenceOTU36520	k__Bacteria; p__Chloroflexi; c__Anaerolineae; o__SHA-20; unclassified; unclassified; unclassified	0	0	0	0	0	0	0	66	0	0	0	0	0	0	0	0	0	0	0	0	0	0	0	0	0	0	0	0
New.CleanUp.ReferenceOTU36692	k__Bacteria; p__Actinobacteria; c__Actinobacteria; o__Actinomycetales; f__Nocardiaceae; g__Nocardia; unclassified	0	0	0	0	0	0	0	3	0	0	0	1	0	0	0	0	0	1	0	0	6	40	1	47	3	1	0	0
New.CleanUp.ReferenceOTU37098	k__Bacteria; p__Chloroflexi; c__Thermomicrobia; o__JG30-KF-CM45; unclassified; unclassified; unclassified	0	0	0	0	0	0	0	722	0	0	0	0	0	0	0	0	0	0	0	0	0	0	0	0	0	0	0	0
New.CleanUp.ReferenceOTU37099	k__Bacteria; p__Chloroflexi; c__Anaerolineae; o__S0208; unclassified; unclassified; unclassified	0	0	0	0	0	0	0	103	0	0	0	0	0	0	0	0	0	0	0	0	0	0	0	0	0	0	0	0
New.CleanUp.ReferenceOTU37116	k__Bacteria; p__Actinobacteria; c__Actinobacteria; o__Actinomycetales; f__Corynebacteriaceae; g__Corynebacterium; unclassified	0	0	0	0	0	0	0	0	0	0	0	1	0	0	0	0	0	0	0	0	0	202	0	9	0	0	0	0
New.CleanUp.ReferenceOTU37372	k__Bacteria; unclassified; unclassified; unclassified; unclassified; unclassified; unclassified	0	0	0	0	0	0	0	70	0	0	0	0	0	0	0	0	0	0	0	0	0	0	0	0	0	0	0	0
New.CleanUp.ReferenceOTU37400	k__Bacteria; p__Actinobacteria; c__Actinobacteria; o__Actinomycetales; f__Williamsiaceae; g__Williamsia; s__serinedens	0	0	0	0	0	0	0	0	0	0	0	11	0	0	0	0	0	1	0	0	0	0	177	0	2	0	0	0
New.CleanUp.ReferenceOTU37417	k__Bacteria; p__Proteobacteria; c__Gammaproteobacteria; o__Enterobacteriales; f__Enterobacteriaceae; g__Enterobacter; unclassified	0	0	0	0	0	0	0	0	0	32	0	0	0	0	0	0	0	0	0	0	0	5	5	11	0	0	0	0
New.CleanUp.ReferenceOTU37510	k__Bacteria; p__Chloroflexi; c__Anaerolineae; unclassified; unclassified; unclassified; unclassified	0	0	0	0	0	0	0	305	0	0	0	0	0	0	0	0	0	0	0	0	0	0	0	0	0	0	0	0
New.CleanUp.ReferenceOTU37536	k__Bacteria; p__Proteobacteria; c__Gammaproteobacteria; o__Enterobacteriales; f__Enterobacteriaceae; g__Serratia; unclassified	0	0	0	0	0	0	0	0	0	0	0	0	0	0	0	0	0	0	0	0	19	289	0	77	0	0	0	0
New.CleanUp.ReferenceOTU37542	k__Bacteria; p__Actinobacteria; c__Actinobacteria; o__Actinomycetales; f__Micrococcaceae; unclassified; unclassified	0	0	0	0	0	0	0	0	0	0	0	0	0	0	0	0	0	0	0	0	0	177	0	8	0	0	0	0
New.CleanUp.ReferenceOTU37610	k__Bacteria; p__Actinobacteria; c__Acidimicrobiia; o__Acidimicrobiales; f__EB1017; unclassified; unclassified	0	0	0	0	0	0	0	50	0	0	0	0	0	0	0	0	0	0	0	0	0	0	0	0	0	0	0	0
New.CleanUp.ReferenceOTU37654	k__Bacteria; unclassified; unclassified; unclassified; unclassified; unclassified; unclassified	0	0	0	0	0	0	0	55	0	0	0	0	0	0	0	0	0	0	0	0	0	0	0	0	0	0	0	0
New.CleanUp.ReferenceOTU37715	k__Bacteria; p__Chloroflexi; c__Anaerolineae; o__A31; f__S47; unclassified; unclassified	0	0	0	0	0	0	0	260	0	0	0	0	0	0	0	0	0	0	0	0	0	0	0	0	0	0	0	0
New.CleanUp.ReferenceOTU37800	k__Bacteria; p__Actinobacteria; c__Acidimicrobiia; o__Acidimicrobiales; unclassified; unclassified; unclassified	0	0	0	0	0	0	0	49	0	0	0	0	0	0	0	0	0	0	0	0	0	0	0	0	0	0	0	0
New.CleanUp.ReferenceOTU37806	k__Bacteria; unclassified; unclassified; unclassified; unclassified; unclassified; unclassified	0	0	0	0	0	0	0	267	0	0	0	0	0	0	0	0	0	0	0	0	0	0	0	0	0	0	0	0
New.CleanUp.ReferenceOTU37855	k__Bacteria; p__Chloroflexi; c__Chloroflexi; o__[Roseiflexales]; f__[Kouleothrixaceae]; unclassified; unclassified	0	0	0	0	0	0	0	507	0	0	0	0	0	0	0	0	0	0	0	0	0	0	0	0	0	0	0	0
New.CleanUp.ReferenceOTU38044	k__Bacteria; p__Actinobacteria; c__Actinobacteria; o__Actinomycetales; f__Micrococcaceae; unclassified; unclassified	0	0	0	0	0	0	0	0	0	0	0	0	0	0	0	0	0	0	0	0	0	301	0	28	0	0	0	0
New.CleanUp.ReferenceOTU38072	k__Bacteria; p__Chloroflexi; c__Anaerolineae; o__Caldilineales; f__Caldilineaceae; unclassified; unclassified	0	0	0	0	0	0	0	394	0	0	0	0	0	0	0	0	0	0	0	0	0	0	0	0	0	0	0	0
New.CleanUp.ReferenceOTU38434	unknown; unclassified; unclassified; unclassified; unclassified; unclassified; unclassified	0	0	0	0	0	0	0	61	0	0	0	0	0	0	0	0	0	0	0	0	0	0	0	0	0	0	0	0
New.CleanUp.ReferenceOTU38461	k__Bacteria; p__Chloroflexi; c__Thermomicrobia; o__JG30-KF-CM45; unclassified; unclassified; unclassified	0	0	0	0	0	0	0	172	0	0	0	0	0	0	0	0	0	0	0	0	0	0	0	0	0	0	0	0
New.CleanUp.ReferenceOTU38490	k__Bacteria; p__Proteobacteria; c__Gammaproteobacteria; o__Enterobacteriales; f__Enterobacteriaceae; unclassified; unclassified	0	0	0	0	0	0	0	0	0	0	0	0	0	0	0	0	0	0	0	0	0	17	0	53	0	1	0	0
New.CleanUp.ReferenceOTU38581	k__Bacteria; p__Chloroflexi; c__Thermomicrobia; o__AKYG1722; unclassified; unclassified; unclassified	0	0	0	0	0	0	0	149	0	0	0	0	0	0	0	0	0	0	0	0	0	0	0	0	0	0	0	0
New.CleanUp.ReferenceOTU38598	k__Bacteria; p__Chloroflexi; c__Anaerolineae; o__GCA004; unclassified; unclassified; unclassified	0	0	0	0	0	0	0	103	0	0	0	0	0	0	0	0	0	0	0	0	0	0	0	0	0	0	0	0
New.CleanUp.ReferenceOTU38842	k__Bacteria; p__Proteobacteria; c__Gammaproteobacteria; o__Pseudomonadales; f__Moraxellaceae; g__Acinetobacter; unclassified	0	0	0	0	0	0	0	0	0	0	0	0	0	0	0	0	0	0	0	0	3	12	0	33	0	0	0	0
New.CleanUp.ReferenceOTU38960	k__Bacteria; unclassified; unclassified; unclassified; unclassified; unclassified; unclassified	0	0	0	0	0	0	0	0	0	0	0	1	0	0	0	0	0	0	0	0	0	0	123	0	0	0	0	0
New.CleanUp.ReferenceOTU38985	k__Bacteria; p__Proteobacteria; c__Gammaproteobacteria; o__Enterobacteriales; f__Enterobacteriaceae; unclassified; unclassified	0	0	0	0	0	0	0	0	0	0	0	0	0	0	0	0	0	0	0	0	6	41	0	27	0	0	0	0
New.CleanUp.ReferenceOTU39282	k__Bacteria; p__Proteobacteria; c__Gammaproteobacteria; o__Enterobacteriales; f__Enterobacteriaceae; unclassified; unclassified	0	0	0	0	0	0	0	0	0	0	0	0	0	0	0	0	0	0	0	0	7	39	0	38	0	0	0	0
New.CleanUp.ReferenceOTU39376	k__Bacteria; p__Proteobacteria; c__Gammaproteobacteria; unclassified; unclassified; unclassified; unclassified	0	0	0	0	0	0	0	0	0	0	0	0	0	0	0	0	0	0	0	0	2	115	0	11	0	0	0	0
New.CleanUp.ReferenceOTU39419	k__Bacteria; p__Firmicutes; c__Bacilli; o__Bacillales; f__Bacillaceae; g__Bacillus; unclassified	0	0	0	0	0	0	0	0	0	0	0	0	0	0	0	0	0	0	0	0	0	85	0	0	0	0	0	0
New.CleanUp.ReferenceOTU39469	k__Bacteria; p__Chloroflexi; c__Anaerolineae; o__SBR1031; f__SJA-101; unclassified; unclassified	0	0	0	0	0	0	0	76	0	0	0	0	0	0	0	0	0	0	0	0	0	0	0	0	0	0	0	0
New.CleanUp.ReferenceOTU39507	k__Bacteria; p__Actinobacteria; c__Actinobacteria; o__Actinomycetales; unclassified; unclassified; unclassified	0	0	0	0	0	0	0	114	0	0	0	0	0	0	0	0	0	0	0	0	0	0	0	0	0	0	0	0
New.CleanUp.ReferenceOTU39554	k__Bacteria; p__Cyanobacteria; c__Chloroplast; o__Streptophyta; unclassified; unclassified; unclassified	0	0	0	0	0	0	0	0	0	0	0	0	0	0	0	0	0	0	0	0	0	24	1	45	0	0	0	0
New.CleanUp.ReferenceOTU39640	k__Bacteria; p__Proteobacteria; c__Gammaproteobacteria; o__Pseudomonadales; f__Moraxellaceae; g__Acinetobacter; s__guillouiae	0	0	0	0	0	0	0	0	0	0	0	0	0	0	0	0	0	0	0	0	1	51	0	7	0	0	0	0
New.CleanUp.ReferenceOTU39653	k__Bacteria; p__Proteobacteria; c__Gammaproteobacteria; o__Enterobacteriales; f__Enterobacteriaceae; g__Serratia; unclassified	0	0	0	0	0	0	0	0	0	0	0	0	0	0	0	0	0	0	0	0	16	81	0	84	2	0	0	0
New.CleanUp.ReferenceOTU39729	k__Bacteria; p__Chloroflexi; c__Anaerolineae; o__SBR1031; f__A4b; unclassified; unclassified	0	0	0	0	0	0	0	72	0	0	0	0	0	0	0	0	0	0	0	0	0	0	0	0	0	0	0	0
New.CleanUp.ReferenceOTU40003	k__Bacteria; p__Proteobacteria; c__Gammaproteobacteria; o__Enterobacteriales; f__Enterobacteriaceae; unclassified; unclassified	0	0	0	0	0	0	0	0	0	0	0	0	0	0	0	0	0	0	0	0	12	217	0	37	0	0	0	0
New.CleanUp.ReferenceOTU40061	k__Bacteria; p__Actinobacteria; c__Actinobacteria; o__Actinomycetales; unclassified; unclassified; unclassified	0	0	0	0	0	0	0	0	0	0	0	0	0	0	0	0	0	0	0	0	0	49	0	1	0	0	0	0
New.CleanUp.ReferenceOTU40164	k__Bacteria; p__Proteobacteria; c__Gammaproteobacteria; o__Enterobacteriales; f__Enterobacteriaceae; g__Serratia; s__marcescens	0	0	0	0	0	0	0	0	0	0	0	0	0	0	0	0	0	0	0	0	1	32	0	30	0	0	0	0
New.CleanUp.ReferenceOTU40207	k__Bacteria; p__Chloroflexi; c__Anaerolineae; o__GCA004; unclassified; unclassified; unclassified	0	0	0	0	0	0	0	163	0	0	0	0	0	0	0	0	0	0	0	0	0	0	0	0	0	0	0	0
New.CleanUp.ReferenceOTU40220	k__Bacteria; p__Proteobacteria; c__Alphaproteobacteria; o__Rhizobiales; f__Methylobacteriaceae; g__Methylobacterium; s__organophilum	0	0	0	0	0	0	0	0	0	0	0	0	0	0	0	0	0	1	0	0	0	1	102	0	0	0	0	0
New.CleanUp.ReferenceOTU40245	k__Bacteria; unclassified; unclassified; unclassified; unclassified; unclassified; unclassified	0	0	0	0	0	0	0	119	0	0	0	0	0	0	0	0	0	0	0	0	0	0	0	0	0	0	0	0
New.CleanUp.ReferenceOTU40297	k__Bacteria; p__Proteobacteria; c__Gammaproteobacteria; o__Enterobacteriales; f__Enterobacteriaceae; g__Morganella; s__morganii	0	0	0	0	0	0	0	0	0	0	0	0	54	0	0	0	0	0	0	0	0	0	0	0	0	8	0	0
New.CleanUp.ReferenceOTU40525	k__Bacteria; p__Proteobacteria; c__Alphaproteobacteria; o__Sphingomonadales; f__Sphingomonadaceae; g__Sphingomonas; unclassified	0	0	0	0	0	0	0	0	0	0	0	0	0	0	0	0	0	0	1	0	0	0	75	0	0	0	0	0
New.CleanUp.ReferenceOTU40552	k__Bacteria; unclassified; unclassified; unclassified; unclassified; unclassified; unclassified	0	0	0	0	0	0	0	226	0	0	0	0	0	0	0	0	0	0	0	0	0	0	0	0	0	0	0	0
New.CleanUp.ReferenceOTU40569	k__Bacteria; p__Firmicutes; c__Bacilli; o__Lactobacillales; f__Streptococcaceae; g__Streptococcus; unclassified	0	0	0	0	0	0	17	38	0	0	0	0	0	0	0	0	0	0	0	0	0	7	0	0	0	0	0	0
New.CleanUp.ReferenceOTU40778	k__Bacteria; p__Proteobacteria; unclassified; unclassified; unclassified; unclassified; unclassified	0	0	0	0	0	0	0	0	0	0	0	0	0	0	0	0	0	0	0	0	8	137	0	17	0	1	0	0
New.CleanUp.ReferenceOTU41155	k__Bacteria; p__Actinobacteria; unclassified; unclassified; unclassified; unclassified; unclassified	0	0	0	0	0	0	0	49	0	0	0	0	0	0	0	0	0	0	0	0	0	0	0	0	0	0	0	0
New.CleanUp.ReferenceOTU41246	k__Bacteria; p__Actinobacteria; c__Actinobacteria; o__Actinomycetales; f__Nocardioidaceae; unclassified; unclassified	0	0	0	0	0	0	0	73	0	0	0	0	0	0	0	0	0	0	0	0	0	0	0	0	0	0	0	0
New.CleanUp.ReferenceOTU41289	k__Bacteria; p__Actinobacteria; c__Actinobacteria; o__Actinomycetales; f__Corynebacteriaceae; g__Corynebacterium; unclassified	0	0	0	0	0	0	0	0	0	0	0	0	0	0	15	0	0	26	3	0	0	322	0	3	0	0	0	0
New.CleanUp.ReferenceOTU41321	k__Bacteria; p__Chloroflexi; c__Chloroflexi; o__AKIW781; unclassified; unclassified; unclassified	0	0	0	0	0	0	0	220	0	0	0	0	0	0	0	0	0	0	0	0	0	0	0	0	0	0	0	0
New.CleanUp.ReferenceOTU41415	k__Bacteria; p__Actinobacteria; c__Actinobacteria; o__Actinomycetales; f__Williamsiaceae; g__Williamsia; s__serinedens	0	0	0	0	0	0	0	0	0	0	0	3	0	0	0	0	0	0	0	0	0	0	68	0	0	0	0	0
New.CleanUp.ReferenceOTU41427	k__Bacteria; unclassified; unclassified; unclassified; unclassified; unclassified; unclassified	0	0	0	0	0	0	0	548	0	0	0	0	0	0	0	0	0	0	0	0	0	0	0	0	0	0	0	0
New.CleanUp.ReferenceOTU41459	k__Bacteria; p__Actinobacteria; c__Actinobacteria; o__Actinomycetales; f__Dermabacteraceae; g__Helcobacillus; s__massiliensis	0	0	0	0	0	0	0	0	0	0	0	0	0	0	0	0	0	0	0	0	0	53	0	3	0	0	0	0
New.CleanUp.ReferenceOTU41526	k__Bacteria; p__Actinobacteria; c__Actinobacteria; o__Actinomycetales; unclassified; unclassified; unclassified	0	0	0	0	0	0	0	0	0	0	0	6	0	0	0	0	0	0	0	0	0	0	105	0	0	0	0	0
New.CleanUp.ReferenceOTU41631	k__Bacteria; p__Actinobacteria; c__MB-A2-108; o__0319-7L14; unclassified; unclassified; unclassified	0	0	0	0	0	0	0	112	0	0	0	0	0	0	0	0	0	0	0	0	0	0	0	0	0	0	0	0
New.CleanUp.ReferenceOTU41679	k__Bacteria; p__Firmicutes; c__Bacilli; o__Bacillales; f__Staphylococcaceae; g__Staphylococcus; unclassified	0	0	0	0	0	0	0	0	0	0	0	0	0	0	0	0	0	0	1	0	23	43	0	25	0	0	0	0
New.CleanUp.ReferenceOTU41835	k__Bacteria; p__Chloroflexi; c__Chloroflexi; o__[Roseiflexales]; f__[Kouleothrixaceae]; unclassified; unclassified	0	0	0	0	0	0	0	154	0	0	0	0	0	0	0	0	0	0	0	0	0	0	0	0	0	0	0	0
New.CleanUp.ReferenceOTU41837	k__Bacteria; p__Proteobacteria; c__Gammaproteobacteria; o__Enterobacteriales; f__Enterobacteriaceae; unclassified; unclassified	0	0	0	0	0	0	0	0	0	0	0	0	0	0	0	0	0	0	0	0	0	21	0	26	0	1	0	0
New.CleanUp.ReferenceOTU41884	k__Bacteria; p__Actinobacteria; c__Actinobacteria; o__Actinomycetales; f__Brevibacteriaceae; g__Brevibacterium; unclassified	0	0	0	0	0	0	0	0	0	12	0	0	0	0	0	0	0	2	0	0	0	3	18	17	0	5	0	0
New.CleanUp.ReferenceOTU42187	k__Bacteria; p__Proteobacteria; c__Gammaproteobacteria; o__Enterobacteriales; f__Enterobacteriaceae; unclassified; unclassified	0	0	0	0	0	0	0	0	0	0	0	0	0	0	0	0	0	0	0	0	0	67	0	21	0	0	0	0
New.CleanUp.ReferenceOTU42188	k__Bacteria; p__Proteobacteria; c__Gammaproteobacteria; o__Enterobacteriales; f__Enterobacteriaceae; g__Morganella; s__morganii	0	0	0	0	0	0	0	0	0	0	0	0	241	0	0	0	0	0	0	0	0	0	0	0	0	6	0	0
New.CleanUp.ReferenceOTU42329	k__Bacteria; p__Actinobacteria; c__Acidimicrobiia; o__Acidimicrobiales; unclassified; unclassified; unclassified	0	0	0	0	0	0	0	64	0	0	0	0	0	0	0	0	0	0	0	0	0	0	0	0	0	0	0	0
New.CleanUp.ReferenceOTU42332	k__Bacteria; p__Proteobacteria; c__Alphaproteobacteria; o__Rhizobiales; f__Hyphomicrobiaceae; g__Hyphomicrobium; unclassified	0	0	0	0	0	0	0	1	0	0	0	0	0	0	0	0	0	0	0	0	1	122	0	0	7	41	0	0
New.CleanUp.ReferenceOTU42383	k__Bacteria; p__Actinobacteria; c__Actinobacteria; o__Actinomycetales; f__Micromonosporaceae; g__Pilimelia; unclassified	0	0	0	0	0	0	0	49	0	0	0	0	0	0	0	0	0	0	0	0	0	0	0	0	0	0	0	0
New.CleanUp.ReferenceOTU42413	k__Bacteria; p__Chloroflexi; c__Anaerolineae; o__S0208; unclassified; unclassified; unclassified	0	0	0	0	0	0	0	59	0	0	0	0	0	0	0	0	0	0	0	0	0	0	0	0	0	0	0	0
New.CleanUp.ReferenceOTU42416	k__Bacteria; p__Chloroflexi; c__Anaerolineae; o__GCA004; unclassified; unclassified; unclassified	0	0	0	0	0	0	0	59	0	0	0	0	0	0	0	0	0	0	0	0	0	0	0	0	0	0	0	0
New.CleanUp.ReferenceOTU42503	k__Bacteria; p__Actinobacteria; c__Actinobacteria; o__Actinomycetales; f__Corynebacteriaceae; g__Corynebacterium; unclassified	0	0	0	0	0	0	0	0	0	0	0	0	0	0	0	0	0	0	0	0	0	90	0	8	0	0	0	0
New.CleanUp.ReferenceOTU42580	k__Bacteria; p__Proteobacteria; c__Gammaproteobacteria; o__Enterobacteriales; f__Enterobacteriaceae; g__Escherichia; s__coli	0	0	0	0	0	0	0	0	0	0	0	0	0	0	0	0	0	0	0	0	0	0	0	3	0	64	0	0
New.CleanUp.ReferenceOTU42589	k__Bacteria; p__Actinobacteria; c__Actinobacteria; o__Actinomycetales; f__Brevibacteriaceae; g__Brevibacterium; s__aureum	0	0	0	0	0	0	0	0	0	0	0	0	0	0	0	0	0	24	0	0	0	10	7	23	0	0	0	0
New.CleanUp.ReferenceOTU42636	k__Bacteria; p__Chloroflexi; c__Anaerolineae; o__H39; unclassified; unclassified; unclassified	0	0	0	0	0	0	0	73	0	0	0	0	0	0	0	0	0	0	0	0	0	0	0	0	0	0	0	0
New.CleanUp.ReferenceOTU42714	k__Bacteria; p__Firmicutes; c__Clostridia; o__OPB54; unclassified; unclassified; unclassified	0	0	0	0	0	0	0	118	0	0	0	0	0	0	0	0	0	0	0	0	0	0	0	0	0	0	0	0
New.CleanUp.ReferenceOTU42774	k__Bacteria; p__Proteobacteria; c__Alphaproteobacteria; o__Rhizobiales; f__Methylobacteriaceae; g__Methylobacterium; unclassified	0	0	0	1	0	0	0	0	0	0	0	0	0	0	0	0	1	1	57	0	0	0	0	0	0	0	0	0
New.CleanUp.ReferenceOTU42799	k__Bacteria; p__Proteobacteria; c__Gammaproteobacteria; unclassified; unclassified; unclassified; unclassified	0	0	0	0	0	0	0	0	0	0	0	0	0	0	0	0	0	0	0	0	0	2	0	1	0	55	0	0
New.CleanUp.ReferenceOTU42806	k__Bacteria; p__Proteobacteria; c__Gammaproteobacteria; o__Enterobacteriales; f__Enterobacteriaceae; g__Serratia; s__ureilytica	0	0	0	0	0	0	0	0	0	0	0	0	0	0	0	0	0	0	0	0	5	21	0	21	0	0	0	0
New.CleanUp.ReferenceOTU42872	k__Bacteria; p__Proteobacteria; c__Gammaproteobacteria; o__Pseudomonadales; f__Moraxellaceae; g__Acinetobacter; unclassified	0	0	0	0	0	0	0	0	0	0	0	0	0	0	0	0	0	0	0	0	0	155	0	45	0	0	0	0
New.CleanUp.ReferenceOTU43070	k__Bacteria; p__Proteobacteria; c__Alphaproteobacteria; o__Rhizobiales; f__Methylobacteriaceae; g__Methylobacterium; s__organophilum	0	0	0	0	0	0	0	0	0	0	0	4	0	0	0	0	0	0	0	0	0	3	210	0	0	0	0	0
New.CleanUp.ReferenceOTU43124	k__Bacteria; p__Actinobacteria; c__Actinobacteria; o__Actinomycetales; unclassified; unclassified; unclassified	0	0	0	0	0	0	0	0	0	0	0	10	0	0	0	0	0	0	0	0	0	0	146	0	0	0	0	0
New.CleanUp.ReferenceOTU43180	k__Bacteria; p__Proteobacteria; c__Gammaproteobacteria; o__Enterobacteriales; f__Enterobacteriaceae; unclassified; unclassified	0	0	0	0	0	0	0	0	0	0	0	0	0	0	0	0	0	0	0	0	1	58	1	52	0	0	0	0
New.CleanUp.ReferenceOTU43234	k__Bacteria; p__Proteobacteria; c__Gammaproteobacteria; o__Pseudomonadales; f__Moraxellaceae; g__Acinetobacter; unclassified	0	0	0	0	0	0	0	0	0	0	0	0	0	0	2	0	0	2	0	0	0	99	0	0	0	0	0	0
New.CleanUp.ReferenceOTU43274	k__Bacteria; p__Actinobacteria; c__Actinobacteria; o__Actinomycetales; f__Corynebacteriaceae; g__Corynebacterium; unclassified	0	0	0	0	0	0	0	0	0	0	0	0	0	0	2	0	0	4	5	0	0	106	0	1	0	0	0	0
New.CleanUp.ReferenceOTU43394	k__Bacteria; unclassified; unclassified; unclassified; unclassified; unclassified; unclassified	0	0	0	0	0	0	0	95	0	0	0	0	0	0	0	0	0	0	0	0	0	0	0	0	0	0	0	0
New.CleanUp.ReferenceOTU43404	k__Bacteria; p__Proteobacteria; c__Alphaproteobacteria; unclassified; unclassified; unclassified; unclassified	0	0	0	0	0	0	0	0	0	0	0	0	0	0	0	0	0	0	0	0	0	71	0	22	0	0	0	0
New.CleanUp.ReferenceOTU43565	k__Bacteria; p__Actinobacteria; c__Actinobacteria; o__Actinomycetales; f__Corynebacteriaceae; g__Corynebacterium; unclassified	0	0	0	0	0	0	0	0	0	0	0	0	0	0	0	0	0	0	0	0	0	52	0	0	0	0	0	0
New.CleanUp.ReferenceOTU43568	k__Bacteria; p__Chloroflexi; c__Anaerolineae; o__A31; unclassified; unclassified; unclassified	0	0	0	0	0	0	0	121	0	0	0	0	0	0	0	0	0	0	0	0	0	0	0	0	0	0	0	0
New.CleanUp.ReferenceOTU43658	k__Bacteria; p__Proteobacteria; c__Gammaproteobacteria; o__Enterobacteriales; f__Enterobacteriaceae; unclassified; unclassified	0	0	0	0	0	0	0	0	0	0	0	0	0	0	0	0	0	0	0	0	3	67	0	28	0	2	0	0
New.CleanUp.ReferenceOTU43689	k__Bacteria; p__Proteobacteria; c__Gammaproteobacteria; o__Pseudomonadales; f__Moraxellaceae; g__Acinetobacter; unclassified	0	0	0	0	0	0	0	0	0	0	0	0	0	0	0	0	0	0	0	0	0	50	0	0	0	0	0	0
New.CleanUp.ReferenceOTU43941	k__Bacteria; p__Proteobacteria; c__Gammaproteobacteria; o__Pseudomonadales; f__Moraxellaceae; g__Acinetobacter; unclassified	0	9	0	0	0	1	0	0	0	0	0	0	0	0	16	2	0	0	0	0	0	22	0	0	0	0	3	0
New.CleanUp.ReferenceOTU44036	k__Bacteria; p__Firmicutes; c__Bacilli; o__Bacillales; f__Staphylococcaceae; g__Staphylococcus; s__haemolyticus	0	0	0	1	0	0	0	0	0	0	0	4	0	0	0	0	0	0	1	0	4	20	17	10	0	0	0	0
New.CleanUp.ReferenceOTU44115	k__Bacteria; p__Proteobacteria; c__Alphaproteobacteria; unclassified; unclassified; unclassified; unclassified	0	0	0	1	0	0	0	0	0	0	0	0	0	0	0	0	0	15	0	0	0	0	52	0	0	0	0	0
New.CleanUp.ReferenceOTU44250	k__Bacteria; p__Actinobacteria; c__Actinobacteria; o__Actinomycetales; unclassified; unclassified; unclassified	0	0	0	0	0	0	0	0	0	0	0	0	0	0	0	0	0	0	0	0	0	149	0	0	0	0	0	0
New.CleanUp.ReferenceOTU44259	k__Bacteria; p__Chloroflexi; c__Anaerolineae; o__S0208; unclassified; unclassified; unclassified	0	0	0	0	0	0	0	78	0	0	0	0	0	0	0	0	0	0	0	0	0	0	0	0	0	0	0	0
New.CleanUp.ReferenceOTU44281	k__Bacteria; p__Actinobacteria; c__Actinobacteria; o__Actinomycetales; f__Williamsiaceae; g__Williamsia; s__serinedens	0	0	0	0	0	0	0	0	0	0	0	5	0	0	0	0	0	0	0	0	0	0	175	0	0	0	0	0
New.CleanUp.ReferenceOTU44290	k__Bacteria; p__Chloroflexi; c__Anaerolineae; o__A31; unclassified; unclassified; unclassified	0	0	0	0	0	0	0	725	0	0	0	0	0	0	0	0	0	0	0	0	0	0	0	0	0	0	0	0
New.CleanUp.ReferenceOTU44321	k__Bacteria; p__Chloroflexi; c__Thermomicrobia; o__JG30-KF-CM45; unclassified; unclassified; unclassified	0	0	0	0	0	0	0	155	0	0	0	0	0	0	0	0	0	0	0	0	0	0	0	0	0	0	0	0
New.CleanUp.ReferenceOTU44441	k__Bacteria; p__Chloroflexi; c__Anaerolineae; o__GCA004; unclassified; unclassified; unclassified	0	0	0	0	0	0	0	128	0	0	0	0	0	0	0	0	0	0	0	0	0	0	0	0	0	0	0	0
New.CleanUp.ReferenceOTU44465	k__Bacteria; p__Proteobacteria; c__Gammaproteobacteria; o__Enterobacteriales; f__Enterobacteriaceae; g__Serratia; unclassified	0	0	0	0	0	0	0	0	0	0	0	0	0	0	0	0	0	0	0	0	6	64	0	123	0	0	0	0
New.CleanUp.ReferenceOTU44477	k__Bacteria; p__Proteobacteria; c__Alphaproteobacteria; o__Rhizobiales; f__Methylobacteriaceae; g__Methylobacterium; unclassified	0	0	0	0	0	0	0	0	0	0	0	1	0	0	0	0	0	0	0	0	0	0	284	0	0	0	0	0
New.CleanUp.ReferenceOTU45082	k__Bacteria; p__Actinobacteria; c__Acidimicrobiia; o__Acidimicrobiales; unclassified; unclassified; unclassified	0	0	0	0	0	0	0	119	0	0	0	0	0	0	0	0	0	0	0	0	0	0	0	0	0	0	0	0
New.CleanUp.ReferenceOTU45126	k__Bacteria; p__Chloroflexi; c__Ellin6529; unclassified; unclassified; unclassified; unclassified	0	0	0	0	0	0	0	92	0	0	0	0	0	0	0	0	0	0	0	0	0	0	0	0	0	0	0	0
New.CleanUp.ReferenceOTU45132	k__Bacteria; p__Proteobacteria; c__Gammaproteobacteria; o__Enterobacteriales; f__Enterobacteriaceae; g__Escherichia; s__coli	0	0	0	0	0	0	0	0	0	0	0	0	0	0	0	0	0	0	0	0	0	1	0	175	1	914	0	0
New.CleanUp.ReferenceOTU45168	k__Bacteria; p__Chloroflexi; c__Thermomicrobia; o__AKYG1722; unclassified; unclassified; unclassified	0	0	0	0	0	0	0	489	0	0	0	0	0	0	0	0	0	0	0	0	0	0	0	0	0	0	0	0
New.CleanUp.ReferenceOTU45226	k__Bacteria; p__Chloroflexi; c__Anaerolineae; o__SBR1031; f__A4b; unclassified; unclassified	0	0	0	0	0	0	0	185	0	0	0	0	0	0	0	0	0	0	0	0	0	0	0	0	0	0	0	0
New.CleanUp.ReferenceOTU45290	k__Bacteria; unclassified; unclassified; unclassified; unclassified; unclassified; unclassified	1	16	0	0	0	2	9	0	0	2	0	0	0	0	0	64	5	0	0	0	7	0	0	0	2	0	0	0
New.CleanUp.ReferenceOTU45438	k__Bacteria; p__Proteobacteria; unclassified; unclassified; unclassified; unclassified; unclassified	0	0	0	0	0	0	0	0	0	0	0	0	0	0	0	0	0	0	0	0	0	76	0	0	0	0	0	0
New.CleanUp.ReferenceOTU45830	k__Bacteria; unclassified; unclassified; unclassified; unclassified; unclassified; unclassified	0	0	0	0	0	0	0	78	0	0	0	0	0	0	0	0	0	0	0	0	0	0	0	0	0	0	0	0
New.CleanUp.ReferenceOTU46062	k__Bacteria; p__Actinobacteria; c__Actinobacteria; o__Actinomycetales; f__Micrococcaceae; unclassified; unclassified	0	0	0	0	0	0	35	0	0	0	0	0	0	0	0	0	0	0	0	0	0	57	0	0	0	0	0	0
New.CleanUp.ReferenceOTU46211	k__Bacteria; p__Chloroflexi; c__Anaerolineae; o__H39; unclassified; unclassified; unclassified	0	0	0	0	0	0	0	47	0	0	0	0	0	0	0	0	0	0	0	0	0	0	0	0	0	0	0	0
New.CleanUp.ReferenceOTU46333	k__Bacteria; p__Chloroflexi; c__Anaerolineae; o__Caldilineales; f__Caldilineaceae; unclassified; unclassified	0	0	0	0	0	0	0	121	0	0	0	0	0	0	0	0	0	0	0	0	0	0	0	0	0	0	0	0
New.CleanUp.ReferenceOTU46389	k__Bacteria; p__Actinobacteria; c__Actinobacteria; o__Actinomycetales; unclassified; unclassified; unclassified	0	0	0	0	0	0	0	0	0	0	0	7	0	0	0	0	0	0	0	0	0	0	71	0	0	0	0	0
New.CleanUp.ReferenceOTU46488	k__Bacteria; p__Chloroflexi; c__SHA-26; unclassified; unclassified; unclassified; unclassified	0	0	0	0	0	0	0	64	0	0	0	0	0	0	0	0	0	0	0	0	0	0	0	0	0	0	0	0
New.CleanUp.ReferenceOTU46533	k__Bacteria; p__Proteobacteria; unclassified; unclassified; unclassified; unclassified; unclassified	0	0	0	0	0	0	0	0	0	0	0	0	0	0	0	0	0	0	0	0	0	60	0	6	0	0	0	0
New.CleanUp.ReferenceOTU46666	k__Bacteria; p__Actinobacteria; c__Actinobacteria; o__Actinomycetales; unclassified; unclassified; unclassified	0	0	0	0	0	0	0	0	0	0	0	0	0	0	0	0	0	0	0	0	0	66	0	5	0	0	0	0
New.CleanUp.ReferenceOTU46722	k__Bacteria; p__Proteobacteria; c__Gammaproteobacteria; o__Enterobacteriales; f__Enterobacteriaceae; unclassified; unclassified	0	0	0	0	0	0	0	0	0	0	0	0	0	0	0	0	0	0	0	0	2	7	0	3	0	89	0	0
New.CleanUp.ReferenceOTU46747	k__Bacteria; p__Chloroflexi; c__Chloroflexi; o__[Roseiflexales]; f__[Kouleothrixaceae]; unclassified; unclassified	0	0	0	0	0	0	0	94	0	0	0	0	0	0	0	0	0	0	0	0	0	0	0	0	0	0	0	0
New.CleanUp.ReferenceOTU46778	k__Bacteria; p__OD1; c__ZB2; unclassified; unclassified; unclassified; unclassified	0	0	0	0	0	0	0	0	0	0	0	0	0	0	0	0	0	0	0	0	0	55	0	0	0	0	0	0
New.CleanUp.ReferenceOTU46843	k__Bacteria; unclassified; unclassified; unclassified; unclassified; unclassified; unclassified	0	0	0	36	0	0	0	0	0	0	0	0	0	0	0	0	0	0	6	0	1	6	3	4	0	0	0	0
New.CleanUp.ReferenceOTU47083	k__Bacteria; p__Proteobacteria; c__Gammaproteobacteria; unclassified; unclassified; unclassified; unclassified	0	0	0	0	0	0	0	0	0	1	0	0	0	0	0	0	0	0	0	0	36	483	0	84	0	1	0	0
New.CleanUp.ReferenceOTU47197	k__Bacteria; p__TM7; c__TM7-1; unclassified; unclassified; unclassified; unclassified	0	0	0	0	0	0	0	78	0	0	0	0	0	0	0	0	0	0	0	0	0	0	0	0	0	0	0	0
New.CleanUp.ReferenceOTU47245	k__Bacteria; p__Proteobacteria; c__Gammaproteobacteria; o__Alteromonadales; unclassified; unclassified; unclassified	0	0	0	0	0	0	0	0	0	0	0	0	0	0	0	0	0	0	0	0	0	0	0	0	0	88	0	0
New.CleanUp.ReferenceOTU47307	k__Bacteria; unclassified; unclassified; unclassified; unclassified; unclassified; unclassified	0	0	0	0	0	0	0	166	0	0	0	0	0	0	0	0	0	0	0	0	0	0	0	0	0	0	0	0
New.CleanUp.ReferenceOTU47578	k__Bacteria; p__WPS-2; unclassified; unclassified; unclassified; unclassified; unclassified	0	0	0	0	0	0	0	101	0	0	0	0	0	0	0	0	0	0	0	0	0	0	0	0	0	0	0	0
New.CleanUp.ReferenceOTU47694	k__Bacteria; p__Chloroflexi; c__Chloroflexi; o__[Roseiflexales]; f__[Kouleothrixaceae]; unclassified; unclassified	0	0	0	0	0	0	0	56	0	0	0	0	0	0	0	0	0	0	0	0	0	0	0	0	0	0	0	0
New.CleanUp.ReferenceOTU47795	k__Bacteria; p__Actinobacteria; c__Actinobacteria; o__Actinomycetales; f__Brevibacteriaceae; g__Brevibacterium; unclassified	0	0	0	0	0	0	0	0	0	0	0	0	0	0	0	0	0	4	0	0	0	0	141	0	0	0	0	0
New.CleanUp.ReferenceOTU48092	k__Bacteria; p__Chloroflexi; c__Thermomicrobia; o__JG30-KF-CM45; unclassified; unclassified; unclassified	0	0	0	0	0	0	0	186	0	0	0	0	0	0	0	0	0	0	0	0	0	0	0	0	0	0	0	0
New.CleanUp.ReferenceOTU48258	k__Bacteria; p__Proteobacteria; c__Gammaproteobacteria; o__Xanthomonadales; f__Xanthomonadaceae; g__Stenotrophomonas; s__geniculata	0	97	0	0	0	0	0	0	0	0	0	0	0	0	0	0	0	0	0	0	0	0	0	0	0	0	0	0
New.CleanUp.ReferenceOTU48266	k__Bacteria; p__Planctomycetes; c__Phycisphaerae; o__WD2101; unclassified; unclassified; unclassified	0	0	0	0	0	0	0	50	0	0	0	0	0	0	0	0	0	0	0	0	0	0	0	0	0	0	0	0
New.CleanUp.ReferenceOTU48280	k__Bacteria; p__Actinobacteria; c__Actinobacteria; o__Actinomycetales; unclassified; unclassified; unclassified	0	0	0	0	0	0	0	0	0	0	0	0	0	0	0	0	0	1	0	0	0	39	1	8	0	0	0	0
New.CleanUp.ReferenceOTU48311	k__Bacteria; p__Actinobacteria; c__Actinobacteria; o__Actinomycetales; f__Corynebacteriaceae; g__Corynebacterium; unclassified	0	0	0	0	0	0	0	0	0	0	0	0	0	0	0	0	0	0	0	0	0	74	0	0	0	0	0	0
New.CleanUp.ReferenceOTU48480	k__Bacteria; p__Actinobacteria; c__Actinobacteria; o__Actinomycetales; f__Micrococcaceae; unclassified; unclassified	0	0	0	0	0	0	1	0	0	0	0	0	0	0	0	0	0	0	0	0	0	120	0	11	0	0	0	0
New.CleanUp.ReferenceOTU48516	k__Bacteria; p__Chloroflexi; c__Chloroflexi; o__Chloroflexales; f__Chloroflexaceae; g__Chloronema; unclassified	0	0	0	0	0	0	0	179	0	0	0	0	0	0	0	0	0	0	0	0	0	0	0	0	0	0	0	0
New.CleanUp.ReferenceOTU48569	k__Bacteria; p__Proteobacteria; c__Gammaproteobacteria; o__Enterobacteriales; f__Enterobacteriaceae; unclassified; unclassified	0	0	0	0	0	0	0	0	0	0	0	0	0	0	0	0	0	0	0	0	10	13	0	23	0	2	0	0
New.CleanUp.ReferenceOTU48661	k__Bacteria; p__Chloroflexi; c__Anaerolineae; o__SBR1031; f__A4b; unclassified; unclassified	0	0	0	0	0	0	0	205	0	0	0	0	0	0	0	0	0	0	0	0	0	0	0	0	0	0	0	0
New.CleanUp.ReferenceOTU48696	k__Bacteria; p__Proteobacteria; c__Gammaproteobacteria; o__Xanthomonadales; f__Xanthomonadaceae; unclassified; unclassified	0	2	0	0	0	0	0	0	0	0	0	0	0	0	0	0	0	0	0	0	0	0	0	39	2	22	1	0
New.CleanUp.ReferenceOTU49029	k__Bacteria; p__Chloroflexi; c__Anaerolineae; o__Caldilineales; f__Caldilineaceae; unclassified; unclassified	0	0	0	0	0	0	0	135	0	0	0	0	0	0	0	0	0	0	0	0	0	0	0	0	0	0	0	0
New.CleanUp.ReferenceOTU49034	k__Bacteria; p__Chloroflexi; c__Chloroflexi; o__[Roseiflexales]; f__[Kouleothrixaceae]; unclassified; unclassified	0	0	0	0	0	0	0	49	0	0	0	0	0	0	0	0	0	0	0	0	0	0	0	0	0	0	0	0
New.CleanUp.ReferenceOTU49311	k__Bacteria; p__Firmicutes; c__Bacilli; o__Lactobacillales; f__Streptococcaceae; g__Streptococcus; unclassified	0	0	0	0	0	0	0	1	110	0	0	0	0	0	0	0	0	0	0	0	0	0	0	0	0	0	0	0
New.CleanUp.ReferenceOTU49325	k__Bacteria; unclassified; unclassified; unclassified; unclassified; unclassified; unclassified	0	0	0	0	0	0	0	109	0	0	0	0	0	0	0	0	0	0	0	0	0	0	0	0	0	0	0	0
New.CleanUp.ReferenceOTU49400	k__Bacteria; p__Proteobacteria; c__Alphaproteobacteria; o__Rhizobiales; f__Methylobacteriaceae; g__Methylobacterium; s__organophilum	0	0	0	0	0	0	0	0	0	0	0	0	0	0	0	0	0	0	0	0	1	27	0	29	0	0	0	0
New.CleanUp.ReferenceOTU49433	k__Bacteria; p__Firmicutes; c__Bacilli; o__Bacillales; f__Paenibacillaceae; g__Aneurinibacillus; unclassified	0	0	0	0	0	0	0	0	0	0	0	0	0	0	0	0	0	0	0	0	0	48	0	0	0	0	0	0
New.CleanUp.ReferenceOTU49464	k__Bacteria; p__Proteobacteria; c__Gammaproteobacteria; unclassified; unclassified; unclassified; unclassified	0	0	0	0	0	0	0	0	0	0	0	0	0	0	0	0	0	0	0	0	2	33	0	23	0	0	0	0
New.CleanUp.ReferenceOTU49569	k__Bacteria; p__Proteobacteria; c__Gammaproteobacteria; o__Enterobacteriales; f__Enterobacteriaceae; g__Escherichia; s__coli	0	0	0	0	0	0	0	0	0	0	0	0	0	0	0	0	0	0	0	0	0	0	0	0	0	73	0	0
New.CleanUp.ReferenceOTU49658	k__Bacteria; p__Chloroflexi; c__C0119; unclassified; unclassified; unclassified; unclassified	0	0	0	0	0	0	0	1076	0	0	0	0	0	0	0	0	0	0	0	0	0	0	0	0	0	0	0	0
New.CleanUp.ReferenceOTU49662	k__Bacteria; p__Chloroflexi; c__Chloroflexi; o__[Roseiflexales]; f__[Kouleothrixaceae]; unclassified; unclassified	0	0	0	0	0	0	0	286	0	0	0	0	0	0	0	0	0	0	0	0	0	0	0	0	0	0	0	0
New.CleanUp.ReferenceOTU49727	k__Bacteria; p__Chloroflexi; c__Chloroflexi; o__AKIW781; unclassified; unclassified; unclassified	0	0	0	0	0	0	0	158	0	0	0	0	0	0	0	0	0	0	0	0	0	0	0	0	0	0	0	0
New.CleanUp.ReferenceOTU49742	k__Bacteria; p__Actinobacteria; c__Actinobacteria; o__Actinomycetales; f__Frankiaceae; unclassified; unclassified	0	0	0	0	0	0	0	0	0	0	0	67	0	0	0	0	0	0	0	0	0	0	22	0	0	0	0	0
New.CleanUp.ReferenceOTU49818	k__Bacteria; p__Proteobacteria; c__Gammaproteobacteria; unclassified; unclassified; unclassified; unclassified	0	0	0	0	0	0	0	0	0	0	0	0	1	2	0	0	0	0	0	0	0	0	0	0	0	0	48	0
New.CleanUp.ReferenceOTU49824	k__Bacteria; p__Actinobacteria; c__Actinobacteria; o__Actinomycetales; f__Micrococcaceae; g__Kocuria; s__rhizophila	0	0	0	0	0	0	0	0	0	0	0	0	0	0	0	0	0	0	0	0	2	61	0	17	0	1	0	0
New.CleanUp.ReferenceOTU49847	k__Bacteria; p__Firmicutes; c__Bacilli; o__Lactobacillales; f__Streptococcaceae; g__Streptococcus; unclassified	0	0	0	0	0	0	152	0	0	0	0	0	0	0	0	0	0	0	0	0	0	8	0	0	0	0	0	0
New.CleanUp.ReferenceOTU50005	k__Bacteria; p__Firmicutes; c__Bacilli; o__Lactobacillales; f__Streptococcaceae; g__Streptococcus; s__infantis	0	0	0	0	0	1	22	1	3	143	0	0	0	0	0	0	0	1	0	0	5	54	0	9	0	5	1	0
New.CleanUp.ReferenceOTU50158	k__Bacteria; p__Proteobacteria; c__Alphaproteobacteria; unclassified; unclassified; unclassified; unclassified	0	0	0	0	0	0	0	0	0	0	0	1	0	0	0	0	1	43	1	0	0	0	36	0	0	0	0	0
New.CleanUp.ReferenceOTU50217	k__Bacteria; p__Proteobacteria; c__Gammaproteobacteria; o__Alteromonadales; f__[Chromatiaceae]; g__Rheinheimera; unclassified	0	0	0	0	0	0	0	0	0	0	0	0	0	0	0	0	0	0	0	0	0	0	0	50	0	0	0	0
New.CleanUp.ReferenceOTU50228	k__Bacteria; p__Actinobacteria; c__Actinobacteria; o__Actinomycetales; f__Microbacteriaceae; unclassified; unclassified	0	0	0	9	0	0	0	0	0	0	0	76	0	0	0	0	0	221	0	0	0	6	237	0	3	0	0	0
New.CleanUp.ReferenceOTU50366	k__Bacteria; p__Chloroflexi; c__Anaerolineae; unclassified; unclassified; unclassified; unclassified	0	0	0	0	0	0	0	65	0	0	0	0	0	0	0	0	0	0	0	0	0	0	0	0	0	0	0	0
New.CleanUp.ReferenceOTU50468	k__Bacteria; p__Firmicutes; c__Bacilli; o__Bacillales; f__Staphylococcaceae; g__Staphylococcus; unclassified	0	0	0	0	0	0	0	0	0	0	0	0	0	0	0	0	0	0	4	0	7	91	0	41	0	0	0	1
New.CleanUp.ReferenceOTU50475	k__Bacteria; p__Proteobacteria; c__Alphaproteobacteria; o__Rhizobiales; f__Methylobacteriaceae; g__Methylobacterium; unclassified	0	0	0	0	0	0	0	0	0	0	0	0	0	0	0	0	0	0	0	0	0	0	169	0	0	0	0	0
New.CleanUp.ReferenceOTU50816	k__Bacteria; p__Chloroflexi; c__Thermomicrobia; o__AKYG1722; unclassified; unclassified; unclassified	0	0	0	0	0	0	0	124	0	0	0	0	0	0	0	0	0	0	0	0	0	0	0	0	0	0	0	0
New.CleanUp.ReferenceOTU51088	k__Bacteria; p__Chloroflexi; c__Ellin6529; unclassified; unclassified; unclassified; unclassified	0	0	0	0	0	0	0	143	0	0	0	0	0	0	0	0	0	0	0	0	0	0	0	0	0	0	0	0
New.CleanUp.ReferenceOTU51089	k__Bacteria; p__Chloroflexi; c__Thermomicrobia; o__JG30-KF-CM45; unclassified; unclassified; unclassified	0	0	0	0	0	0	0	197	0	0	0	0	0	0	0	0	0	0	0	0	0	0	0	0	0	0	0	0
New.CleanUp.ReferenceOTU51122	k__Bacteria; p__Actinobacteria; c__Actinobacteria; o__Actinomycetales; unclassified; unclassified; unclassified	0	0	0	0	0	0	0	0	0	0	0	5	0	0	0	0	0	29	0	0	0	0	189	0	0	0	0	0
New.CleanUp.ReferenceOTU51251	k__Bacteria; p__Chloroflexi; c__Anaerolineae; o__GCA004; unclassified; unclassified; unclassified	0	0	0	0	0	0	0	276	0	0	0	0	0	0	0	0	0	0	0	0	0	0	0	0	0	0	0	0
New.CleanUp.ReferenceOTU51265	k__Bacteria; unclassified; unclassified; unclassified; unclassified; unclassified; unclassified	0	1	0	0	0	2	0	4	1	0	0	0	0	0	2	0	0	45	1	0	0	0	0	0	20	0	0	0
New.CleanUp.ReferenceOTU51385	k__Bacteria; unclassified; unclassified; unclassified; unclassified; unclassified; unclassified	0	0	0	0	0	0	0	36	0	0	0	5	0	0	0	0	0	0	0	0	0	0	49	0	0	0	0	0
New.CleanUp.ReferenceOTU51505	k__Bacteria; p__Actinobacteria; c__Actinobacteria; o__Actinomycetales; f__Williamsiaceae; g__Williamsia; s__serinedens	0	0	0	0	0	0	0	0	0	0	0	57	0	0	0	0	0	0	0	0	0	0	16	0	0	0	0	0
New.CleanUp.ReferenceOTU51525	k__Bacteria; p__Proteobacteria; c__Gammaproteobacteria; o__Enterobacteriales; f__Enterobacteriaceae; unclassified; unclassified	0	0	0	0	0	0	0	0	0	0	0	0	0	0	0	0	0	0	0	0	0	1	0	91	0	0	0	0
New.CleanUp.ReferenceOTU51556	k__Bacteria; p__Actinobacteria; c__Actinobacteria; o__Actinomycetales; f__Williamsiaceae; g__Williamsia; s__serinedens	0	0	0	0	0	0	0	0	0	0	0	11	0	0	0	0	0	8	2	0	0	0	116	0	7	0	0	0
New.CleanUp.ReferenceOTU51848	k__Bacteria; p__Planctomycetes; c__Planctomycetia; o__Gemmatales; f__Gemmataceae; unclassified; unclassified	0	0	0	0	0	0	0	48	0	0	0	0	0	0	0	0	0	0	0	0	0	0	0	0	0	0	0	0
New.CleanUp.ReferenceOTU51873	k__Bacteria; p__Actinobacteria; c__Actinobacteria; o__Actinomycetales; unclassified; unclassified; unclassified	0	0	0	0	0	0	0	0	0	0	0	3	0	0	0	0	0	0	0	0	0	0	130	0	0	0	0	0
New.CleanUp.ReferenceOTU52054	k__Bacteria; p__Chloroflexi; c__Thermomicrobia; o__JG30-KF-CM45; unclassified; unclassified; unclassified	0	0	0	0	0	0	0	56	0	0	0	0	0	0	0	0	0	0	0	0	0	0	0	0	0	0	0	0
New.CleanUp.ReferenceOTU52150	k__Bacteria; p__Actinobacteria; unclassified; unclassified; unclassified; unclassified; unclassified	0	0	0	0	0	0	0	55	0	0	0	0	0	0	0	0	0	0	0	0	0	0	0	0	0	0	0	0
New.CleanUp.ReferenceOTU52354	k__Bacteria; p__Actinobacteria; c__Actinobacteria; o__Actinomycetales; f__Thermomonosporaceae; unclassified; unclassified	0	0	0	0	0	0	0	50	0	0	0	0	0	0	0	0	0	0	0	0	0	0	0	0	0	0	0	0
New.CleanUp.ReferenceOTU52395	k__Bacteria; p__Proteobacteria; c__Gammaproteobacteria; o__Pseudomonadales; f__Moraxellaceae; g__Enhydrobacter; unclassified	0	0	0	0	0	0	0	0	0	0	0	0	0	0	0	0	0	0	0	0	1	97	0	17	0	1	0	0
New.CleanUp.ReferenceOTU52515	k__Bacteria; p__Proteobacteria; c__Gammaproteobacteria; o__Pseudomonadales; f__Moraxellaceae; g__Acinetobacter; unclassified	0	0	0	0	0	0	0	0	0	0	0	0	0	0	0	0	0	0	0	0	0	63	0	0	0	0	0	0
New.CleanUp.ReferenceOTU52655	k__Bacteria; unclassified; unclassified; unclassified; unclassified; unclassified; unclassified	0	0	0	0	0	0	0	1	0	0	0	0	0	0	42	0	0	0	0	0	0	0	5	0	0	0	0	0
New.CleanUp.ReferenceOTU52792	k__Bacteria; p__Proteobacteria; c__Gammaproteobacteria; o__Enterobacteriales; f__Enterobacteriaceae; g__Enterobacter; s__ludwigii	0	0	0	0	0	0	0	0	0	52	0	0	0	0	0	1	0	0	0	0	0	0	0	0	0	0	0	0
New.CleanUp.ReferenceOTU52796	k__Bacteria; p__Chloroflexi; c__Anaerolineae; o__A31; unclassified; unclassified; unclassified	0	0	0	0	0	0	0	71	0	0	0	0	0	0	0	0	0	0	0	0	0	0	0	0	0	0	0	0
New.CleanUp.ReferenceOTU52934	k__Bacteria; p__Proteobacteria; c__Alphaproteobacteria; o__Rhizobiales; f__Methylobacteriaceae; g__Methylobacterium; unclassified	0	0	0	0	0	0	0	0	0	0	0	0	0	0	0	0	0	0	0	0	0	0	48	0	0	0	0	0
New.CleanUp.ReferenceOTU53310	k__Bacteria; p__Chloroflexi; c__C0119; unclassified; unclassified; unclassified; unclassified	0	0	0	0	0	0	0	233	0	0	0	0	0	0	0	0	0	0	0	0	0	0	0	0	0	0	0	0
New.CleanUp.ReferenceOTU53548	k__Bacteria; unclassified; unclassified; unclassified; unclassified; unclassified; unclassified	0	0	0	0	0	0	0	0	0	0	0	0	0	0	0	0	0	0	0	0	459	108	0	46	0	0	0	1
New.CleanUp.ReferenceOTU53718	k__Bacteria; p__Proteobacteria; c__Gammaproteobacteria; o__Enterobacteriales; f__Enterobacteriaceae; unclassified; unclassified	0	0	0	0	0	0	0	0	0	0	0	0	0	0	0	0	0	0	0	0	29	22	0	56	0	2	0	0
New.CleanUp.ReferenceOTU53719	k__Bacteria; p__Proteobacteria; c__Gammaproteobacteria; o__Enterobacteriales; f__Enterobacteriaceae; g__Serratia; s__marcescens	0	0	0	0	0	0	0	0	0	0	0	0	0	0	0	0	0	0	0	0	1	73	0	43	0	0	0	0
New.CleanUp.ReferenceOTU53860	k__Bacteria; p__Actinobacteria; c__Actinobacteria; o__Actinomycetales; unclassified; unclassified; unclassified	0	0	0	0	0	0	0	0	0	0	0	4	0	0	0	0	0	0	0	0	0	0	89	0	0	0	0	0
New.CleanUp.ReferenceOTU54036	k__Bacteria; p__Chloroflexi; c__Anaerolineae; o__SJA-15; unclassified; unclassified; unclassified	0	0	0	0	0	0	0	49	0	0	0	0	0	0	0	0	0	0	0	0	0	0	0	0	0	0	0	0
New.CleanUp.ReferenceOTU54129	k__Bacteria; p__Proteobacteria; c__Gammaproteobacteria; o__Enterobacteriales; f__Enterobacteriaceae; unclassified; unclassified	0	0	0	0	0	0	0	0	0	0	0	0	0	0	0	0	0	0	0	0	4	13	0	25	0	6	0	0
New.CleanUp.ReferenceOTU54175	k__Bacteria; p__Chloroflexi; c__Anaerolineae; o__GCA004; unclassified; unclassified; unclassified	0	0	0	0	0	0	0	81	0	0	0	0	0	0	0	0	0	0	0	0	0	0	0	0	0	0	0	0
New.CleanUp.ReferenceOTU54218	k__Bacteria; p__Actinobacteria; c__Actinobacteria; o__Actinomycetales; f__Streptosporangiaceae; unclassified; unclassified	0	0	0	0	0	0	0	53	0	0	0	0	0	0	0	0	0	0	0	0	0	0	0	0	0	0	0	0
New.CleanUp.ReferenceOTU54229	k__Bacteria; p__Chloroflexi; c__Thermomicrobia; o__JG30-KF-CM45; unclassified; unclassified; unclassified	0	0	0	0	0	0	0	606	0	0	0	0	0	0	0	0	0	0	0	0	0	0	0	0	0	0	0	0
New.CleanUp.ReferenceOTU54430	k__Bacteria; p__Chloroflexi; c__Chloroflexi; o__Chloroflexales; f__Chloroflexaceae; g__Chloronema; unclassified	0	0	0	0	0	0	0	74	0	0	0	0	0	0	0	0	0	0	0	0	0	0	0	0	0	0	0	0
New.CleanUp.ReferenceOTU54581	k__Bacteria; p__Cyanobacteria; c__Chloroplast; o__Streptophyta; unclassified; unclassified; unclassified	0	0	0	0	0	0	0	0	0	0	0	0	0	0	0	0	0	0	0	0	0	19	0	75	0	6	0	0
New.CleanUp.ReferenceOTU54623	k__Bacteria; p__Proteobacteria; c__Gammaproteobacteria; unclassified; unclassified; unclassified; unclassified	0	0	0	0	0	0	0	0	0	0	0	0	0	0	0	0	0	0	0	0	0	117	0	33	0	0	0	0
New.CleanUp.ReferenceOTU54630	k__Bacteria; p__Proteobacteria; c__Gammaproteobacteria; o__Enterobacteriales; f__Enterobacteriaceae; unclassified; unclassified	0	0	0	0	0	0	0	0	0	10	0	0	0	0	0	0	0	0	0	0	21	20	0	27	2	166	0	0
New.CleanUp.ReferenceOTU55018	k__Bacteria; p__Proteobacteria; c__Gammaproteobacteria; o__Enterobacteriales; f__Enterobacteriaceae; unclassified; unclassified	0	0	0	0	0	0	0	0	0	0	0	0	0	0	0	0	0	0	0	0	1	44	0	21	0	0	0	0
New.CleanUp.ReferenceOTU55042	k__Bacteria; p__Proteobacteria; c__Alphaproteobacteria; o__Rhizobiales; f__Methylobacteriaceae; g__Methylobacterium; unclassified	0	0	0	0	0	0	0	0	0	0	0	0	0	0	0	0	0	22	2	0	0	1	176	0	0	0	0	0
New.CleanUp.ReferenceOTU55196	k__Bacteria; p__Firmicutes; c__Bacilli; o__Bacillales; f__Bacillaceae; g__Bacillus; s__cereus	0	0	0	0	0	0	0	0	0	0	0	0	0	0	0	73	0	0	0	0	0	0	0	0	0	2	0	0
New.CleanUp.ReferenceOTU55250	k__Bacteria; p__Chloroflexi; c__Anaerolineae; unclassified; unclassified; unclassified; unclassified	0	0	0	0	0	0	0	104	0	0	0	0	0	0	0	0	0	0	0	0	0	0	0	0	0	0	0	0
New.CleanUp.ReferenceOTU55314	k__Bacteria; p__Proteobacteria; c__Gammaproteobacteria; o__Enterobacteriales; f__Enterobacteriaceae; unclassified; unclassified	0	0	0	0	0	0	0	0	0	0	0	0	0	0	0	0	0	0	0	0	0	148	0	0	0	0	0	0
New.CleanUp.ReferenceOTU55465	k__Bacteria; p__Actinobacteria; c__Actinobacteria; o__Actinomycetales; unclassified; unclassified; unclassified	0	0	0	0	0	0	0	0	0	0	0	0	0	0	0	0	0	0	0	0	0	51	0	9	0	0	0	0
New.CleanUp.ReferenceOTU55571	k__Bacteria; p__Actinobacteria; c__Actinobacteria; o__Actinomycetales; unclassified; unclassified; unclassified	0	0	0	0	0	0	0	0	0	0	0	0	0	0	0	0	0	0	0	0	0	56	2	1	0	0	0	0
New.CleanUp.ReferenceOTU55633	k__Bacteria; p__Proteobacteria; c__Gammaproteobacteria; o__Pseudomonadales; f__Moraxellaceae; g__Enhydrobacter; unclassified	0	0	0	0	0	0	0	0	0	2	0	0	0	0	0	0	0	0	0	0	0	50	0	9	0	0	0	0
New.CleanUp.ReferenceOTU55741	k__Bacteria; p__Chloroflexi; c__Anaerolineae; o__SHA-20; unclassified; unclassified; unclassified	0	0	0	0	0	0	0	249	0	0	0	0	0	0	0	0	0	0	0	0	0	0	0	0	0	0	0	0
New.CleanUp.ReferenceOTU55779	k__Bacteria; p__Firmicutes; c__Bacilli; o__Bacillales; f__Staphylococcaceae; g__Staphylococcus; unclassified	0	0	0	11	0	0	0	0	0	0	0	0	0	0	0	0	0	0	20	0	71	61	0	40	0	0	0	0
New.CleanUp.ReferenceOTU56060	k__Bacteria; p__Firmicutes; c__Bacilli; unclassified; unclassified; unclassified; unclassified	0	0	0	0	0	0	0	0	0	0	0	0	0	0	0	0	0	0	0	0	0	50	0	0	0	0	0	0
New.CleanUp.ReferenceOTU56179	k__Bacteria; unclassified; unclassified; unclassified; unclassified; unclassified; unclassified	0	0	0	0	0	0	0	102	0	0	0	0	0	0	0	0	0	0	0	0	0	0	0	0	0	0	0	0
New.CleanUp.ReferenceOTU56197	k__Bacteria; unclassified; unclassified; unclassified; unclassified; unclassified; unclassified	0	0	0	0	0	0	0	0	0	0	0	0	0	0	0	0	0	0	0	0	2	44	0	10	0	0	0	0
New.CleanUp.ReferenceOTU56203	k__Bacteria; p__Chloroflexi; c__Anaerolineae; o__SBR1031; f__A4b; unclassified; unclassified	0	0	0	0	0	0	0	77	0	0	0	0	0	0	0	0	0	0	0	0	0	0	0	0	0	0	0	0
New.CleanUp.ReferenceOTU56272	k__Bacteria; p__Proteobacteria; c__Gammaproteobacteria; unclassified; unclassified; unclassified; unclassified	0	0	0	0	0	0	0	0	0	0	0	0	47	0	0	0	0	0	0	0	0	0	0	0	0	0	0	0
New.CleanUp.ReferenceOTU56302	k__Bacteria; p__Cyanobacteria; c__Synechococcophycideae; o__Pseudanabaenales; f__Pseudanabaenaceae; g__Leptolyngbya; unclassified	0	0	0	0	0	0	0	72	0	0	0	0	0	0	0	0	0	0	0	0	0	0	0	0	0	0	0	0
New.CleanUp.ReferenceOTU56375	k__Bacteria; p__Proteobacteria; c__Alphaproteobacteria; o__Rhizobiales; f__Methylobacteriaceae; g__Methylobacterium; unclassified	0	0	0	0	0	0	0	0	0	2	0	0	0	0	0	0	0	2	0	0	0	0	75	0	0	0	0	0
New.CleanUp.ReferenceOTU56535	k__Bacteria; p__Firmicutes; c__Bacilli; o__Lactobacillales; f__Streptococcaceae; g__Streptococcus; unclassified	5	0	0	0	0	0	0	0	0	1	0	0	0	0	0	0	0	0	0	0	0	25	0	1	0	30	0	0
New.CleanUp.ReferenceOTU56603	k__Bacteria; p__Chloroflexi; c__Anaerolineae; o__S0208; unclassified; unclassified; unclassified	0	0	0	0	0	0	0	52	0	0	0	0	0	0	0	0	0	0	0	0	0	0	0	0	0	0	0	0
New.CleanUp.ReferenceOTU56751	k__Bacteria; p__Chloroflexi; c__Anaerolineae; o__SBR1031; f__oc28; unclassified; unclassified	0	0	0	0	0	0	0	66	0	0	0	0	0	0	0	0	0	0	0	0	0	0	0	0	0	0	0	0
New.CleanUp.ReferenceOTU56843	k__Bacteria; p__Proteobacteria; c__Alphaproteobacteria; o__Sphingomonadales; f__Sphingomonadaceae; g__Sphingomonas; unclassified	0	0	0	0	0	0	0	0	0	0	0	1	0	0	0	0	0	2	0	0	0	0	64	0	0	0	0	0
New.CleanUp.ReferenceOTU56879	k__Bacteria; p__Chloroflexi; c__Anaerolineae; o__SJA-15; unclassified; unclassified; unclassified	0	0	0	0	0	0	0	59	0	0	0	0	0	0	0	0	0	0	0	0	0	0	0	0	0	0	0	0
New.CleanUp.ReferenceOTU56959	k__Bacteria; p__Proteobacteria; c__Gammaproteobacteria; o__Xanthomonadales; f__Xanthomonadaceae; g__Lysobacter; s__brunescens	0	0	0	0	0	0	0	0	0	0	0	0	0	0	0	0	0	0	0	0	0	62	0	11	0	0	0	0
New.CleanUp.ReferenceOTU56976	k__Bacteria; p__Proteobacteria; c__Gammaproteobacteria; o__Pseudomonadales; f__Moraxellaceae; g__Acinetobacter; unclassified	0	0	0	0	0	0	0	0	0	0	0	0	0	0	0	0	0	0	0	0	0	55	0	1	0	1	0	0
New.CleanUp.ReferenceOTU57029	k__Bacteria; p__Chloroflexi; c__Anaerolineae; o__SJA-15; unclassified; unclassified; unclassified	0	0	0	0	0	0	0	64	0	0	0	0	0	0	0	0	0	0	0	0	0	0	0	0	0	0	0	0
New.CleanUp.ReferenceOTU57250	k__Bacteria; p__Firmicutes; c__Bacilli; o__Lactobacillales; f__Streptococcaceae; g__Streptococcus; unclassified	0	0	0	0	0	1	10	0	201	3	0	0	0	0	0	0	0	0	0	0	0	0	0	0	0	0	0	0
New.CleanUp.ReferenceOTU57301	k__Bacteria; p__Chloroflexi; c__Thermomicrobia; o__JG30-KF-CM45; unclassified; unclassified; unclassified	0	0	0	0	0	0	0	122	0	0	0	0	0	0	0	0	0	0	0	0	1	0	0	0	0	0	0	0
New.CleanUp.ReferenceOTU57350	k__Bacteria; p__Firmicutes; c__Bacilli; o__Lactobacillales; f__Aerococcaceae; g__Aerococcus; unclassified	0	0	0	0	0	0	0	0	0	0	0	0	0	0	0	0	0	0	0	0	0	53	0	16	0	0	0	0
New.CleanUp.ReferenceOTU57443	k__Bacteria; p__Proteobacteria; c__Alphaproteobacteria; o__Rhizobiales; f__Methylobacteriaceae; g__Methylobacterium; s__organophilum	0	0	0	0	0	0	0	0	0	0	0	0	0	0	0	0	0	4	0	0	0	0	43	0	0	0	0	0
New.CleanUp.ReferenceOTU57573	k__Bacteria; p__Planctomycetes; c__Planctomycetia; o__Gemmatales; f__Gemmataceae; g__Gemmata; unclassified	0	0	0	0	0	0	0	79	0	0	0	0	0	0	0	0	0	0	0	0	0	0	0	0	0	0	0	0
New.CleanUp.ReferenceOTU57713	k__Bacteria; p__Proteobacteria; c__Gammaproteobacteria; o__Pseudomonadales; f__Pseudomonadaceae; g__Pseudomonas; unclassified	0	0	0	0	0	0	0	0	0	0	0	0	0	2	0	0	0	0	0	0	0	0	0	0	0	0	105	0
New.CleanUp.ReferenceOTU57760	k__Bacteria; p__Proteobacteria; c__Gammaproteobacteria; unclassified; unclassified; unclassified; unclassified	0	0	0	0	0	0	0	0	0	0	0	0	0	0	0	0	0	0	0	0	0	0	0	1	0	102	0	0
New.CleanUp.ReferenceOTU57871	k__Bacteria; p__Actinobacteria; c__Actinobacteria; o__Actinomycetales; f__Actinosynnemataceae; unclassified; unclassified	0	0	0	0	0	0	0	169	0	0	0	0	0	0	0	0	0	0	0	0	0	0	0	0	0	0	0	0
New.CleanUp.ReferenceOTU58056	k__Bacteria; p__Acidobacteria; c__[Chloracidobacteria]; o__RB41; f__Ellin6075; unclassified; unclassified	0	0	0	0	0	0	0	176	0	0	0	0	0	0	0	0	0	0	0	0	0	0	0	0	0	0	0	0
New.CleanUp.ReferenceOTU58069	k__Bacteria; p__Chloroflexi; c__Anaerolineae; o__Caldilineales; f__Caldilineaceae; g__Caldilinea; unclassified	0	0	0	0	0	0	0	87	0	0	0	0	0	0	0	0	0	0	0	0	0	0	0	0	0	0	0	0
New.CleanUp.ReferenceOTU58184	k__Bacteria; p__Proteobacteria; unclassified; unclassified; unclassified; unclassified; unclassified	0	0	0	0	0	0	0	0	0	0	0	0	0	0	0	0	0	0	0	0	0	90	0	0	0	0	0	0
New.CleanUp.ReferenceOTU58368	k__Bacteria; p__Proteobacteria; c__Gammaproteobacteria; o__Pseudomonadales; f__Moraxellaceae; g__Acinetobacter; unclassified	0	0	0	0	0	0	0	0	0	0	0	0	0	0	0	0	0	0	0	0	0	57	0	11	0	0	0	0
New.CleanUp.ReferenceOTU58554	k__Bacteria; p__Proteobacteria; c__Alphaproteobacteria; o__Sphingomonadales; f__Sphingomonadaceae; g__Sphingomonas; unclassified	0	0	0	0	0	0	0	0	0	0	0	0	0	0	0	0	0	5	0	0	0	0	49	0	0	0	0	0
New.CleanUp.ReferenceOTU58812	k__Bacteria; p__Proteobacteria; c__Alphaproteobacteria; o__Rhizobiales; f__Methylobacteriaceae; g__Methylobacterium; s__hispanicum	0	0	0	0	0	0	0	0	0	0	0	21	0	0	0	0	0	1	0	0	0	0	39	0	0	0	0	0
New.CleanUp.ReferenceOTU59029	k__Bacteria; p__Chloroflexi; c__Chloroflexi; o__Chloroflexales; f__Chloroflexaceae; g__Chloronema; unclassified	0	0	0	0	0	0	0	67	0	0	0	0	0	0	0	0	0	0	0	0	0	0	0	0	0	0	0	0
New.CleanUp.ReferenceOTU59168	k__Bacteria; p__Proteobacteria; c__Gammaproteobacteria; o__Enterobacteriales; f__Enterobacteriaceae; unclassified; unclassified	0	0	0	0	1	0	0	0	0	0	0	0	0	0	0	0	0	0	0	0	7	27	0	72	0	1	0	0
New.CleanUp.ReferenceOTU59244	k__Bacteria; p__Proteobacteria; c__Gammaproteobacteria; o__Enterobacteriales; f__Enterobacteriaceae; unclassified; unclassified	0	0	0	0	0	0	0	0	0	0	0	0	0	0	0	0	0	0	0	0	3	16	0	11	0	352	0	0
New.CleanUp.ReferenceOTU59259	k__Bacteria; p__Cyanobacteria; c__Oscillatoriophycideae; o__Chroococcales; unclassified; unclassified; unclassified	0	0	0	0	0	0	0	49	0	0	0	0	0	0	0	0	0	0	0	0	0	0	0	0	0	0	0	0
New.CleanUp.ReferenceOTU59503	k__Bacteria; p__Proteobacteria; unclassified; unclassified; unclassified; unclassified; unclassified	0	0	0	0	0	0	0	0	0	0	0	0	0	0	0	0	0	0	0	0	1	13	26	12	0	0	0	0
New.CleanUp.ReferenceOTU59506	k__Bacteria; p__Actinobacteria; c__Actinobacteria; o__Actinomycetales; f__Williamsiaceae; g__Williamsia; s__serinedens	0	0	0	0	0	0	0	0	0	0	0	3	0	0	0	0	0	4	1	0	0	0	90	0	0	0	0	0
New.CleanUp.ReferenceOTU59551	k__Bacteria; p__Proteobacteria; c__Gammaproteobacteria; o__Enterobacteriales; f__Enterobacteriaceae; g__Escherichia; s__coli	0	0	0	0	0	0	0	0	0	0	0	0	0	0	0	0	0	0	0	0	0	0	0	0	0	58	0	0
New.CleanUp.ReferenceOTU59630	k__Bacteria; p__Chloroflexi; c__Anaerolineae; o__S0208; unclassified; unclassified; unclassified	0	0	0	0	0	0	0	105	0	0	0	0	0	0	0	0	0	0	0	0	0	0	0	0	0	0	0	0
New.CleanUp.ReferenceOTU59640	k__Bacteria; p__Actinobacteria; c__Actinobacteria; o__Actinomycetales; f__Micromonosporaceae; unclassified; unclassified	0	0	0	0	0	0	0	93	0	0	0	0	0	0	0	0	0	0	0	0	0	0	0	0	0	0	0	0
New.CleanUp.ReferenceOTU59805	k__Bacteria; p__Proteobacteria; c__Gammaproteobacteria; unclassified; unclassified; unclassified; unclassified	0	0	0	0	0	0	0	0	0	0	0	0	0	0	0	0	0	0	0	0	3	82	0	32	0	0	0	0
New.CleanUp.ReferenceOTU59834	k__Bacteria; p__Planctomycetes; c__Planctomycetia; o__Gemmatales; f__Gemmataceae; unclassified; unclassified	0	0	0	0	0	0	0	89	0	0	0	0	0	0	0	0	0	0	0	0	0	0	0	0	0	0	0	0
New.CleanUp.ReferenceOTU59836	k__Bacteria; p__Firmicutes; c__Bacilli; o__Bacillales; unclassified; unclassified; unclassified	0	0	0	0	0	0	0	0	0	0	0	0	0	0	0	0	0	0	0	0	27	53	0	25	0	0	0	0
New.CleanUp.ReferenceOTU59865	k__Bacteria; p__Chloroflexi; c__Chloroflexi; o__AKIW781; unclassified; unclassified; unclassified	0	0	0	0	0	0	0	93	0	0	0	0	0	0	0	0	0	0	0	0	0	0	0	0	0	0	0	0
New.CleanUp.ReferenceOTU59947	k__Bacteria; p__Proteobacteria; c__Alphaproteobacteria; o__Sphingomonadales; f__Sphingomonadaceae; g__Sphingomonas; unclassified	0	0	0	0	0	0	0	0	0	0	0	0	0	0	0	0	0	0	0	0	0	0	290	0	0	0	0	0
New.CleanUp.ReferenceOTU59954	k__Bacteria; p__Planctomycetes; c__Planctomycetia; o__Gemmatales; f__Gemmataceae; g__Gemmata; unclassified	0	0	0	0	0	0	0	67	0	0	0	0	0	0	0	0	0	0	0	0	0	0	0	0	0	0	0	0
New.CleanUp.ReferenceOTU60226	k__Bacteria; unclassified; unclassified; unclassified; unclassified; unclassified; unclassified	0	0	0	0	0	0	0	68	0	0	0	0	0	0	0	0	0	0	0	0	0	0	0	0	0	0	0	0
New.CleanUp.ReferenceOTU60437	k__Bacteria; p__Proteobacteria; c__Alphaproteobacteria; o__Sphingomonadales; f__Sphingomonadaceae; g__Sphingomonas; unclassified	0	0	0	0	0	0	0	0	0	0	0	33	0	0	0	0	2	10	2	0	0	0	291	0	0	0	0	0
New.CleanUp.ReferenceOTU60531	k__Bacteria; p__Proteobacteria; c__Gammaproteobacteria; o__Enterobacteriales; f__Enterobacteriaceae; unclassified; unclassified	0	0	0	0	0	0	0	0	0	0	0	0	0	0	0	0	0	0	0	0	0	74	0	10	0	0	0	0
New.CleanUp.ReferenceOTU60848	k__Bacteria; p__Proteobacteria; c__Gammaproteobacteria; o__Alteromonadales; f__[Chromatiaceae]; g__Rheinheimera; unclassified	5	8	0	0	0	0	13	0	0	0	0	0	0	0	0	39	7	0	0	0	24	22	0	90	0	51	0	0
New.CleanUp.ReferenceOTU60891	k__Bacteria; p__Proteobacteria; unclassified; unclassified; unclassified; unclassified; unclassified	0	0	0	0	0	0	0	0	0	0	0	0	0	0	0	0	0	0	0	0	0	24	0	26	0	0	0	0
New.CleanUp.ReferenceOTU60978	k__Bacteria; p__Proteobacteria; c__Gammaproteobacteria; unclassified; unclassified; unclassified; unclassified	0	0	0	0	0	0	0	0	0	0	0	0	0	0	0	0	0	0	0	0	5	344	0	26	0	0	0	0
New.CleanUp.ReferenceOTU61001	k__Bacteria; unclassified; unclassified; unclassified; unclassified; unclassified; unclassified	0	0	0	0	0	0	0	0	0	0	0	0	0	0	0	0	0	7	0	0	86	1	11	20	0	0	0	0
New.CleanUp.ReferenceOTU61046	k__Bacteria; p__Actinobacteria; c__Actinobacteria; o__Actinomycetales; unclassified; unclassified; unclassified	0	0	0	0	0	0	0	0	0	0	0	24	0	0	0	0	0	1	0	0	0	0	22	0	9	0	0	0
New.CleanUp.ReferenceOTU61095	k__Bacteria; p__Firmicutes; c__Bacilli; o__Gemellales; f__Gemellaceae; g__Gemella; unclassified	0	0	0	0	0	0	0	0	259	7	0	0	0	0	0	0	0	0	0	0	0	0	0	0	0	0	0	0
New.CleanUp.ReferenceOTU61119	k__Bacteria; p__Chloroflexi; c__Thermomicrobia; o__AKYG1722; unclassified; unclassified; unclassified	0	0	0	0	0	0	0	260	0	0	0	0	0	0	0	0	0	0	0	0	0	0	0	0	0	0	0	0
New.CleanUp.ReferenceOTU61413	k__Bacteria; p__Chloroflexi; c__Anaerolineae; o__SBR1031; f__A4b; unclassified; unclassified	0	0	0	0	0	0	0	59	0	0	0	0	0	0	0	0	0	0	0	0	0	0	0	0	0	0	0	0
New.CleanUp.ReferenceOTU61438	k__Bacteria; p__Proteobacteria; c__Gammaproteobacteria; o__Enterobacteriales; f__Enterobacteriaceae; unclassified; unclassified	0	0	0	0	0	0	0	0	0	0	0	0	0	0	0	0	0	0	0	0	15	950	0	123	0	2	0	0
New.CleanUp.ReferenceOTU61476	k__Bacteria; p__Chloroflexi; c__Chloroflexi; o__AKIW781; unclassified; unclassified; unclassified	0	0	0	0	0	0	0	72	0	0	0	0	0	0	0	0	0	0	0	0	0	0	0	0	0	0	0	0
New.CleanUp.ReferenceOTU61478	k__Bacteria; p__Actinobacteria; c__Actinobacteria; o__Actinomycetales; f__Williamsiaceae; g__Williamsia; s__serinedens	0	0	0	0	0	0	0	0	0	0	0	6	0	0	0	0	0	0	0	0	0	0	291	0	0	0	0	0
New.CleanUp.ReferenceOTU61485	k__Bacteria; p__Chloroflexi; c__Ellin6529; unclassified; unclassified; unclassified; unclassified	0	0	0	0	0	0	0	79	0	0	0	0	0	0	0	0	0	0	0	0	0	0	0	0	0	0	0	0
New.CleanUp.ReferenceOTU61517	unknown; unclassified; unclassified; unclassified; unclassified; unclassified; unclassified	0	0	0	0	0	0	0	76	0	0	0	0	0	0	0	0	0	0	0	0	0	0	0	0	0	0	0	0
New.CleanUp.ReferenceOTU61523	unknown; unclassified; unclassified; unclassified; unclassified; unclassified; unclassified	0	0	0	0	0	0	0	27	0	0	0	5	0	0	0	0	0	0	0	0	0	0	32	0	0	0	0	0
New.CleanUp.ReferenceOTU61582	k__Bacteria; p__Proteobacteria; c__Gammaproteobacteria; o__Enterobacteriales; f__Enterobacteriaceae; unclassified; unclassified	0	0	0	0	0	0	0	0	0	0	0	0	0	0	0	0	0	0	0	0	8	34	0	23	0	0	0	0
New.CleanUp.ReferenceOTU61621	k__Bacteria; p__Chloroflexi; c__Anaerolineae; o__Caldilineales; f__Caldilineaceae; unclassified; unclassified	0	0	0	0	0	0	0	424	0	0	0	0	0	0	0	0	0	0	0	0	0	0	0	0	0	0	0	0
New.CleanUp.ReferenceOTU61663	k__Bacteria; p__Actinobacteria; c__Actinobacteria; o__Actinomycetales; f__Williamsiaceae; g__Williamsia; s__serinedens	0	0	0	0	0	0	0	0	0	0	0	3	0	0	0	0	0	0	0	0	0	0	57	0	0	0	0	0
New.CleanUp.ReferenceOTU61854	k__Bacteria; p__Chloroflexi; c__Chloroflexi; o__Chloroflexales; unclassified; unclassified; unclassified	0	0	0	0	0	0	0	79	0	0	0	0	0	0	0	0	0	0	0	0	0	0	0	0	0	0	0	0
New.CleanUp.ReferenceOTU61855	k__Bacteria; unclassified; unclassified; unclassified; unclassified; unclassified; unclassified	0	0	0	0	0	0	0	56	0	0	0	0	0	0	0	0	0	0	0	0	0	0	0	0	0	0	0	0
New.CleanUp.ReferenceOTU62442	k__Bacteria; p__Proteobacteria; c__Betaproteobacteria; o__Burkholderiales; f__Comamonadaceae; g__Comamonas; unclassified	0	0	0	0	1	0	0	0	0	0	0	0	0	0	19	0	0	10	6	0	0	22	0	1	0	1	0	0
New.CleanUp.ReferenceOTU62545	k__Bacteria; p__Chloroflexi; c__Anaerolineae; o__SBR1031; f__oc28; unclassified; unclassified	0	0	0	0	0	0	0	176	0	0	0	0	0	0	0	0	0	0	0	0	0	0	0	0	0	0	0	0
New.CleanUp.ReferenceOTU62670	k__Bacteria; p__Proteobacteria; c__Alphaproteobacteria; o__Rhodobacterales; f__Rhodobacteraceae; unclassified; unclassified	0	0	0	0	0	0	0	0	0	0	0	0	0	0	0	0	0	0	0	0	3	108	1	59	2	7	0	0
New.CleanUp.ReferenceOTU62692	k__Bacteria; unclassified; unclassified; unclassified; unclassified; unclassified; unclassified	0	0	0	0	0	0	0	182	0	0	0	0	0	0	0	0	0	0	0	0	0	0	0	0	0	0	0	0
New.CleanUp.ReferenceOTU62699	k__Bacteria; p__Actinobacteria; c__Actinobacteria; o__Actinomycetales; f__Williamsiaceae; g__Williamsia; unclassified	0	0	0	0	0	0	0	0	0	0	0	75	0	0	0	0	0	0	0	0	0	0	56	0	0	0	0	0
New.CleanUp.ReferenceOTU62721	k__Bacteria; p__Proteobacteria; c__Gammaproteobacteria; o__Enterobacteriales; f__Enterobacteriaceae; unclassified; unclassified	0	0	0	0	0	0	0	0	0	0	0	0	0	0	0	0	0	0	0	0	22	191	0	72	0	2	0	0
New.CleanUp.ReferenceOTU62833	k__Bacteria; p__Chloroflexi; c__Anaerolineae; o__A31; unclassified; unclassified; unclassified	0	0	0	0	0	0	0	297	0	0	0	0	0	0	0	0	0	0	0	0	0	0	0	0	0	0	0	0
New.CleanUp.ReferenceOTU63094	k__Bacteria; p__Chloroflexi; c__Anaerolineae; unclassified; unclassified; unclassified; unclassified	0	0	0	0	0	0	0	167	0	0	0	0	0	0	0	0	0	0	0	0	0	0	0	0	0	0	0	0
New.CleanUp.ReferenceOTU63167	k__Bacteria; p__Proteobacteria; c__Gammaproteobacteria; o__Enterobacteriales; f__Enterobacteriaceae; unclassified; unclassified	0	0	0	0	0	0	0	0	0	0	0	0	0	0	0	0	0	0	0	0	0	51	0	2	0	0	0	0
New.CleanUp.ReferenceOTU63283	k__Bacteria; p__Proteobacteria; c__Alphaproteobacteria; o__Rhodobacterales; f__Rhodobacteraceae; g__Paracoccus; unclassified	0	0	0	0	0	0	0	0	0	0	0	0	0	0	0	0	0	0	0	0	0	56	0	4	5	0	1	0
New.CleanUp.ReferenceOTU63342	k__Bacteria; p__Actinobacteria; c__Actinobacteria; o__Actinomycetales; unclassified; unclassified; unclassified	0	0	0	0	0	0	0	0	0	0	0	1	0	0	0	0	0	0	0	0	0	0	60	0	0	0	0	0
New.CleanUp.ReferenceOTU63368	k__Bacteria; unclassified; unclassified; unclassified; unclassified; unclassified; unclassified	0	0	0	0	1	0	0	0	0	1	0	0	0	0	3	1	0	22	0	0	8	2	3	2	8	1	0	0
New.CleanUp.ReferenceOTU63570	k__Bacteria; p__Cyanobacteria; c__Oscillatoriophycideae; unclassified; unclassified; unclassified; unclassified	0	0	0	0	0	0	0	174	0	0	0	0	0	0	0	0	0	0	0	0	0	0	0	0	0	0	0	0
New.CleanUp.ReferenceOTU63578	k__Bacteria; p__Proteobacteria; c__Gammaproteobacteria; o__Enterobacteriales; f__Enterobacteriaceae; unclassified; unclassified	0	0	0	0	0	0	0	0	0	0	0	0	0	0	0	0	0	0	0	0	81	8	0	42	0	1	0	0
New.CleanUp.ReferenceOTU63635	k__Bacteria; p__Planctomycetes; c__Planctomycetia; o__Gemmatales; f__Gemmataceae; unclassified; unclassified	0	0	0	0	0	0	0	91	0	0	0	0	0	0	0	0	0	0	0	0	0	0	0	0	0	0	0	0
New.CleanUp.ReferenceOTU63636	k__Bacteria; p__Actinobacteria; c__Actinobacteria; o__Actinomycetales; unclassified; unclassified; unclassified	0	0	0	0	0	0	0	0	0	0	0	0	0	0	0	0	0	0	0	0	1	88	0	3	1	0	0	0
New.CleanUp.ReferenceOTU63781	k__Bacteria; p__Firmicutes; c__Bacilli; unclassified; unclassified; unclassified; unclassified	0	0	0	0	0	0	0	0	0	0	0	0	0	0	1	1	0	0	0	0	0	0	0	66	0	0	0	0
New.CleanUp.ReferenceOTU63790	k__Bacteria; unclassified; unclassified; unclassified; unclassified; unclassified; unclassified	0	0	0	0	0	0	0	0	0	0	0	0	0	0	0	0	0	0	0	0	0	0	105	0	0	0	0	0
New.CleanUp.ReferenceOTU63901	k__Bacteria; unclassified; unclassified; unclassified; unclassified; unclassified; unclassified	0	0	0	0	0	0	0	170	0	0	0	0	0	0	0	0	0	0	0	0	0	0	0	0	0	0	0	0
New.CleanUp.ReferenceOTU63982	k__Bacteria; p__Proteobacteria; c__Alphaproteobacteria; o__Rhizobiales; f__Beijerinckiaceae; unclassified; unclassified	0	0	0	0	0	0	0	0	0	0	0	0	0	0	0	0	0	0	0	0	0	0	0	133	0	0	0	0
New.CleanUp.ReferenceOTU64091	k__Bacteria; p__Actinobacteria; c__Actinobacteria; o__Actinomycetales; f__Williamsiaceae; g__Williamsia; s__serinedens	0	0	0	0	0	0	0	0	0	0	0	2	0	0	0	0	0	0	0	0	0	0	46	0	1	0	0	0
New.CleanUp.ReferenceOTU64142	k__Bacteria; p__Proteobacteria; c__Gammaproteobacteria; unclassified; unclassified; unclassified; unclassified	0	0	0	0	0	0	0	0	0	0	0	0	0	6	0	0	0	0	0	0	30	469	0	317	0	0	7	0
New.CleanUp.ReferenceOTU64451	k__Bacteria; p__Proteobacteria; c__Gammaproteobacteria; o__Pasteurellales; f__Pasteurellaceae; unclassified; unclassified	0	0	0	0	0	0	0	0	0	0	0	0	0	0	0	0	0	0	0	0	0	0	0	2	0	75	0	0
New.CleanUp.ReferenceOTU64702	k__Bacteria; unclassified; unclassified; unclassified; unclassified; unclassified; unclassified	0	0	0	0	0	0	0	382	0	0	0	0	0	0	0	0	0	0	0	0	0	0	0	0	0	0	0	0
New.CleanUp.ReferenceOTU64909	k__Bacteria; p__Proteobacteria; c__Gammaproteobacteria; o__Enterobacteriales; f__Enterobacteriaceae; unclassified; unclassified	0	0	0	0	0	0	0	0	0	0	0	0	0	0	0	0	0	0	0	0	1	51	0	12	0	0	0	0
New.CleanUp.ReferenceOTU64966	k__Bacteria; p__Proteobacteria; c__Alphaproteobacteria; unclassified; unclassified; unclassified; unclassified	0	0	0	0	0	0	0	0	0	0	0	0	0	0	0	0	0	3	0	0	0	0	436	0	0	0	0	0
New.CleanUp.ReferenceOTU65197	k__Bacteria; p__Firmicutes; c__Bacilli; o__Bacillales; f__Staphylococcaceae; g__Staphylococcus; unclassified	0	0	0	0	0	0	0	0	0	0	0	0	0	0	0	0	0	0	0	0	16	67	0	19	0	0	0	0
New.CleanUp.ReferenceOTU65459	k__Bacteria; p__Proteobacteria; c__Alphaproteobacteria; o__Rhizobiales; f__Methylobacteriaceae; g__Methylobacterium; unclassified	0	0	0	0	0	0	0	0	0	0	0	0	0	0	0	0	0	0	2	0	0	0	70	0	0	0	0	0
New.CleanUp.ReferenceOTU65488	k__Bacteria; unclassified; unclassified; unclassified; unclassified; unclassified; unclassified	0	0	0	0	0	0	0	53	0	0	0	0	0	0	0	0	0	0	0	0	0	0	0	0	0	0	0	0
New.CleanUp.ReferenceOTU65525	k__Bacteria; p__Proteobacteria; c__Gammaproteobacteria; o__Pasteurellales; f__Pasteurellaceae; g__Haemophilus; s__influenzae	0	0	0	0	0	0	0	0	0	0	0	0	0	0	0	0	0	0	0	0	1	0	0	1	0	167	0	0
New.CleanUp.ReferenceOTU65535	k__Bacteria; p__Proteobacteria; c__Gammaproteobacteria; o__Enterobacteriales; f__Enterobacteriaceae; unclassified; unclassified	0	0	0	0	0	0	0	0	0	0	0	0	0	0	0	0	0	0	0	0	0	35	0	46	0	0	0	0
New.CleanUp.ReferenceOTU65561	k__Bacteria; p__Chloroflexi; c__Anaerolineae; o__Caldilineales; f__Caldilineaceae; unclassified; unclassified	0	0	0	0	0	0	0	112	0	0	0	0	0	0	0	0	0	0	0	0	0	0	0	0	0	0	0	0
New.CleanUp.ReferenceOTU65576	k__Bacteria; p__Chloroflexi; c__Chloroflexi; o__[Roseiflexales]; f__[Kouleothrixaceae]; unclassified; unclassified	0	0	0	0	0	0	0	150	0	0	0	0	0	0	0	0	0	0	0	0	0	0	0	0	0	0	0	0
New.CleanUp.ReferenceOTU65585	k__Bacteria; p__Actinobacteria; c__Acidimicrobiia; o__Acidimicrobiales; f__C111; unclassified; unclassified	0	0	0	0	0	0	0	84	0	0	0	0	0	0	0	0	0	0	0	0	0	0	0	0	0	0	0	0
New.CleanUp.ReferenceOTU65599	unknown; unclassified; unclassified; unclassified; unclassified; unclassified; unclassified	0	0	0	0	0	0	0	49	0	0	0	0	0	0	0	0	0	0	0	0	0	0	0	0	0	0	0	0
New.CleanUp.ReferenceOTU65602	k__Bacteria; unclassified; unclassified; unclassified; unclassified; unclassified; unclassified	0	0	0	0	0	0	0	422	0	0	0	0	0	0	0	0	0	0	0	0	0	0	0	0	0	0	0	0
New.CleanUp.ReferenceOTU65663	k__Bacteria; unclassified; unclassified; unclassified; unclassified; unclassified; unclassified	0	0	0	0	0	0	0	0	0	0	0	0	0	0	0	0	0	4	0	0	0	0	51	0	0	0	0	0
New.CleanUp.ReferenceOTU65684	k__Bacteria; p__Chloroflexi; c__Anaerolineae; o__Anaerolineales; f__Anaerolinaceae; g__Anaerolinea; unclassified	0	0	0	0	0	0	0	103	0	0	0	0	0	0	0	0	0	0	0	0	0	0	0	0	0	0	0	0
New.CleanUp.ReferenceOTU65692	k__Bacteria; p__TM7; c__TM7-1; unclassified; unclassified; unclassified; unclassified	0	0	0	0	0	0	0	84	0	0	0	0	0	0	0	0	0	0	0	0	0	0	0	0	0	0	0	0
New.CleanUp.ReferenceOTU65734	k__Bacteria; p__Proteobacteria; c__Gammaproteobacteria; o__Pseudomonadales; f__Moraxellaceae; g__Acinetobacter; s__guillouiae	0	0	0	0	0	0	0	0	0	0	0	0	0	0	0	0	0	0	0	0	0	74	0	0	0	0	0	0
New.CleanUp.ReferenceOTU65824	k__Bacteria; p__Chloroflexi; c__Thermomicrobia; o__JG30-KF-CM45; unclassified; unclassified; unclassified	0	0	0	0	0	0	0	314	0	0	0	0	0	0	0	0	0	0	0	0	0	0	0	0	0	0	0	0
New.CleanUp.ReferenceOTU65961	k__Bacteria; p__Proteobacteria; c__Gammaproteobacteria; unclassified; unclassified; unclassified; unclassified	0	0	0	0	0	0	0	0	0	0	0	0	0	0	0	0	0	0	0	0	8	66	0	46	0	0	0	0
New.CleanUp.ReferenceOTU66109	k__Bacteria; p__Chloroflexi; c__Thermomicrobia; o__JG30-KF-CM45; unclassified; unclassified; unclassified	0	0	0	0	0	0	0	215	0	0	0	0	0	0	0	0	0	0	0	0	0	0	0	0	0	0	0	0
New.CleanUp.ReferenceOTU66168	k__Bacteria; p__Chloroflexi; c__Thermomicrobia; o__AKYG1722; unclassified; unclassified; unclassified	0	0	0	0	0	0	0	349	0	0	0	0	0	0	0	0	0	0	0	0	0	0	0	0	0	0	0	0
New.CleanUp.ReferenceOTU66225	k__Bacteria; p__Proteobacteria; c__Gammaproteobacteria; o__Enterobacteriales; f__Enterobacteriaceae; unclassified; unclassified	0	0	0	0	0	0	0	0	0	0	0	0	0	0	0	0	0	0	0	0	0	62	0	1	0	0	0	0
New.CleanUp.ReferenceOTU66301	k__Bacteria; p__Firmicutes; c__Bacilli; o__Bacillales; f__Staphylococcaceae; unclassified; unclassified	0	0	0	0	0	0	0	0	0	0	0	0	0	0	0	0	0	0	0	0	55	0	0	0	0	0	0	0
New.CleanUp.ReferenceOTU66460	k__Bacteria; p__Actinobacteria; c__Actinobacteria; o__Actinomycetales; f__Intrasporangiaceae; unclassified; unclassified	0	0	0	0	0	0	0	0	0	0	0	0	0	0	0	0	0	0	0	0	0	52	0	1	0	0	0	0
New.CleanUp.ReferenceOTU66483	k__Bacteria; unclassified; unclassified; unclassified; unclassified; unclassified; unclassified	0	0	0	0	2	0	0	0	0	0	0	0	0	0	0	0	0	0	0	0	0	54	0	34	0	3	0	0
New.CleanUp.ReferenceOTU66560	k__Bacteria; p__Firmicutes; c__Bacilli; o__Bacillales; unclassified; unclassified; unclassified	0	0	0	0	0	0	0	0	0	0	0	0	0	0	0	0	73	0	0	0	0	0	0	0	0	0	0	0
New.CleanUp.ReferenceOTU66581	k__Bacteria; p__Chloroflexi; c__Anaerolineae; o__Caldilineales; f__Caldilineaceae; unclassified; unclassified	0	0	0	0	0	0	0	453	0	0	0	0	0	0	0	0	0	0	0	0	0	0	0	0	0	0	0	0
New.CleanUp.ReferenceOTU66584	k__Bacteria; p__Proteobacteria; c__Alphaproteobacteria; o__Sphingomonadales; f__Sphingomonadaceae; g__Sphingomonas; unclassified	0	0	0	0	0	0	0	0	0	0	0	4	0	0	0	0	0	1	0	0	0	32	43	0	0	0	0	0
New.CleanUp.ReferenceOTU66611	k__Bacteria; p__Chloroflexi; c__Thermomicrobia; o__JG30-KF-CM45; unclassified; unclassified; unclassified	0	0	0	0	0	0	0	185	0	0	0	0	0	0	0	0	0	0	0	0	0	0	0	0	0	0	0	0
New.CleanUp.ReferenceOTU66648	k__Bacteria; p__Proteobacteria; c__Gammaproteobacteria; o__Enterobacteriales; f__Enterobacteriaceae; g__Serratia; unclassified	0	0	0	0	0	0	0	0	0	0	0	0	0	0	0	0	0	0	0	0	0	48	0	17	0	0	0	0
New.CleanUp.ReferenceOTU66680	k__Bacteria; p__Chloroflexi; c__Anaerolineae; o__SJA-15; unclassified; unclassified; unclassified	0	0	0	0	0	0	0	65	0	0	0	0	0	0	0	0	0	0	0	0	0	0	0	0	0	0	0	0
New.CleanUp.ReferenceOTU66686	k__Bacteria; p__Actinobacteria; c__Actinobacteria; o__Actinomycetales; f__Brevibacteriaceae; g__Brevibacterium; unclassified	0	0	0	0	0	0	0	0	0	0	0	6	0	0	0	0	0	0	0	0	0	0	75	1	1	0	0	0
New.CleanUp.ReferenceOTU66732	k__Bacteria; p__Chloroflexi; c__Anaerolineae; unclassified; unclassified; unclassified; unclassified	0	0	0	0	0	0	0	62	0	0	0	0	0	0	0	0	0	0	0	0	0	0	0	0	0	0	0	0
New.CleanUp.ReferenceOTU66787	k__Bacteria; p__Proteobacteria; c__Gammaproteobacteria; o__Enterobacteriales; f__Enterobacteriaceae; g__Enterobacter; s__turicensis	0	0	0	0	0	0	0	0	0	0	0	0	0	0	0	0	0	0	0	0	3	67	0	1	0	0	0	0
New.CleanUp.ReferenceOTU66821	k__Bacteria; p__Actinobacteria; c__Actinobacteria; o__Actinomycetales; f__Microbacteriaceae; unclassified; unclassified	0	0	0	0	0	0	0	0	0	0	0	5	0	0	0	0	0	0	0	0	0	0	224	0	0	0	0	0
New.CleanUp.ReferenceOTU66852	k__Bacteria; p__Actinobacteria; c__MB-A2-108; o__0319-7L14; unclassified; unclassified; unclassified	0	0	0	0	0	0	0	557	0	0	0	0	0	0	0	0	0	0	0	0	0	0	0	0	0	0	0	0
New.CleanUp.ReferenceOTU66863	k__Bacteria; p__[Thermi]; c__Deinococci; o__Deinococcales; f__Deinococcaceae; g__Deinococcus; unclassified	0	0	0	0	0	0	0	0	0	0	0	0	0	0	0	0	0	0	0	0	0	93	0	0	0	0	0	0
New.CleanUp.ReferenceOTU66890	k__Bacteria; p__Chloroflexi; c__Anaerolineae; o__GCA004; unclassified; unclassified; unclassified	0	0	0	0	0	0	0	89	0	0	0	0	0	0	0	0	0	0	0	0	0	0	0	0	0	0	0	0
New.CleanUp.ReferenceOTU67238	k__Bacteria; p__Actinobacteria; c__Actinobacteria; o__Actinomycetales; unclassified; unclassified; unclassified	0	0	0	0	0	0	0	0	0	0	0	0	0	0	0	0	0	0	0	0	0	0	49	0	0	0	0	0
New.CleanUp.ReferenceOTU67260	k__Bacteria; p__Chloroflexi; unclassified; unclassified; unclassified; unclassified; unclassified	0	0	0	0	0	0	0	105	0	0	0	0	0	0	0	0	0	0	0	0	0	0	0	0	0	0	0	0
New.CleanUp.ReferenceOTU67295	k__Bacteria; p__OD1; c__ZB2; unclassified; unclassified; unclassified; unclassified	0	0	0	0	0	0	0	0	0	0	0	0	0	0	0	0	0	0	0	0	0	78	0	0	0	0	0	0
New.CleanUp.ReferenceOTU67348	k__Bacteria; p__Actinobacteria; c__Actinobacteria; o__Actinomycetales; f__Williamsiaceae; g__Williamsia; s__serinedens	0	0	0	0	0	0	0	0	0	0	0	4	0	0	1	0	0	0	13	0	0	0	29	0	0	0	0	0
New.CleanUp.ReferenceOTU67402	k__Bacteria; p__Actinobacteria; c__Actinobacteria; o__Actinomycetales; unclassified; unclassified; unclassified	0	0	0	0	0	0	0	0	0	0	0	0	0	0	0	0	0	0	0	0	0	61	0	0	0	0	0	0
New.CleanUp.ReferenceOTU67542	k__Bacteria; p__Actinobacteria; c__Actinobacteria; o__Actinomycetales; unclassified; unclassified; unclassified	0	0	0	0	0	0	0	0	0	0	0	5	0	0	0	0	0	4	0	0	0	0	134	0	0	0	0	0
New.CleanUp.ReferenceOTU67559	k__Bacteria; p__Chloroflexi; c__Ellin6529; unclassified; unclassified; unclassified; unclassified	0	0	0	0	0	0	0	327	0	0	0	0	0	0	0	0	0	0	0	0	0	0	0	0	0	0	0	0
New.CleanUp.ReferenceOTU67564	k__Bacteria; p__Proteobacteria; c__Gammaproteobacteria; o__Pseudomonadales; f__Pseudomonadaceae; g__Pseudomonas; s__alcaligenes	0	2	0	0	0	0	0	0	0	1	0	0	0	0	0	0	1	2	8	0	0	0	0	29	6	0	0	0
New.CleanUp.ReferenceOTU67636	k__Bacteria; p__Firmicutes; c__Bacilli; o__Bacillales; f__Bacillaceae; unclassified; unclassified	0	0	0	0	0	0	0	0	0	0	0	0	0	0	0	0	0	0	0	0	0	167	0	0	0	1	0	0
New.CleanUp.ReferenceOTU67696	k__Bacteria; p__Chloroflexi; c__Chloroflexi; o__Chloroflexales; f__Chloroflexaceae; g__Chloronema; unclassified	0	0	0	0	0	0	0	49	0	0	0	0	0	0	0	0	0	0	0	0	0	0	0	0	0	0	0	0
New.CleanUp.ReferenceOTU67712	k__Bacteria; p__Chloroflexi; c__C0119; unclassified; unclassified; unclassified; unclassified	0	0	0	0	0	0	0	167	0	0	0	0	0	0	0	0	0	0	0	0	0	0	0	0	0	0	0	0
New.CleanUp.ReferenceOTU67713	k__Bacteria; p__Chloroflexi; c__Anaerolineae; o__Anaerolineales; f__Anaerolinaceae; unclassified; unclassified	0	0	0	0	0	0	0	73	0	0	0	0	0	0	0	0	0	0	0	0	0	0	0	0	0	0	0	0
New.CleanUp.ReferenceOTU67734	k__Bacteria; unclassified; unclassified; unclassified; unclassified; unclassified; unclassified	0	0	0	0	0	0	0	0	0	0	0	0	0	0	0	0	0	0	0	0	0	0	59	0	0	0	0	0
New.CleanUp.ReferenceOTU67943	k__Bacteria; p__Actinobacteria; c__Actinobacteria; o__Actinomycetales; f__Nocardiaceae; unclassified; unclassified	0	0	0	0	0	0	0	0	0	0	0	0	0	0	0	0	0	0	0	0	15	64	1	136	0	25	0	0
New.CleanUp.ReferenceOTU68114	k__Bacteria; p__Actinobacteria; c__Actinobacteria; o__Actinomycetales; unclassified; unclassified; unclassified	0	0	0	0	0	0	0	77	0	0	0	0	0	0	0	0	0	0	0	0	0	0	0	0	0	0	0	0
New.CleanUp.ReferenceOTU68249	k__Bacteria; p__Proteobacteria; c__Alphaproteobacteria; o__Rhizobiales; f__Methylobacteriaceae; g__Methylobacterium; s__organophilum	0	0	0	0	0	0	0	0	0	0	0	2	0	0	0	0	0	8	2	0	0	0	142	0	0	0	0	0
[truncated: 117 more rows]
