# Supplementary material for: New insights into culture negative endophthalmitis by unbiased next generation sequencing
Source: Sci Rep. 2019 Jan 29;9:844. doi: 10.1038/s41598-018-37502-w (PMC6351655; doi:10.1038/s41598-018-37502-w)
Supplement: Supplementary file 2 — Dataset 2 [file 41598_2018_37502_MOESM2_ESM.xlsx]

## Sheet: Supplementary Table 2
Supplementary Table 2: Reads assigned to fungal OTUs for 4 fungal microbiome libraries. Sparse OTUs (with < 0.001% reads) were removed
OTU ID	Taxonomy	C2	C8	C12	C6
GU370752	k__Fungi; p__unidentified; c__unidentified; o__unidentified; f__unidentified; g__unidentified; s__unculturedfungus	8	31	7	3746
JQ699100	k__Fungi; p__Basidiomycota; c__Incertae_sedis; o__Malasseziales; f__Incertae_sedis; g__Malassezia; s__Malassezia_furfur	0	0	10973	0
HQ916734	k__Fungi; p__Basidiomycota; c__Agaricomycetes; o__Polyporales; f__Polyporaceae; g__Trametes; s__cf_Trametes_sp_VAK_2011	0	18909	4	0
AM901819	k__Fungi; p__Basidiomycota; c__unidentified; o__unidentified; f__unidentified; g__unidentified; s__unculturedBasidiomycota	0	10056	2	5769
AY228123	k__Fungi; p__Ascomycota; c__Sordariomycetes; o__Microascales; f__Microascaceae; g__Pseudallescheria; s__Pseudallescheria_boydii	0	0	0	22950
HQ436061	k__Fungi; p__unidentified; c__unidentified; o__unidentified; f__unidentified; g__unidentified; s__unculturedfungus	3857	14291	4	3474
GU910184	k__Fungi; p__Basidiomycota; c__Incertae_sedis; o__Malasseziales; f__unidentified; g__unidentified; s__unculturedMalasseziales	3	0	21	0
EU547494	k__Fungi; p__Basidiomycota; c__Microbotryomycetes; o__Sporidiobolales; f__Sporidiobolaceae; g__Sporidiobolus; s__Sporidiobolus_ruineniae	9	18	0	1
EF423551	k__Fungi; p__Ascomycota; c__Sordariomycetes; o__Xylariales; f__Amphisphaeriaceae; g__Pestalotiopsis; s__Pestalotiopsis_theae	0	0	276	0
AB054037	k__Fungi; p__Ascomycota; c__Saccharomycetes; o__Saccharomycetales; f__Incertae_sedis; g__Wickerhamomyces; s__Wickerhamomyces_anomalus	0	10	17	0
DQ641316	k__Fungi; p__Zygomycota; c__Incertae_sedis; o__Mucorales; f__Mucoraceae; g__Rhizopus; s__Rhizopus_microsporus_var_microsporus	0	0	1265	0
HQ914935	k__Fungi; p__Ascomycota; c__Eurotiomycetes; o__Eurotiales; f__Trichocomaceae; g__Aspergillus; s__Aspergillus_penicillioides	138	210	0	20
EF639870	k__Fungi; p__Ascomycota; c__Sordariomycetes; o__Microascales; f__Microascaceae; g__Scedosporium; s__Scedosporium_apiospermum	0	0	0	40
AB633091	k__Fungi; p__unidentified; c__unidentified; o__unidentified; f__unidentified; g__unidentified; s__unculturedfungus	0	1	0	40
FJ810509	k__Fungi; p__Ascomycota; c__Saccharomycetes; o__Saccharomycetales; f__Incertae_sedis; g__Candida; s__Candida_albicans	13	20136	31	4
AJ888404	k__Fungi; p__Ascomycota; c__Sordariomycetes; o__Microascales; f__Microascaceae; g__Scedosporium; s__Scedosporium_apiospermum	0	0	0	85
GQ999249	k__Fungi; p__unidentified; c__unidentified; o__unidentified; f__unidentified; g__unidentified; s__unculturedfungus	4	2196	1	1585
AM901977	k__Fungi; p__Basidiomycota; c__unidentified; o__unidentified; f__unidentified; g__unidentified; s__unculturedBasidiomycota	5	7043	17	0
GQ515737	k__Fungi; p__unidentified; c__unidentified; o__unidentified; f__unidentified; g__unidentified; s__unculturedfungus	458	1823	0	880
AY373862	k__Fungi; p__Ascomycota; c__Eurotiomycetes; o__Eurotiales; f__Trichocomaceae; g__Aspergillus; s__Aspergillus_penicillioides	28347	20068	6	3600
U10409	k__Fungi; p__Ascomycota; c__Saccharomycetes; o__Saccharomycetales; f__Saccharomycopsidaceae; g__Saccharomycopsis; s__Saccharomycopsis_fibuligera	0	0	0	136
AB633101	k__Fungi; p__unidentified; c__unidentified; o__unidentified; f__unidentified; g__unidentified; s__unculturedfungus	0	80	0	0
HQ400702	k__Fungi; p__Basidiomycota; c__Agaricomycetes; o__Hymenochaetales; f__Hymenochaetaceae; g__Phellinus; s__Phellinus_noxius	0	0	5179	0
HQ400705	k__Fungi; p__Basidiomycota; c__Agaricomycetes; o__Hymenochaetales; f__Hymenochaetaceae; g__Phellinus; s__Phellinus_noxius	0	0	6498	0
GQ376116	k__Fungi; p__Ascomycota; c__Sordariomycetes; o__Hypocreales; f__Nectriaceae; g__Haematonectria; s__Fusarium_solani	81	0	0	0
GU910144	k__Fungi; p__Basidiomycota; c__Incertae_sedis; o__Malasseziales; f__unidentified; g__unidentified; s__unculturedMalasseziales	0	3642	239	2023
EF192225	k__Fungi; p__Ascomycota; c__Saccharomycetes; o__Saccharomycetales; f__Saccharomycetaceae; g__Debaryomyces; s__Debaryomyces_hansenii	0	5806	3	0
JN882325	k__Fungi; p__Basidiomycota; c__Incertae_sedis; o__Malasseziales; f__Incertae_sedis; g__Malassezia; s__Malassezia_globosa	5704	1	70506	0
FR799498	k__Fungi; p__Ascomycota; c__Eurotiomycetes; o__Eurotiales; f__Trichocomaceae; g__Penicillium; s__Penicillium_sp_0210LASC26Y_1	2694	0	0	0
GQ376112	k__Fungi; p__Ascomycota; c__Sordariomycetes; o__Hypocreales; f__Nectriaceae; g__Fusarium; s__Fusarium_mangiferae	0	0	292	0
GQ522766	k__Fungi; p__unidentified; c__unidentified; o__unidentified; f__unidentified; g__unidentified; s__unculturedfungus	10	27	25	0
FJ210529	k__Fungi; p__Ascomycota; c__Saccharomycetes; o__Saccharomycetales; f__Incertae_sedis; g__Candida; s__Candida_sp_JJP_2009a	28083	0	0	0
HQ285636	k__Fungi; p__Zygomycota; c__Incertae_sedis; o__Mucorales; f__Lichtheimiaceae; g__Lichtheimia; s__Lichtheimia_ramosa	920	0	0	0
AB443865	k__Fungi; p__Ascomycota; c__Saccharomycetes; o__Saccharomycetales; f__Incertae_sedis; g__Wickerhamomyces; s__Wickerhamomyces_subpelliculosa	0	2449	4	0
GU054246	k__Fungi; p__unidentified; c__unidentified; o__unidentified; f__unidentified; g__unidentified; s__unculturedfungus	2	4730	2	0
JN675345	k__Fungi; p__Ascomycota; c__Eurotiomycetes; o__Chaetothyriales; f__Herpotrichiellaceae; g__Cladophialophora; s__Cladophialophora_boppii	0	0	0	769
HQ436092	k__Fungi; p__unidentified; c__unidentified; o__unidentified; f__unidentified; g__unidentified; s__unculturedfungus	20	0	10	0
EU192362	k__Fungi; p__Basidiomycota; c__Incertae_sedis; o__Malasseziales; f__Incertae_sedis; g__Malassezia; s__Malassezia_sp_LCP_2008a	40891	52795	36314	13849
GQ526352	k__Fungi; p__unidentified; c__unidentified; o__unidentified; f__unidentified; g__unidentified; s__unculturedfungus	10	2	14	0
JF497149	k__Fungi; p__unidentified; c__unidentified; o__unidentified; f__unidentified; g__unidentified; s__unculturedfungus	139	61	0	0
JF497141	k__Fungi; p__unidentified; c__unidentified; o__unidentified; f__unidentified; g__unidentified; s__unculturedfungus	23	22	15	10
GU566223	k__Fungi; p__Ascomycota; c__Eurotiomycetes; o__Chaetothyriales; f__Herpotrichiellaceae; g__Cladophialophora; s__Cladophialophora_boppii	0	0	0	769
JN207444	k__Fungi; p__Ascomycota; c__Sordariomycetes; o__Microascales; f__Microascaceae; g__Scedosporium; s__Scedosporium_apiospermum	0	0	0	27
AJ842334	k__Fungi; p__Ascomycota; c__Sordariomycetes; o__Microascales; f__Microascaceae; g__Pseudallescheria; s__Pseudallescheria_boydii	0	0	0	63
AM901904	k__Fungi; p__Ascomycota; c__Saccharomycetes; o__Saccharomycetales; f__Incertae_sedis; g__Candida; s__Candida_sp.	8	0	19	3
AB633115	k__Fungi; p__unidentified; c__unidentified; o__unidentified; f__unidentified; g__unidentified; s__unculturedfungus	16766	30749	8	5246
AJ876510	k__Fungi; p__unidentified; c__unidentified; o__unidentified; f__unidentified; g__unidentified; s__unculturedzygomycete	0	0	1389	0
HQ010673	k__Fungi; p__unidentified; c__unidentified; o__unidentified; f__unidentified; g__unidentified; s__unculturedfungus	0	0	34	0
AB633050	k__Fungi; p__unidentified; c__unidentified; o__unidentified; f__unidentified; g__unidentified; s__unculturedfungus	5884	3	76386	0
HQ710828	k__Fungi; p__Basidiomycota; c__Incertae_sedis; o__Malasseziales; f__Incertae_sedis; g__Malassezia; s__Malassezia_furfur	0	0	9986	0
AM901758	k__Fungi; p__Basidiomycota; c__Incertae_sedis; o__Malasseziales; f__Incertae_sedis; g__Malassezia; s__Malassezia_sp.	11772	0	22147	1
AM901732	k__Fungi; p__Basidiomycota; c__unidentified; o__unidentified; f__unidentified; g__unidentified; s__unculturedBasidiomycota	13751	0	24	1255
AM901735	k__Fungi; p__Basidiomycota; c__unidentified; o__unidentified; f__unidentified; g__unidentified; s__unculturedBasidiomycota	8922	0	0	561
HQ388467	k__Fungi; p__unidentified; c__unidentified; o__unidentified; f__unidentified; g__unidentified; s__unculturedfungus	4	0	35	0
FJ755817	k__Fungi; p__Ascomycota; c__Eurotiomycetes; o__Eurotiales; f__Trichocomaceae; g__Aspergillus; s__Aspergillus_sp_F9	0	0	0	41
GU566237	k__Fungi; p__Ascomycota; c__Sordariomycetes; o__Microascales; f__Microascaceae; g__Pseudallescheria; s__Pseudallescheria_boydii	0	0	0	76
EU812484	k__Fungi; p__Basidiomycota; c__Incertae_sedis; o__Malasseziales; f__unidentified; g__unidentified; s__unculturedMalasseziales	6	13	6	3
JQ666333	k__Fungi; p__unidentified; c__unidentified; o__unidentified; f__unidentified; g__unidentified; s__unculturedsoil_fungus	7	21	0	0
AB158316	k__Fungi; p__Basidiomycota; c__Agaricomycetes; o__Polyporales; f__Polyporaceae; g__Coriolopsis; s__Coriolopsis_caperata	0	0	0	5447
GQ522252	k__Fungi; p__unidentified; c__unidentified; o__unidentified; f__unidentified; g__unidentified; s__unculturedfungus	8	0	25	0
HQ323692	k__Fungi; p__Basidiomycota; c__Agaricomycetes; o__Polyporales; f__Polyporaceae; g__Coriolopsis; s__Coriolopsis_caperata	0	0	0	4839
AM901883	k__Fungi; p__Basidiomycota; c__unidentified; o__unidentified; f__unidentified; g__unidentified; s__unculturedBasidiomycota	3	3	12075	37044
AM902048	k__Fungi; p__Basidiomycota; c__unidentified; o__unidentified; f__unidentified; g__unidentified; s__unculturedBasidiomycota	41623	52709	39989	18007
GQ523876	k__Fungi; p__unidentified; c__unidentified; o__unidentified; f__unidentified; g__unidentified; s__unculturedfungus	0	22	0	0
GQ514957	k__Fungi; p__unidentified; c__unidentified; o__unidentified; f__unidentified; g__unidentified; s__unculturedfungus	32	202	44	0
New.ReferenceOTU301	k__Fungi; p__Ascomycota; c__Saccharomycetes; o__Saccharomycetales; f__Incertae_sedis; g__Candida; s__Candida_africana	20223	6791	43050	6540
New.ReferenceOTU42	k__Fungi; p__Basidiomycota; c__Incertae_sedis; o__Malasseziales; f__Incertae_sedis; g__Malassezia; s__Malassezia_sp_HM_2008	25464	363	0	0
New.ReferenceOTU78	k__Fungi; p__Ascomycota; c__Eurotiomycetes; o__Eurotiales; f__Trichocomaceae; g__Aspergillus; unclassified	1	0	11785	42733
New.ReferenceOTU104	k__Fungi; p__Ascomycota; c__Eurotiomycetes; o__Eurotiales; f__Trichocomaceae; g__Aspergillus; s__Aspergillus_sp_M1071	114	4	0	0
New.ReferenceOTU71	k__Fungi; unclassified; unclassified; unclassified; unclassified; unclassified; unclassified	596	0	0	0
New.ReferenceOTU72	k__Fungi; p__Basidiomycota; c__Wallemiomycetes; o__Wallemiales; f__Wallemiaceae; g__Wallemia; s__Wallemia_sp_F53	0	1	17775	92
New.ReferenceOTU74	k__Fungi; unclassified; unclassified; unclassified; unclassified; unclassified; unclassified	1324	2422	0	203
New.ReferenceOTU77	k__Fungi; p__Basidiomycota; c__Microbotryomycetes; o__Sporidiobolales; f__Sporidiobolaceae; g__Sporidiobolus; s__Sporidiobolus_ruineniae	47	50	0	0
New.ReferenceOTU8	k__Fungi; unclassified; unclassified; unclassified; unclassified; unclassified; unclassified	0	0	0	1354
New.ReferenceOTU201	k__Fungi; p__Ascomycota; c__Dothideomycetes; o__Capnodiales; f__Mycosphaerellaceae; g__Cladosporium; s__Cladosporium_sp_F128	0	0	15040	0
New.ReferenceOTU202	k__Fungi; p__Ascomycota; unclassified; unclassified; unclassified; unclassified; unclassified	7675	0	0	1
New.ReferenceOTU203	k__Fungi; p__Basidiomycota; c__Incertae_sedis; o__Malasseziales; f__Incertae_sedis; g__Malassezia; s__Malassezia_sp_LCP_2008a	6	1121	0	2
New.ReferenceOTU204	k__Fungi; p__Basidiomycota; unclassified; unclassified; unclassified; unclassified; unclassified	0	0	20	0
New.ReferenceOTU205	k__Fungi; p__Ascomycota; c__Dothideomycetes; o__Capnodiales; f__Mycosphaerellaceae; g__Mycosphaerella; s__Mycosphaerella_vietnamensis	27	0	0	0
New.ReferenceOTU206	k__Fungi; p__Basidiomycota; c__Incertae_sedis; o__Malasseziales; f__Incertae_sedis; g__Malassezia; s__Malassezia_sp_M9959	0	0	160	0
New.ReferenceOTU207	k__Fungi; unclassified; unclassified; unclassified; unclassified; unclassified; unclassified	0	29	0	0
New.ReferenceOTU0	k__Fungi; p__Basidiomycota; c__Incertae_sedis; o__Malasseziales; f__Incertae_sedis; g__Malassezia; s__Malassezia_sp_LCP_2008a	113	101	64	9
New.ReferenceOTU1	k__Fungi; unclassified; unclassified; unclassified; unclassified; unclassified; unclassified	4190	4718	211	437
New.ReferenceOTU112	k__Fungi; p__Ascomycota; c__Saccharomycetes; o__Saccharomycetales; f__Incertae_sedis; g__Candida; s__Candida_sp_S27	1177	706	443	44
New.ReferenceOTU113	k__Fungi; p__Ascomycota; c__Eurotiomycetes; o__Eurotiales; f__Trichocomaceae; g__Aspergillus; unclassified	0	0	5	10673
New.ReferenceOTU4	k__Fungi; p__Ascomycota; c__Sordariomycetes; o__Microascales; f__Microascaceae; g__Pseudallescheria; unclassified	2	0	0	3332
New.ReferenceOTU5	k__Fungi; p__Basidiomycota; c__Incertae_sedis; o__Malasseziales; unclassified; unclassified; unclassified	583	112	543	14
New.ReferenceOTU116	k__Fungi; p__Ascomycota; c__Dothideomycetes; unclassified; unclassified; unclassified; unclassified	0	0	15558	10
New.ReferenceOTU7	k__Fungi; p__Basidiomycota; c__Incertae_sedis; o__Malasseziales; f__Incertae_sedis; g__Malassezia; s__Malassezia_sp_LCP_2008a	3383	4514	512	670
New.ReferenceOTU288	k__Fungi; unclassified; unclassified; unclassified; unclassified; unclassified; unclassified	0	100	0	0
New.ReferenceOTU289	k__Fungi; p__Ascomycota; unclassified; unclassified; unclassified; unclassified; unclassified	0	251	0	0
New.ReferenceOTU196	k__Fungi; unclassified; unclassified; unclassified; unclassified; unclassified; unclassified	0	2928	0	0
New.ReferenceOTU35	k__Fungi; p__Ascomycota; c__Sordariomycetes; o__Microascales; f__Microascaceae; g__Pseudallescheria; unclassified	0	0	0	360
New.ReferenceOTU280	k__Fungi; unclassified; unclassified; unclassified; unclassified; unclassified; unclassified	28	12	41	2
New.ReferenceOTU136	k__Fungi; p__Ascomycota; unclassified; unclassified; unclassified; unclassified; unclassified	0	1783	0	0
New.ReferenceOTU284	k__Fungi; p__Ascomycota; c__Eurotiomycetes; o__Eurotiales; f__Trichocomaceae; g__Aspergillus; s__Aspergillus_sp_M1071	407	320	0	0
New.ReferenceOTU285	k__Fungi; unclassified; unclassified; unclassified; unclassified; unclassified; unclassified	0	456	0	0
New.ReferenceOTU286	k__Fungi; p__Ascomycota; c__Sordariomycetes; o__Xylariales; f__Amphisphaeriaceae; g__Pestalotiopsis; unclassified	0	0	41	0
New.ReferenceOTU287	k__Fungi; p__Ascomycota; c__Sordariomycetes; o__Microascales; f__Microascaceae; g__Pseudallescheria; unclassified	0	0	0	107
New.ReferenceOTU177	k__Fungi; p__Ascomycota; c__Saccharomycetes; o__Saccharomycetales; f__Saccharomycetaceae; g__Debaryomyces; unclassified	0	208	0	0
New.ReferenceOTU94	k__Fungi; p__Ascomycota; c__Saccharomycetes; o__Saccharomycetales; unclassified; unclassified; unclassified	1	0	15098	0
New.ReferenceOTU290	k__Fungi; unclassified; unclassified; unclassified; unclassified; unclassified; unclassified	0	171	0	0
New.ReferenceOTU95	k__Fungi; p__Ascomycota; c__Dothideomycetes; o__Dothideales; f__unidentified; g__unidentified; s__Dothideales_sp_F6	0	0	0	193
New.ReferenceOTU47	k__Fungi; p__Ascomycota; c__Eurotiomycetes; o__Eurotiales; f__Trichocomaceae; g__Aspergillus; unclassified	1	0	0	3924
New.ReferenceOTU176	k__Fungi; p__Basidiomycota; c__Incertae_sedis; o__Malasseziales; f__Incertae_sedis; g__Malassezia; s__Malassezia_sp_LCP_2008a	0	0	0	4724
New.ReferenceOTU68	k__Fungi; p__Basidiomycota; c__Incertae_sedis; o__Malasseziales; f__Incertae_sedis; g__Malassezia; s__Malassezia_sp_LCP_2008a	0	18	0	2
New.ReferenceOTU65	k__Fungi; p__Ascomycota; c__Dothideomycetes; o__Pleosporales; f__Incertae_sedis; g__Phoma; s__Phoma_glomerata	10109	0	0	0
New.ReferenceOTU64	k__Fungi; unclassified; unclassified; unclassified; unclassified; unclassified; unclassified	1	23484	6	0
New.ReferenceOTU63	k__Fungi; p__Ascomycota; c__Dothideomycetes; o__Capnodiales; f__Mycosphaerellaceae; g__Mycosphaerella; s__Mycosphaerella_vietnamensis	1356	0	0	1
New.ReferenceOTU138	k__Fungi; p__Basidiomycota; c__Incertae_sedis; o__Malasseziales; f__Incertae_sedis; g__Malassezia; s__Malassezia_sp_LCP_2008a	3106	4249	461	587
New.ReferenceOTU61	k__Fungi; p__Basidiomycota; c__Incertae_sedis; o__Malasseziales; f__unidentified; g__unidentified; s__unculturedMalasseziales	0	121	1009	36
New.ReferenceOTU60	k__Fungi; p__Basidiomycota; c__Incertae_sedis; o__Malasseziales; f__Incertae_sedis; g__Malassezia; s__unculturedfungus	0	0	20101	0
New.ReferenceOTU235	k__Fungi; p__Ascomycota; c__Saccharomycetes; o__Saccharomycetales; f__Incertae_sedis; g__Candida; s__Candida_africana	950	358	301	173
New.ReferenceOTU237	k__Fungi; p__Ascomycota; c__Saccharomycetes; o__Saccharomycetales; f__Incertae_sedis; g__Candida; s__Candida_africana	0	4	105	0
New.ReferenceOTU231	k__Fungi; p__Ascomycota; unclassified; unclassified; unclassified; unclassified; unclassified	854	0	380	23
New.ReferenceOTU128	k__Fungi; unclassified; unclassified; unclassified; unclassified; unclassified; unclassified	0	0	23	0
New.ReferenceOTU233	k__Fungi; p__Ascomycota; unclassified; unclassified; unclassified; unclassified; unclassified	0	0	841	0
New.ReferenceOTU232	k__Fungi; unclassified; unclassified; unclassified; unclassified; unclassified; unclassified	305	328	0	0
New.ReferenceOTU239	k__Fungi; unclassified; unclassified; unclassified; unclassified; unclassified; unclassified	2416	4094	0	377
New.ReferenceOTU238	k__Fungi; p__Ascomycota; c__Sordariomycetes; o__Hypocreales; f__Nectriaceae; g__Fusarium; unclassified	0	0	495	0
New.ReferenceOTU123	k__Fungi; p__Basidiomycota; c__Incertae_sedis; o__Malasseziales; f__Incertae_sedis; g__Malassezia; s__unculturedfungus	0	0	4	126
New.ReferenceOTU122	k__Fungi; p__Ascomycota; c__Eurotiomycetes; o__Eurotiales; unclassified; unclassified; unclassified	0	0	0	598
New.ReferenceOTU268	k__Fungi; p__Basidiomycota; c__Microbotryomycetes; o__Sporidiobolales; f__Sporidiobolaceae; g__Sporidiobolus; s__Sporidiobolus_ruineniae	637	1602	1	261
New.ReferenceOTU219	k__Fungi; p__Basidiomycota; c__Microbotryomycetes; o__Sporidiobolales; f__Sporidiobolaceae; g__Sporidiobolus; s__Sporidiobolus_ruineniae	1013	1221	0	86
New.ReferenceOTU171	k__Fungi; unclassified; unclassified; unclassified; unclassified; unclassified; unclassified	0	1714	0	0
New.ReferenceOTU81	k__Fungi; unclassified; unclassified; unclassified; unclassified; unclassified; unclassified	31	65	0	0
New.ReferenceOTU18	k__Fungi; p__unidentified; c__unidentified; o__unidentified; f__unidentified; g__unidentified; s__fungal_sp_ARIZ_L365	0	0	0	158
New.ReferenceOTU19	k__Fungi; p__Basidiomycota; c__Incertae_sedis; o__Malasseziales; f__Incertae_sedis; g__Malassezia; s__Malassezia_sp_LCP_2008a	138	149	2	0
New.ReferenceOTU86	k__Fungi; p__Ascomycota; c__Saccharomycetes; o__Saccharomycetales; f__Incertae_sedis; g__Candida; s__Candida_africana	106	35	58	11
New.ReferenceOTU12	k__Fungi; unclassified; unclassified; unclassified; unclassified; unclassified; unclassified	0	0	0	21
New.ReferenceOTU13	k__Fungi; p__Ascomycota; c__Saccharomycetes; o__Saccharomycetales; f__Incertae_sedis; g__Candida; s__Candida_sp_S27	1458	858	3131	112
New.ReferenceOTU10	k__Fungi; p__Ascomycota; c__Eurotiomycetes; o__Incertae_sedis; f__Monascaceae; g__Xeromyces; s__Xeromyces_bisporus	556	0	174	0
New.ReferenceOTU11	k__Fungi; unclassified; unclassified; unclassified; unclassified; unclassified; unclassified	0	0	0	1110
New.ReferenceOTU16	k__Fungi; p__Ascomycota; c__Saccharomycetes; o__Saccharomycetales; f__Pichiaceae; unclassified; unclassified	0	0	104	0
New.ReferenceOTU17	k__Fungi; p__Basidiomycota; c__Tremellomycetes; o__Filobasidiales; f__Filobasidiaceae; g__Cryptococcus; unclassified	0	0	0	3536
New.ReferenceOTU14	k__Fungi; p__Ascomycota; c__Sordariomycetes; o__Microascales; f__Microascaceae; g__Pseudallescheria; unclassified	4	1	0	319
New.ReferenceOTU15	k__Fungi; p__Basidiomycota; c__Incertae_sedis; o__Malasseziales; f__Incertae_sedis; g__Malassezia; s__Malassezia_sp_LCP_2008a	0	3659	1	0
New.ReferenceOTU115	k__Fungi; p__Basidiomycota; c__Incertae_sedis; o__Malasseziales; f__Incertae_sedis; g__Malassezia; s__Malassezia_sp_LCP_2008a	1	193	0	0
New.ReferenceOTU179	k__Fungi; unclassified; unclassified; unclassified; unclassified; unclassified; unclassified	0	0	79	0
New.ReferenceOTU146	k__Fungi; p__Ascomycota; c__Eurotiomycetes; o__Eurotiales; f__Trichocomaceae; g__Aspergillus; s__Aspergillus_sp_F55	172	139	0	15
New.ReferenceOTU271	k__Fungi; p__Basidiomycota; unclassified; unclassified; unclassified; unclassified; unclassified	13719	24862	13	4207
New.ReferenceOTU229	k__Fungi; p__Ascomycota; c__Sordariomycetes; o__Xylariales; f__Amphisphaeriaceae; g__Pestalotiopsis; unclassified	1	0	31	0
New.ReferenceOTU270	k__Fungi; p__Basidiomycota; c__Incertae_sedis; o__Malasseziales; f__Incertae_sedis; g__Malassezia; s__Malassezia_sp_HM_2008	0	9456	0	2553
New.ReferenceOTU222	k__Fungi; p__Basidiomycota; c__Incertae_sedis; o__Malasseziales; f__Incertae_sedis; g__Malassezia; s__Malassezia_sp_LCP_2008a	0	0	626	0
New.ReferenceOTU223	k__Fungi; p__Ascomycota; c__Sordariomycetes; o__Microascales; f__Microascaceae; g__Pseudallescheria; unclassified	0	1	0	202
New.ReferenceOTU220	k__Fungi; unclassified; unclassified; unclassified; unclassified; unclassified; unclassified	0	407	0	0
New.ReferenceOTU221	k__Fungi; p__Ascomycota; c__Saccharomycetes; o__unidentified; f__unidentified; g__unidentified; s__yeast_isolate_H_1011	0	33	0	0
New.ReferenceOTU226	k__Fungi; unclassified; unclassified; unclassified; unclassified; unclassified; unclassified	0	0	1041	0
New.ReferenceOTU227	k__Fungi; p__Ascomycota; c__Saccharomycetes; o__Saccharomycetales; f__Incertae_sedis; g__Candida; unclassified	0	47	16	5
New.ReferenceOTU225	k__Fungi; p__Ascomycota; c__Eurotiomycetes; o__Eurotiales; f__Trichocomaceae; g__Aspergillus; s__Aspergillus_sp_M1071	0	35	0	0
New.ReferenceOTU133	k__Fungi; p__Ascomycota; c__Eurotiomycetes; o__Incertae_sedis; f__Monascaceae; g__Xeromyces; s__Xeromyces_bisporus	5	0	28	0
New.ReferenceOTU91	k__Fungi; p__Ascomycota; c__Sordariomycetes; o__Hypocreales; f__Nectriaceae; g__Fusarium; unclassified	0	0	310	0
New.ReferenceOTU96	k__Fungi; p__Ascomycota; c__Sordariomycetes; o__Microascales; f__Microascaceae; g__Pseudallescheria; unclassified	0	0	0	756
New.ReferenceOTU97	k__Fungi; unclassified; unclassified; unclassified; unclassified; unclassified; unclassified	0	0	189	0
New.ReferenceOTU134	k__Fungi; unclassified; unclassified; unclassified; unclassified; unclassified; unclassified	0	0	734	0
New.ReferenceOTU139	k__Fungi; p__Ascomycota; c__Sordariomycetes; o__Hypocreales; f__Nectriaceae; g__Fusarium; unclassified	0	0	167	0
New.ReferenceOTU180	k__Fungi; unclassified; unclassified; unclassified; unclassified; unclassified; unclassified	0	0	0	22
New.ReferenceOTU118	k__Fungi; p__Ascomycota; c__Sordariomycetes; o__Hypocreales; f__Nectriaceae; g__Fusarium; unclassified	109	0	0	0
New.ReferenceOTU119	k__Fungi; p__Ascomycota; c__Sordariomycetes; o__Microascales; f__Microascaceae; g__Pseudallescheria; unclassified	0	0	0	154
New.ReferenceOTU278	k__Fungi; unclassified; unclassified; unclassified; unclassified; unclassified; unclassified	0	1278	0	0
New.ReferenceOTU52	k__Fungi; unclassified; unclassified; unclassified; unclassified; unclassified; unclassified	492	0	0	0
New.ReferenceOTU108	k__Fungi; p__Ascomycota; c__Sordariomycetes; unclassified; unclassified; unclassified; unclassified	0	0	359	0
New.ReferenceOTU121	k__Fungi; p__Ascomycota; c__Dothideomycetes; o__Pleosporales; f__Pleosporaceae; g__Exserohilum; unclassified	3	53	0	1
New.ReferenceOTU195	k__Fungi; p__Ascomycota; c__Sordariomycetes; o__Xylariales; f__Amphisphaeriaceae; g__Pestalotiopsis; unclassified	1	3	35	0
New.ReferenceOTU258	k__Fungi; p__Ascomycota; unclassified; unclassified; unclassified; unclassified; unclassified	0	0	629	0
New.ReferenceOTU257	k__Fungi; unclassified; unclassified; unclassified; unclassified; unclassified; unclassified	22	53	1	2
New.ReferenceOTU256	k__Fungi; p__Ascomycota; c__Saccharomycetes; o__Saccharomycetales; f__Pichiaceae; g__Pichia; s__Pichia_sp_1_TMS_2011	0	181	29	0
New.ReferenceOTU254	k__Fungi; p__Ascomycota; c__Eurotiomycetes; o__Eurotiales; f__Trichocomaceae; g__Aspergillus; unclassified	0	0	83	866
New.ReferenceOTU252	k__Fungi; p__Ascomycota; c__Saccharomycetes; o__Saccharomycetales; f__Incertae_sedis; g__Candida; s__Candida_africana	4	245	0	0
New.ReferenceOTU308	k__Fungi; p__Ascomycota; c__Dothideomycetes; o__Capnodiales; f__Mycosphaerellaceae; g__Cladosporium; unclassified	915	0	183	2
New.ReferenceOTU145	k__Fungi; p__Basidiomycota; c__Tremellomycetes; o__Filobasidiales; f__Filobasidiaceae; g__Cryptococcus; unclassified	0	0	0	437
New.ReferenceOTU82	k__Fungi; unclassified; unclassified; unclassified; unclassified; unclassified; unclassified	585	28	771	6
New.ReferenceOTU85	k__Fungi; p__Ascomycota; c__Dothideomycetes; o__Capnodiales; f__Mycosphaerellaceae; g__Cladosporium; s__Cladosporium_tenuissimum	20100	0	37902	144
New.ReferenceOTU84	k__Fungi; p__Ascomycota; c__Sordariomycetes; o__Microascales; f__Microascaceae; g__Pseudallescheria; unclassified	1	0	0	3118
New.ReferenceOTU141	k__Fungi; p__Ascomycota; c__Eurotiomycetes; o__Incertae_sedis; f__Monascaceae; g__Xeromyces; s__Xeromyces_bisporus	156	0	48	0
New.ReferenceOTU111	k__Fungi; unclassified; unclassified; unclassified; unclassified; unclassified; unclassified	0	0	0	4239
New.ReferenceOTU89	k__Fungi; p__Ascomycota; c__Sordariomycetes; o__Hypocreales; f__Nectriaceae; g__Fusarium; s__Fusarium_sp_08023	824	0	0	0
New.ReferenceOTU302	k__Fungi; p__Basidiomycota; c__Incertae_sedis; o__Malasseziales; unclassified; unclassified; unclassified	8	0	125	0
New.ReferenceOTU305	k__Fungi; p__Ascomycota; c__Saccharomycetes; o__Saccharomycetales; f__Incertae_sedis; g__Candida; s__Candida_sp_S27	53	18	82	0
New.ReferenceOTU2	k__Fungi; p__Ascomycota; c__Sordariomycetes; o__Microascales; f__Microascaceae; g__Pseudallescheria; unclassified	0	0	0	85
New.ReferenceOTU307	k__Fungi; p__Ascomycota; c__Sordariomycetes; o__Microascales; f__Microascaceae; g__Pseudallescheria; unclassified	1	0	1	4711
New.ReferenceOTU148	k__Fungi; p__Ascomycota; c__Sordariomycetes; o__Xylariales; f__Diatrypaceae; unclassified; unclassified	0	0	0	28
New.ReferenceOTU45	k__Fungi; p__Ascomycota; unclassified; unclassified; unclassified; unclassified; unclassified	0	0	0	6005
New.ReferenceOTU38	k__Fungi; p__Basidiomycota; c__Incertae_sedis; o__Malasseziales; f__Incertae_sedis; g__Malassezia; s__Malassezia_sp_LCP_2008a	360	0	0	3
New.ReferenceOTU36	k__Fungi; p__Basidiomycota; c__Microbotryomycetes; o__Sporidiobolales; f__Sporidiobolaceae; g__Sporidiobolus; s__Sporidiobolus_ruineniae	69	0	0	0
New.ReferenceOTU37	k__Fungi; unclassified; unclassified; unclassified; unclassified; unclassified; unclassified	141	0	0	0
New.ReferenceOTU33	k__Fungi; p__Basidiomycota; c__Microbotryomycetes; o__Sporidiobolales; f__Sporidiobolaceae; g__Sporidiobolus; s__Sporidiobolus_ruineniae	3	471	0	0
New.ReferenceOTU142	k__Fungi; p__Ascomycota; c__Dothideomycetes; o__Capnodiales; f__Mycosphaerellaceae; g__Cladosporium; unclassified	0	0	0	1724
New.ReferenceOTU144	k__Fungi; p__Basidiomycota; c__Microbotryomycetes; o__Sporidiobolales; unclassified; unclassified; unclassified	0	42	0	0
New.ReferenceOTU117	k__Fungi; p__Basidiomycota; c__Incertae_sedis; o__Malasseziales; f__Incertae_sedis; g__Malassezia; unclassified	15	0	4	0
New.ReferenceOTU120	k__Fungi; unclassified; unclassified; unclassified; unclassified; unclassified; unclassified	214	185	28	8
New.ReferenceOTU248	k__Fungi; p__Ascomycota; unclassified; unclassified; unclassified; unclassified; unclassified	800	448	0	33
New.ReferenceOTU249	k__Fungi; p__Ascomycota; unclassified; unclassified; unclassified; unclassified; unclassified	0	0	0	479
New.ReferenceOTU244	k__Fungi; p__Ascomycota; c__Eurotiomycetes; o__Eurotiales; f__Trichocomaceae; g__Aspergillus; s__Aspergillus_sp_M1071	654	572	0	0
New.ReferenceOTU245	k__Fungi; p__Ascomycota; c__Saccharomycetes; o__Saccharomycetales; f__Incertae_sedis; g__Candida; s__Candida_africana	2103	796	637	337
New.ReferenceOTU246	k__Fungi; p__Basidiomycota; c__Incertae_sedis; o__Malasseziales; f__Incertae_sedis; g__Malassezia; s__Malassezia_sp_M9959	448	0	141	0
New.ReferenceOTU88	k__Fungi; unclassified; unclassified; unclassified; unclassified; unclassified; unclassified	105	10	2	1
New.ReferenceOTU240	k__Fungi; p__Ascomycota; unclassified; unclassified; unclassified; unclassified; unclassified	0	0	1171	0
New.ReferenceOTU241	k__Fungi; p__Ascomycota; c__Saccharomycetes; o__Saccharomycetales; f__Incertae_sedis; g__Candida; s__Candida_orthopsilosis	0	393	0	59
New.ReferenceOTU243	k__Fungi; unclassified; unclassified; unclassified; unclassified; unclassified; unclassified	0	0	232	0
New.ReferenceOTU154	k__Fungi; p__Ascomycota; c__Saccharomycetes; o__Saccharomycetales; f__Incertae_sedis; g__Candida; s__Candida_africana	0	0	13	27
New.ReferenceOTU155	k__Fungi; p__Ascomycota; unclassified; unclassified; unclassified; unclassified; unclassified	0	0	601	0
New.ReferenceOTU156	k__Fungi; p__Basidiomycota; c__Incertae_sedis; o__Malasseziales; f__Incertae_sedis; g__Malassezia; s__Malassezia_sp_LCP_2008a	0	285	0	43
New.ReferenceOTU151	k__Fungi; unclassified; unclassified; unclassified; unclassified; unclassified; unclassified	0	382	0	59
New.ReferenceOTU152	k__Fungi; p__Ascomycota; unclassified; unclassified; unclassified; unclassified; unclassified	52	0	71	0
New.ReferenceOTU158	k__Fungi; p__Ascomycota; unclassified; unclassified; unclassified; unclassified; unclassified	1	0	3	3872
New.ReferenceOTU159	k__Fungi; p__Basidiomycota; c__Incertae_sedis; o__Malasseziales; f__Incertae_sedis; g__Malassezia; s__Malassezia_sp_LCP_2008a	12	1889	0	1
New.ReferenceOTU310	k__Fungi; p__Ascomycota; c__Saccharomycetes; o__Saccharomycetales; f__Pichiaceae; g__Pichia; s__Pichia_sp_1_TMS_2011	0	303	26	0
New.ReferenceOTU208	k__Fungi; p__Ascomycota; c__Eurotiomycetes; o__Eurotiales; f__Trichocomaceae; g__Aspergillus; unclassified	0	0	0	401
New.ReferenceOTU211	k__Fungi; p__Ascomycota; unclassified; unclassified; unclassified; unclassified; unclassified	14	0	33	0
New.ReferenceOTU23	k__Fungi; p__Basidiomycota; c__Incertae_sedis; o__Malasseziales; f__Incertae_sedis; g__Malassezia; unclassified	21	0	0	0
New.ReferenceOTU21	k__Fungi; p__Ascomycota; c__Eurotiomycetes; o__Chaetothyriales; f__Herpotrichiellaceae; g__Cladophialophora; s__Cladophialophora_boppii	1	2	0	36
New.ReferenceOTU20	k__Fungi; p__Ascomycota; c__Sordariomycetes; o__Hypocreales; f__Nectriaceae; g__Fusarium; unclassified	0	0	37	0
New.ReferenceOTU25	k__Fungi; p__Ascomycota; c__Dothideomycetes; o__Capnodiales; f__Mycosphaerellaceae; g__Cladosporium; unclassified	0	0	0	380
New.ReferenceOTU56	k__Fungi; p__Ascomycota; c__Dothideomycetes; unclassified; unclassified; unclassified; unclassified	0	0	2029	0
New.ReferenceOTU102	k__Fungi; unclassified; unclassified; unclassified; unclassified; unclassified; unclassified	145	80	4	18
New.ReferenceOTU209	k__Fungi; p__Ascomycota; c__Sordariomycetes; o__Xylariales; f__Amphisphaeriaceae; g__Pestalotiopsis; unclassified	0	0	505	0
New.ReferenceOTU182	k__Fungi; p__Ascomycota; unclassified; unclassified; unclassified; unclassified; unclassified	617	137	0	0
New.ReferenceOTU312	k__Fungi; p__Ascomycota; c__Sordariomycetes; o__Microascales; f__Microascaceae; g__Pseudallescheria; unclassified	1	0	0	2038
New.ReferenceOTU44	k__Fungi; p__Ascomycota; c__Saccharomycetes; o__Saccharomycetales; unclassified; unclassified; unclassified	0	0	4	2624
New.ReferenceOTU93	k__Fungi; p__Ascomycota; c__Dothideomycetes; o__Dothideales; f__unidentified; g__unidentified; s__Dothideales_sp_F6	0	0	141	34
New.ReferenceOTU168	k__Fungi; unclassified; unclassified; unclassified; unclassified; unclassified; unclassified	0	19	0	0
New.ReferenceOTU275	k__Fungi; unclassified; unclassified; unclassified; unclassified; unclassified; unclassified	5892	6828	188	704
New.ReferenceOTU277	k__Fungi; p__Basidiomycota; unclassified; unclassified; unclassified; unclassified; unclassified	367	0	0	9
New.ReferenceOTU160	k__Fungi; p__Ascomycota; c__Sordariomycetes; o__Hypocreales; f__Nectriaceae; g__Fusarium; s__Fusarium_sp_08023	522	0	0	0
New.ReferenceOTU163	k__Fungi; p__Basidiomycota; c__Incertae_sedis; o__Malasseziales; f__Incertae_sedis; g__Malassezia; s__Malassezia_sp_LCP_2008a	133	556	0	45
New.ReferenceOTU162	k__Fungi; p__Basidiomycota; c__Microbotryomycetes; o__Sporidiobolales; f__Incertae_sedis; g__Rhodotorula; unclassified	0	0	25828	0
New.ReferenceOTU165	k__Fungi; p__Ascomycota; c__Saccharomycetes; o__Saccharomycetales; f__Incertae_sedis; g__Candida; s__Candida_sp_S27	1417	849	526	46
New.ReferenceOTU167	k__Fungi; unclassified; unclassified; unclassified; unclassified; unclassified; unclassified	0	0	1108	0
New.ReferenceOTU137	k__Fungi; p__Ascomycota; c__Sordariomycetes; o__Microascales; f__Microascaceae; g__Pseudallescheria; unclassified	0	0	0	193
New.ReferenceOTU100	k__Fungi; unclassified; unclassified; unclassified; unclassified; unclassified; unclassified	0	54	1	2
New.ReferenceOTU50	k__Fungi; p__Ascomycota; c__Eurotiomycetes; o__Eurotiales; f__Trichocomaceae; g__Penicillium; unclassified	4066	0	0	0
New.ReferenceOTU51	k__Fungi; p__Ascomycota; unclassified; unclassified; unclassified; unclassified; unclassified	0	0	145	0
New.ReferenceOTU46	k__Fungi; p__Ascomycota; c__Eurotiomycetes; o__Eurotiales; f__Trichocomaceae; g__Aspergillus; s__Aspergillus_sp_M1071	0	708	0	0
New.ReferenceOTU260	k__Fungi; p__Basidiomycota; unclassified; unclassified; unclassified; unclassified; unclassified	564	0	0	17
New.ReferenceOTU57	k__Fungi; p__Ascomycota; c__Eurotiomycetes; unclassified; unclassified; unclassified; unclassified	0	0	150	0
New.ReferenceOTU187	k__Fungi; unclassified; unclassified; unclassified; unclassified; unclassified; unclassified	0	25	0	0
New.ReferenceOTU186	k__Fungi; p__Ascomycota; c__Sordariomycetes; o__Hypocreales; f__Nectriaceae; g__Fusarium; s__Fusarium_sp_08023	227	0	0	0
New.ReferenceOTU185	k__Fungi; p__Basidiomycota; c__Incertae_sedis; o__Malasseziales; f__Incertae_sedis; g__Malassezia; s__Malassezia_sp_M9959	14	0	24	0
New.ReferenceOTU189	k__Fungi; p__Basidiomycota; c__Microbotryomycetes; o__Sporidiobolales; unclassified; unclassified; unclassified	16	18	0	2
New.ReferenceOTU188	k__Fungi; p__Ascomycota; c__Saccharomycetes; o__unidentified; f__unidentified; g__unidentified; s__yeast_isolate_H_1011	0	1712	1	0
New.ReferenceOTU58	k__Fungi; p__Basidiomycota; c__Microbotryomycetes; o__Sporidiobolales; unclassified; unclassified; unclassified	0	0	0	696
New.ReferenceOTU59	k__Fungi; p__Basidiomycota; c__Incertae_sedis; o__Malasseziales; f__Incertae_sedis; g__Malassezia; unclassified	0	0	35	0
New.ReferenceOTU309	k__Fungi; unclassified; unclassified; unclassified; unclassified; unclassified; unclassified	13	1069	0	0
New.ReferenceOTU110	k__Fungi; p__Ascomycota; c__Saccharomycetes; o__Saccharomycetales; f__Incertae_sedis; g__Candida; s__Candida_sp_S27	14	7	9	0
New.ReferenceOTU132	k__Fungi; p__Ascomycota; c__Eurotiomycetes; o__Eurotiales; f__Trichocomaceae; g__Aspergillus; s__Aspergillus_sp_F55	1	107	0	0
New.ReferenceOTU41	k__Fungi; p__Basidiomycota; c__Incertae_sedis; o__Malasseziales; f__Incertae_sedis; g__Malassezia; s__Malassezia_sp_LCP_2008a	0	1	27	0
New.ReferenceOTU83	k__Fungi; p__Ascomycota; c__Sordariomycetes; o__Microascales; f__Microascaceae; g__Pseudallescheria; unclassified	0	0	0	35582
New.ReferenceOTU266	k__Fungi; p__Ascomycota; c__Eurotiomycetes; o__Incertae_sedis; f__Monascaceae; g__Xeromyces; s__Xeromyces_bisporus	12321	0	27107	0
New.ReferenceOTU263	k__Fungi; p__Basidiomycota; c__Agaricomycetes; o__Polyporales; f__Polyporaceae; g__Trametes; s__cf_Trametes_sp_VAK_2011	0	108	0	0
New.ReferenceOTU178	k__Fungi; p__Basidiomycota; c__Agaricomycetes; o__Polyporales; f__Polyporaceae; g__Trametes; s__cf_Trametes_sp_VAK_2011	0	48	0	0
New.ReferenceOTU143	k__Fungi; unclassified; unclassified; unclassified; unclassified; unclassified; unclassified	0	0	0	20
New.ReferenceOTU174	k__Fungi; unclassified; unclassified; unclassified; unclassified; unclassified; unclassified	7	1	99	0
New.ReferenceOTU172	k__Fungi; p__Ascomycota; c__Sordariomycetes; o__Microascales; f__Microascaceae; g__Pseudallescheria; s__Pseudallescheria_sp_IBL_03176	0	0	0	65
New.ReferenceOTU40	k__Fungi; p__Ascomycota; c__Sordariomycetes; o__Microascales; f__Microascaceae; g__Pseudallescheria; unclassified	0	0	0	29
New.ReferenceOTU190	k__Fungi; p__Ascomycota; c__Sordariomycetes; o__Microascales; f__Microascaceae; g__Pseudallescheria; unclassified	0	0	0	61
New.ReferenceOTU191	k__Fungi; unclassified; unclassified; unclassified; unclassified; unclassified; unclassified	0	82	0	0
New.ReferenceOTU193	k__Fungi; p__Ascomycota; c__Dothideomycetes; o__Capnodiales; f__Mycosphaerellaceae; g__Cladosporium; s__Cladosporium_sp_F128	0	0	161	0
New.ReferenceOTU43	k__Fungi; p__Ascomycota; unclassified; unclassified; unclassified; unclassified; unclassified	136	0	0	0
New.ReferenceOTU199	k__Fungi; unclassified; unclassified; unclassified; unclassified; unclassified; unclassified	0	0	13055	0
New.ReferenceOTU49	k__Fungi; p__Ascomycota; c__Sordariomycetes; unclassified; unclassified; unclassified; unclassified	0	0	0	100
New.ReferenceOTU48	k__Fungi; p__Ascomycota; c__Eurotiomycetes; o__Eurotiales; f__Trichocomaceae; g__Aspergillus; unclassified	0	0	0	699
New.ReferenceOTU54	k__Fungi; unclassified; unclassified; unclassified; unclassified; unclassified; unclassified	39	0	80	1
New.ReferenceOTU212	k__Fungi; unclassified; unclassified; unclassified; unclassified; unclassified; unclassified	0	0	99	0
New.ReferenceOTU210	k__Fungi; p__Basidiomycota; c__Microbotryomycetes; o__Sporidiobolales; unclassified; unclassified; unclassified	23	14	0	0
New.ReferenceOTU216	k__Fungi; p__Ascomycota; c__Dothideomycetes; o__Pleosporales; f__Pleosporaceae; g__Setosphaeria; s__Setosphaeria_rostrata	0	13983	8	0
New.ReferenceOTU215	k__Fungi; p__Ascomycota; c__Eurotiomycetes; o__Eurotiales; f__Trichocomaceae; g__Aspergillus; s__Aspergillus_sp_M1071	216	240	0	0
New.ReferenceOTU214	k__Fungi; p__Basidiomycota; unclassified; unclassified; unclassified; unclassified; unclassified	145	571	0	59
New.ReferenceOTU103	k__Fungi; unclassified; unclassified; unclassified; unclassified; unclassified; unclassified	154	0	0	0
New.ReferenceOTU101	k__Fungi; unclassified; unclassified; unclassified; unclassified; unclassified; unclassified	536	2762	15	55
New.ReferenceOTU107	k__Fungi; p__Ascomycota; unclassified; unclassified; unclassified; unclassified; unclassified	0	0	0	186
New.ReferenceOTU105	k__Fungi; p__Ascomycota; c__Eurotiomycetes; o__Eurotiales; f__Trichocomaceae; g__Aspergillus; s__Aspergillus_sp_M1071	1091	804	1	6
New.ReferenceOTU299	k__Fungi; p__Basidiomycota; c__Incertae_sedis; o__Malasseziales; f__Incertae_sedis; g__Malassezia; s__Malassezia_sp_LCP_2008a	1220	1702	173	294
New.ReferenceOTU298	k__Fungi; p__Basidiomycota; c__Incertae_sedis; o__Malasseziales; f__Incertae_sedis; g__Malassezia; unclassified	493	0	157	0
New.ReferenceOTU149	k__Fungi; p__Ascomycota; c__Dothideomycetes; o__Pleosporales; f__Pleosporaceae; g__Alternaria; s__Alternaria_sp_MY_2011	0	550	0	36
New.ReferenceOTU293	k__Fungi; p__Ascomycota; c__Saccharomycetes; o__Saccharomycetales; f__Incertae_sedis; g__Candida; s__Candida_sp_S27	1306	720	464	52
New.ReferenceOTU291	k__Fungi; p__Basidiomycota; c__Incertae_sedis; o__Malasseziales; f__Incertae_sedis; g__Malassezia; s__Malassezia_sp_HM_2008	0	151	0	1
New.ReferenceOTU297	k__Fungi; p__Ascomycota; c__Sordariomycetes; o__Microascales; f__Microascaceae; g__Pseudallescheria; unclassified	0	0	0	52
New.ReferenceOTU296	k__Fungi; p__Ascomycota; unclassified; unclassified; unclassified; unclassified; unclassified	0	0	0	786
New.ReferenceOTU295	k__Fungi; p__Ascomycota; c__Eurotiomycetes; o__Eurotiales; f__Trichocomaceae; g__Aspergillus; s__Aspergillus_sp_M1071	591	507	0	0
New.ReferenceOTU294	k__Fungi; unclassified; unclassified; unclassified; unclassified; unclassified; unclassified	0	0	0	958
New.CleanUp.ReferenceOTU16	k__Fungi; p__Ascomycota; c__Eurotiomycetes; o__Eurotiales; f__Trichocomaceae; g__Aspergillus; s__Aspergillus_sp_M1071	0	34	0	0
New.CleanUp.ReferenceOTU50	k__Fungi; unclassified; unclassified; unclassified; unclassified; unclassified; unclassified	43	0	0	0
New.CleanUp.ReferenceOTU117	k__Fungi; p__Ascomycota; c__Sordariomycetes; o__Xylariales; f__Diatrypaceae; g__Eutypella; s__Eutypella_sp_XL_A7	0	0	0	276
New.CleanUp.ReferenceOTU137	k__Fungi; p__Basidiomycota; c__Incertae_sedis; o__Malasseziales; f__Incertae_sedis; g__Malassezia; s__Malassezia_sp_LCP_2008a	10	6	15	0
New.CleanUp.ReferenceOTU263	k__Fungi; p__Ascomycota; c__Sordariomycetes; o__Microascales; f__Microascaceae; g__Pseudallescheria; unclassified	0	0	0	49
New.CleanUp.ReferenceOTU274	k__Fungi; p__Ascomycota; c__Dothideomycetes; o__Capnodiales; f__Davidiellaceae; g__unidentified; s__Davidiellaceae_sp_131P	20	0	0	0
New.CleanUp.ReferenceOTU356	k__Fungi; p__Ascomycota; c__Eurotiomycetes; o__Eurotiales; f__Trichocomaceae; g__Aspergillus; s__Aspergillus_sp_SV/09_11	0	0	114	0
New.CleanUp.ReferenceOTU368	k__Fungi; p__Basidiomycota; c__Incertae_sedis; o__Malasseziales; f__Incertae_sedis; g__Malassezia; s__Malassezia_sp_LCP_2008a	0	33	0	0
New.CleanUp.ReferenceOTU420	k__Fungi; p__Basidiomycota; c__Incertae_sedis; o__Malasseziales; f__Incertae_sedis; g__Malassezia; s__Malassezia_sp_LCP_2008a	5	18	0	0
New.CleanUp.ReferenceOTU493	k__Fungi; p__Basidiomycota; c__Incertae_sedis; o__Malasseziales; f__Incertae_sedis; g__Malassezia; s__Malassezia_sp_LCP_2008a	46	3	17	5
New.CleanUp.ReferenceOTU506	k__Fungi; unclassified; unclassified; unclassified; unclassified; unclassified; unclassified	0	24	0	0
New.CleanUp.ReferenceOTU522	k__Fungi; unclassified; unclassified; unclassified; unclassified; unclassified; unclassified	38	77	3	1
New.CleanUp.ReferenceOTU591	k__Fungi; p__Ascomycota; c__Eurotiomycetes; o__Eurotiales; f__Trichocomaceae; g__Aspergillus; s__Aspergillus_sp_M1071	35	82	0	0
New.CleanUp.ReferenceOTU598	k__Fungi; p__Ascomycota; c__Saccharomycetes; o__Saccharomycetales; unclassified; unclassified; unclassified	0	41	0	0
New.CleanUp.ReferenceOTU606	k__Fungi; p__Ascomycota; c__Dothideomycetes; o__Pleosporales; unclassified; unclassified; unclassified	0	0	0	877
New.CleanUp.ReferenceOTU671	k__Fungi; p__Ascomycota; c__Saccharomycetes; o__Saccharomycetales; f__Incertae_sedis; g__Candida; s__Candida_africana	41	18	104	14
New.CleanUp.ReferenceOTU684	k__Fungi; unclassified; unclassified; unclassified; unclassified; unclassified; unclassified	0	0	0	20
New.CleanUp.ReferenceOTU692	k__Fungi; p__Basidiomycota; c__Incertae_sedis; o__Malasseziales; f__Incertae_sedis; g__Malassezia; s__Malassezia_sp_LCP_2008a	12	10	4	0
New.CleanUp.ReferenceOTU720	k__Fungi; unclassified; unclassified; unclassified; unclassified; unclassified; unclassified	0	0	0	19
New.CleanUp.ReferenceOTU777	k__Fungi; p__Basidiomycota; c__Incertae_sedis; o__Malasseziales; f__Incertae_sedis; g__Malassezia; s__Malassezia_sp_LCP_2008a	3	14	4	1
New.CleanUp.ReferenceOTU784	k__Fungi; unclassified; unclassified; unclassified; unclassified; unclassified; unclassified	9	0	61	0
New.CleanUp.ReferenceOTU915	k__Fungi; p__Basidiomycota; c__Incertae_sedis; o__Malasseziales; f__Incertae_sedis; g__Malassezia; s__Malassezia_sp_LCP_2008a	0	200	0	0
New.CleanUp.ReferenceOTU937	k__Fungi; p__Ascomycota; c__Saccharomycetes; o__Saccharomycetales; f__Pichiaceae; g__Pichia; s__Pichia_sp_1_TMS_2011	0	69	0	0
New.CleanUp.ReferenceOTU1026	k__Fungi; p__Ascomycota; c__Sordariomycetes; o__Hypocreales; f__Nectriaceae; g__Fusarium; s__Fusarium_sp_08023	29	0	0	0
New.CleanUp.ReferenceOTU1078	k__Fungi; p__Ascomycota; unclassified; unclassified; unclassified; unclassified; unclassified	0	0	6	14
New.CleanUp.ReferenceOTU1163	k__Fungi; p__Ascomycota; c__Eurotiomycetes; o__Chaetothyriales; f__Herpotrichiellaceae; g__Cladophialophora; s__Cladophialophora_boppii	0	0	0	23
New.CleanUp.ReferenceOTU1232	k__Fungi; p__Ascomycota; c__Sordariomycetes; o__Xylariales; f__Amphisphaeriaceae; g__Pestalotiopsis; unclassified	0	0	29	0
New.CleanUp.ReferenceOTU1294	k__Fungi; p__Basidiomycota; c__Incertae_sedis; o__Malasseziales; f__Incertae_sedis; g__Malassezia; s__Malassezia_sp_LCP_2008a	0	204	0	0
New.CleanUp.ReferenceOTU1296	k__Fungi; p__Ascomycota; c__Saccharomycetes; o__Saccharomycetales; f__Incertae_sedis; g__Candida; s__Candida_africana	17456	5918	34817	5412
New.CleanUp.ReferenceOTU1310	k__Fungi; unclassified; unclassified; unclassified; unclassified; unclassified; unclassified	0	169	0	0
New.CleanUp.ReferenceOTU1344	k__Fungi; p__Basidiomycota; c__Incertae_sedis; o__Malasseziales; f__Incertae_sedis; g__Malassezia; s__Malassezia_sp_M9959	0	0	189	0
New.CleanUp.ReferenceOTU1347	k__Fungi; p__Basidiomycota; c__Incertae_sedis; o__Malasseziales; f__Incertae_sedis; g__Malassezia; s__unculturedfungus	0	0	139	988
New.CleanUp.ReferenceOTU1361	k__Fungi; p__Ascomycota; c__Saccharomycetes; o__Saccharomycetales; f__Incertae_sedis; g__Candida; s__Candida_africana	34	15	51	11
New.CleanUp.ReferenceOTU1387	k__Fungi; p__Ascomycota; c__Dothideomycetes; o__Capnodiales; f__Mycosphaerellaceae; g__Cladosporium; unclassified	0	0	1	58
New.CleanUp.ReferenceOTU1401	k__Fungi; unclassified; unclassified; unclassified; unclassified; unclassified; unclassified	0	0	23	0
New.CleanUp.ReferenceOTU1470	k__Fungi; p__Basidiomycota; c__Incertae_sedis; o__Malasseziales; f__Incertae_sedis; g__Malassezia; s__unculturedfungus	0	0	125	0
New.CleanUp.ReferenceOTU1475	k__Fungi; p__Basidiomycota; c__Incertae_sedis; o__Malasseziales; f__Incertae_sedis; g__Malassezia; s__Malassezia_sp_LCP_2008a	5	10	3	1
New.CleanUp.ReferenceOTU1552	k__Fungi; p__Ascomycota; c__Eurotiomycetes; o__Eurotiales; f__Trichocomaceae; g__Aspergillus; unclassified	0	0	0	96
New.CleanUp.ReferenceOTU1675	k__Fungi; p__Ascomycota; c__Saccharomycetes; o__Saccharomycetales; f__Incertae_sedis; g__Candida; s__Candida_sp_S27	6	9	5	0
New.CleanUp.ReferenceOTU1694	k__Fungi; p__Ascomycota; c__Saccharomycetes; o__Saccharomycetales; f__Incertae_sedis; g__Candida; s__Candida_africana	10	2	12	1
New.CleanUp.ReferenceOTU1875	k__Fungi; p__Basidiomycota; c__Incertae_sedis; o__Malasseziales; unclassified; unclassified; unclassified	18	2	87	0
New.CleanUp.ReferenceOTU1892	k__Fungi; p__Basidiomycota; c__Microbotryomycetes; o__Sporidiobolales; f__Sporidiobolaceae; g__Sporidiobolus; s__Sporidiobolus_ruineniae	6	14	0	1
New.CleanUp.ReferenceOTU1902	k__Fungi; p__Basidiomycota; c__Incertae_sedis; o__Malasseziales; f__unidentified; g__unidentified; s__unculturedMalasseziales	15	2	26	3
New.CleanUp.ReferenceOTU1939	k__Fungi; p__Ascomycota; c__Saccharomycetes; o__Saccharomycetales; f__Incertae_sedis; g__Candida; unclassified	0	0	20	0
New.CleanUp.ReferenceOTU1963	k__Fungi; p__Ascomycota; c__Dothideomycetes; o__Capnodiales; f__Mycosphaerellaceae; g__Mycosphaerella; s__Mycosphaerella_vietnamensis	633	0	0	0
New.CleanUp.ReferenceOTU1982	k__Fungi; unclassified; unclassified; unclassified; unclassified; unclassified; unclassified	0	52	0	0
New.CleanUp.ReferenceOTU1994	k__Fungi; p__Basidiomycota; c__Incertae_sedis; o__Malasseziales; f__Incertae_sedis; g__Malassezia; s__Malassezia_sp_LCP_2008a	0	45	0	0
New.CleanUp.ReferenceOTU2070	k__Fungi; p__Basidiomycota; unclassified; unclassified; unclassified; unclassified; unclassified	23	0	0	2
New.CleanUp.ReferenceOTU2240	k__Fungi; p__Ascomycota; c__Eurotiomycetes; o__Eurotiales; f__Trichocomaceae; g__Aspergillus; s__Aspergillus_sp_M1071	0	48	0	0
New.CleanUp.ReferenceOTU2272	k__Fungi; p__Ascomycota; c__Saccharomycetes; o__Saccharomycetales; f__Incertae_sedis; g__Candida; s__Candida_africana	3	1	16	1
New.CleanUp.ReferenceOTU2319	k__Fungi; p__Ascomycota; c__Saccharomycetes; o__Saccharomycetales; f__Incertae_sedis; g__Candida; s__Candida_africana	17	2	4	6
New.CleanUp.ReferenceOTU2347	k__Fungi; p__Ascomycota; c__Sordariomycetes; o__Hypocreales; f__Nectriaceae; g__Fusarium; unclassified	0	0	81	0
New.CleanUp.ReferenceOTU2357	k__Fungi; p__Ascomycota; c__Saccharomycetes; o__Saccharomycetales; f__Incertae_sedis; g__Candida; s__Candida_africana	4	1	8	6
New.CleanUp.ReferenceOTU2485	k__Fungi; p__Basidiomycota; c__Incertae_sedis; o__Malasseziales; unclassified; unclassified; unclassified	794	55	896	5
New.CleanUp.ReferenceOTU2513	k__Fungi; unclassified; unclassified; unclassified; unclassified; unclassified; unclassified	0	0	37	0
New.CleanUp.ReferenceOTU2533	k__Fungi; unclassified; unclassified; unclassified; unclassified; unclassified; unclassified	14	0	158	0
New.CleanUp.ReferenceOTU2537	k__Fungi; unclassified; unclassified; unclassified; unclassified; unclassified; unclassified	0	23	0	0
New.CleanUp.ReferenceOTU2623	k__Fungi; p__Ascomycota; c__Saccharomycetes; o__Saccharomycetales; f__Incertae_sedis; g__Candida; s__Candida_africana	11	4	8	13
New.CleanUp.ReferenceOTU2630	k__Fungi; p__Ascomycota; unclassified; unclassified; unclassified; unclassified; unclassified	17	0	34	0
New.CleanUp.ReferenceOTU2685	k__Fungi; p__Ascomycota; unclassified; unclassified; unclassified; unclassified; unclassified	1014	0	297	12
New.CleanUp.ReferenceOTU2869	k__Fungi; p__Ascomycota; c__Eurotiomycetes; o__Eurotiales; unclassified; unclassified; unclassified	13	7	0	0
New.CleanUp.ReferenceOTU2914	k__Fungi; p__Ascomycota; c__Eurotiomycetes; unclassified; unclassified; unclassified; unclassified	0	0	0	21
New.CleanUp.ReferenceOTU2941	k__Fungi; p__Ascomycota; c__Saccharomycetes; o__Saccharomycetales; f__Incertae_sedis; g__Candida; s__Candida_parapsilosis	29	0	0	0
New.CleanUp.ReferenceOTU2959	k__Fungi; p__Basidiomycota; c__Incertae_sedis; o__Malasseziales; f__Incertae_sedis; g__Malassezia; unclassified	16	0	21	0
New.CleanUp.ReferenceOTU3106	k__Fungi; p__Basidiomycota; c__Incertae_sedis; o__Malasseziales; f__Incertae_sedis; g__Malassezia; unclassified	0	0	22	0
New.CleanUp.ReferenceOTU3273	k__Fungi; p__Ascomycota; c__Saccharomycetes; o__Saccharomycetales; f__Pichiaceae; g__Pichia; s__Pichia_sp_1_TMS_2011	0	251	0	0
New.CleanUp.ReferenceOTU3310	k__Fungi; p__Basidiomycota; c__Incertae_sedis; o__Malasseziales; f__Incertae_sedis; g__Malassezia; s__Malassezia_sp_LCP_2008a	0	0	0	22
New.CleanUp.ReferenceOTU3349	k__Fungi; unclassified; unclassified; unclassified; unclassified; unclassified; unclassified	0	0	32	1
New.CleanUp.ReferenceOTU3524	k__Fungi; p__Ascomycota; unclassified; unclassified; unclassified; unclassified; unclassified	266	0	0	0
New.CleanUp.ReferenceOTU3547	k__Fungi; p__Ascomycota; c__Eurotiomycetes; o__Eurotiales; f__Trichocomaceae; g__Aspergillus; unclassified	0	0	9	91
New.CleanUp.ReferenceOTU3597	k__Fungi; p__Ascomycota; c__Saccharomycetes; o__Saccharomycetales; f__Incertae_sedis; g__Candida; unclassified	0	113	0	7
New.CleanUp.ReferenceOTU3607	k__Fungi; p__Ascomycota; unclassified; unclassified; unclassified; unclassified; unclassified	3	0	20	0
New.CleanUp.ReferenceOTU3678	k__Fungi; p__Basidiomycota; c__Incertae_sedis; o__Malasseziales; f__Incertae_sedis; g__Malassezia; s__Malassezia_sp_LCP_2008a	14	14	0	0
New.CleanUp.ReferenceOTU3708	k__Fungi; p__Basidiomycota; c__Incertae_sedis; o__Malasseziales; unclassified; unclassified; unclassified	5	0	21	0
New.CleanUp.ReferenceOTU3758	k__Fungi; p__Basidiomycota; c__Incertae_sedis; o__Malasseziales; f__Incertae_sedis; g__Malassezia; s__unculturedfungus	0	0	89	0
New.CleanUp.ReferenceOTU3903	k__Fungi; p__Ascomycota; c__Eurotiomycetes; o__Eurotiales; f__Trichocomaceae; unclassified; unclassified	0	0	0	70
New.CleanUp.ReferenceOTU3907	k__Fungi; p__Basidiomycota; c__Tremellomycetes; o__Filobasidiales; f__Filobasidiaceae; g__Cryptococcus; unclassified	0	0	0	69
New.CleanUp.ReferenceOTU3917	k__Fungi; p__Ascomycota; unclassified; unclassified; unclassified; unclassified; unclassified	0	0	0	44
New.CleanUp.ReferenceOTU3924	k__Fungi; unclassified; unclassified; unclassified; unclassified; unclassified; unclassified	0	0	287	0
New.CleanUp.ReferenceOTU4024	k__Fungi; unclassified; unclassified; unclassified; unclassified; unclassified; unclassified	34	34	5	0
New.CleanUp.ReferenceOTU4067	k__Fungi; p__Ascomycota; c__Saccharomycetes; o__Saccharomycetales; f__Incertae_sedis; g__Candida; s__Candida_africana	0	2	20	0
New.CleanUp.ReferenceOTU4070	k__Fungi; unclassified; unclassified; unclassified; unclassified; unclassified; unclassified	16	0	109	0
New.CleanUp.ReferenceOTU4162	k__Fungi; p__Basidiomycota; c__Incertae_sedis; o__Malasseziales; f__Incertae_sedis; g__Malassezia; s__Malassezia_sp_LCP_2008a	94	0	0	21
New.CleanUp.ReferenceOTU4198	k__Fungi; p__Ascomycota; c__Saccharomycetes; o__Saccharomycetales; f__Incertae_sedis; g__Candida; s__Candida_sp_S27	7	13	11	0
New.CleanUp.ReferenceOTU4218	k__Fungi; p__Ascomycota; unclassified; unclassified; unclassified; unclassified; unclassified	0	0	196	0
New.CleanUp.ReferenceOTU4246	k__Fungi; p__Ascomycota; c__Saccharomycetes; o__Saccharomycetales; f__Incertae_sedis; g__Candida; unclassified	57	0	0	0
New.CleanUp.ReferenceOTU4295	k__Fungi; p__Ascomycota; c__Sordariomycetes; o__Xylariales; f__Amphisphaeriaceae; g__Pestalotiopsis; unclassified	0	0	19	0
New.CleanUp.ReferenceOTU4305	k__Fungi; unclassified; unclassified; unclassified; unclassified; unclassified; unclassified	84	0	0	0
New.CleanUp.ReferenceOTU4362	k__Fungi; p__Ascomycota; c__Sordariomycetes; o__Microascales; f__Microascaceae; g__Pseudallescheria; unclassified	0	0	0	149
New.CleanUp.ReferenceOTU4409	k__Fungi; p__Basidiomycota; c__Incertae_sedis; o__Malasseziales; f__Incertae_sedis; g__Malassezia; s__Malassezia_sp_LCP_2008a	6	18	2	1
New.CleanUp.ReferenceOTU4462	k__Fungi; p__Basidiomycota; c__Incertae_sedis; o__Malasseziales; f__Incertae_sedis; g__Malassezia; s__Malassezia_sp_LCP_2008a	20	17	2	3
New.CleanUp.ReferenceOTU4474	k__Fungi; unclassified; unclassified; unclassified; unclassified; unclassified; unclassified	39	0	0	0
New.CleanUp.ReferenceOTU4502	k__Fungi; p__Ascomycota; c__Sordariomycetes; o__Microascales; f__Microascaceae; g__Pseudallescheria; unclassified	0	0	0	358
New.CleanUp.ReferenceOTU4557	k__Fungi; p__Ascomycota; c__Eurotiomycetes; o__Eurotiales; f__Trichocomaceae; g__Aspergillus; unclassified	0	0	7	83
New.CleanUp.ReferenceOTU4590	k__Fungi; p__Ascomycota; c__Sordariomycetes; o__Microascales; f__Microascaceae; g__Scedosporium; s__Scedosporium_apiospermum	0	0	0	77
New.CleanUp.ReferenceOTU4665	k__Fungi; p__Ascomycota; c__Saccharomycetes; o__Saccharomycetales; f__Saccharomycetaceae; g__Debaryomyces; unclassified	0	31	0	0
New.CleanUp.ReferenceOTU4669	k__Fungi; p__Ascomycota; unclassified; unclassified; unclassified; unclassified; unclassified	39	0	0	0
New.CleanUp.ReferenceOTU4680	k__Fungi; p__Basidiomycota; c__Incertae_sedis; o__Malasseziales; f__Incertae_sedis; g__Malassezia; s__Malassezia_sp_LCP_2008a	1	24	0	0
New.CleanUp.ReferenceOTU4685	k__Fungi; p__Ascomycota; c__Eurotiomycetes; o__Eurotiales; f__Trichocomaceae; unclassified; unclassified	90	0	0	0
New.CleanUp.ReferenceOTU4827	k__Fungi; p__Ascomycota; c__Dothideomycetes; o__Capnodiales; f__Mycosphaerellaceae; g__Mycosphaerella; s__Mycosphaerella_vietnamensis	21	0	0	0
New.CleanUp.ReferenceOTU4875	k__Fungi; p__Basidiomycota; c__Incertae_sedis; o__Malasseziales; f__Incertae_sedis; g__Malassezia; s__unculturedfungus	0	0	19	0
New.CleanUp.ReferenceOTU4920	k__Fungi; unclassified; unclassified; unclassified; unclassified; unclassified; unclassified	0	199	0	0
New.CleanUp.ReferenceOTU5004	k__Fungi; p__Ascomycota; c__Eurotiomycetes; o__Eurotiales; f__Trichocomaceae; g__Aspergillus; s__Aspergillus_sp_M1071	0	35	0	0
New.CleanUp.ReferenceOTU5012	k__Fungi; unclassified; unclassified; unclassified; unclassified; unclassified; unclassified	0	27	0	0
New.CleanUp.ReferenceOTU5040	k__Fungi; p__Ascomycota; c__Sordariomycetes; o__Hypocreales; f__Nectriaceae; g__Fusarium; unclassified	0	0	25	0
New.CleanUp.ReferenceOTU5144	k__Fungi; unclassified; unclassified; unclassified; unclassified; unclassified; unclassified	0	0	0	20
New.CleanUp.ReferenceOTU5183	k__Fungi; p__Ascomycota; c__Sordariomycetes; o__Hypocreales; f__Nectriaceae; g__Fusarium; s__Fusarium_sp_08023	24	0	0	0
New.CleanUp.ReferenceOTU5210	k__Fungi; p__Ascomycota; c__Sordariomycetes; o__Xylariales; f__Amphisphaeriaceae; g__Pestalotiopsis; unclassified	0	0	26	0
New.CleanUp.ReferenceOTU5258	k__Fungi; p__Ascomycota; c__Saccharomycetes; o__Saccharomycetales; f__Incertae_sedis; g__Candida; s__Candida_africana	6	2	27	0
New.CleanUp.ReferenceOTU5317	k__Fungi; unclassified; unclassified; unclassified; unclassified; unclassified; unclassified	10	26	0	0
New.CleanUp.ReferenceOTU5335	k__Fungi; p__Basidiomycota; c__Incertae_sedis; o__Malasseziales; f__Incertae_sedis; g__Malassezia; s__Malassezia_sp_LCP_2008a	12	9	0	1
New.CleanUp.ReferenceOTU5411	k__Fungi; p__Basidiomycota; c__Incertae_sedis; o__Malasseziales; f__unidentified; g__unidentified; s__unculturedMalasseziales	17	0	0	2
New.CleanUp.ReferenceOTU5438	k__Fungi; p__Basidiomycota; c__Agaricomycetes; o__Polyporales; f__Polyporaceae; unclassified; unclassified	0	0	0	166
New.CleanUp.ReferenceOTU5479	k__Fungi; p__Basidiomycota; c__Incertae_sedis; o__Malasseziales; f__Incertae_sedis; g__Malassezia; s__Malassezia_sp_LCP_2008a	6	22	12	1
New.CleanUp.ReferenceOTU5500	k__Fungi; unclassified; unclassified; unclassified; unclassified; unclassified; unclassified	0	344	0	0
New.CleanUp.ReferenceOTU5589	k__Fungi; unclassified; unclassified; unclassified; unclassified; unclassified; unclassified	0	0	13	9
New.CleanUp.ReferenceOTU5592	k__Fungi; p__Ascomycota; c__Saccharomycetes; o__Saccharomycetales; f__Incertae_sedis; g__Candida; s__Candida_sp_S27	5	5	12	0
New.CleanUp.ReferenceOTU5629	k__Fungi; unclassified; unclassified; unclassified; unclassified; unclassified; unclassified	32	0	0	0
New.CleanUp.ReferenceOTU5690	k__Fungi; p__Ascomycota; c__Saccharomycetes; o__Saccharomycetales; unclassified; unclassified; unclassified	0	2	25	0
New.CleanUp.ReferenceOTU5780	k__Fungi; p__Basidiomycota; c__Incertae_sedis; o__Malasseziales; f__Incertae_sedis; g__Malassezia; s__unculturedfungus	0	0	0	37
New.CleanUp.ReferenceOTU5829	k__Fungi; unclassified; unclassified; unclassified; unclassified; unclassified; unclassified	0	0	160	0
New.CleanUp.ReferenceOTU5962	k__Fungi; p__Ascomycota; c__Eurotiomycetes; o__Eurotiales; f__Trichocomaceae; g__Aspergillus; s__Aspergillus_sp_M1071	0	62	0	0
New.CleanUp.ReferenceOTU5996	k__Fungi; p__Ascomycota; c__Eurotiomycetes; o__Eurotiales; unclassified; unclassified; unclassified	0	86	0	0
New.CleanUp.ReferenceOTU6079	k__Fungi; p__Ascomycota; c__Dothideomycetes; o__Capnodiales; f__Teratosphaeriaceae; g__Hortaea; s__Hortaea_werneckii	0	0	0	20
New.CleanUp.ReferenceOTU6111	k__Fungi; p__Basidiomycota; c__Incertae_sedis; o__Malasseziales; f__Incertae_sedis; g__Malassezia; s__Malassezia_sp_HM_2008	0	33	0	0
New.CleanUp.ReferenceOTU6186	k__Fungi; unclassified; unclassified; unclassified; unclassified; unclassified; unclassified	29	0	44	1
New.CleanUp.ReferenceOTU6216	k__Fungi; unclassified; unclassified; unclassified; unclassified; unclassified; unclassified	0	61	0	0
New.CleanUp.ReferenceOTU6224	k__Fungi; p__Ascomycota; unclassified; unclassified; unclassified; unclassified; unclassified	0	0	12	21
New.CleanUp.ReferenceOTU6307	k__Fungi; p__Ascomycota; c__Eurotiomycetes; o__Eurotiales; f__Trichocomaceae; g__Aspergillus; s__Aspergillus_sp_M1071	54	0	0	0
New.CleanUp.ReferenceOTU6380	k__Fungi; p__Ascomycota; c__Eurotiomycetes; o__Eurotiales; f__Trichocomaceae; g__Aspergillus; s__Aspergillus_sp_M1071	24	23	0	0
New.CleanUp.ReferenceOTU6471	k__Fungi; p__Ascomycota; c__Sordariomycetes; o__Microascales; f__Microascaceae; g__Pseudallescheria; unclassified	0	0	0	30
New.CleanUp.ReferenceOTU6637	k__Fungi; p__Basidiomycota; c__Incertae_sedis; o__Malasseziales; f__Incertae_sedis; g__Malassezia; s__Malassezia_sp_LCP_2008a	227	308	35	69
New.CleanUp.ReferenceOTU6669	k__Fungi; p__Basidiomycota; c__Incertae_sedis; o__Malasseziales; f__unidentified; g__unidentified; s__unculturedMalasseziales	332	47	0	23
New.CleanUp.ReferenceOTU6695	k__Fungi; unclassified; unclassified; unclassified; unclassified; unclassified; unclassified	51	62	0	0
New.CleanUp.ReferenceOTU6731	k__Fungi; p__Ascomycota; c__Saccharomycetes; o__Saccharomycetales; f__Incertae_sedis; g__Candida; s__Candida_sp_S27	8	4	16	2
New.CleanUp.ReferenceOTU6769	k__Fungi; p__Ascomycota; c__Saccharomycetes; o__Saccharomycetales; f__Incertae_sedis; g__Candida; s__Candida_sp_S27	0	66	0	0
New.CleanUp.ReferenceOTU6782	k__Fungi; unclassified; unclassified; unclassified; unclassified; unclassified; unclassified	14	2	13	0
New.CleanUp.ReferenceOTU6942	k__Fungi; p__Ascomycota; c__Dothideomycetes; o__Capnodiales; f__Mycosphaerellaceae; g__Cladosporium; unclassified	24	0	32	1
New.CleanUp.ReferenceOTU6986	k__Fungi; unclassified; unclassified; unclassified; unclassified; unclassified; unclassified	0	41	0	0
New.CleanUp.ReferenceOTU7019	k__Fungi; p__Ascomycota; c__Sordariomycetes; o__Microascales; f__Microascaceae; g__Pseudallescheria; unclassified	0	0	0	187
New.CleanUp.ReferenceOTU7186	k__Fungi; p__Basidiomycota; unclassified; unclassified; unclassified; unclassified; unclassified	3	14	36	5
New.CleanUp.ReferenceOTU7291	k__Fungi; p__Ascomycota; unclassified; unclassified; unclassified; unclassified; unclassified	11	0	26	0
New.CleanUp.ReferenceOTU7329	k__Fungi; p__Ascomycota; c__Dothideomycetes; o__Capnodiales; f__Mycosphaerellaceae; g__Mycosphaerella; s__Mycosphaerella_vietnamensis	20	0	0	0
New.CleanUp.ReferenceOTU7362	k__Fungi; p__Basidiomycota; c__Incertae_sedis; o__Malasseziales; f__Incertae_sedis; g__Malassezia; s__Malassezia_sp_LCP_2008a	16	14	7	0
New.CleanUp.ReferenceOTU7371	k__Fungi; p__Ascomycota; unclassified; unclassified; unclassified; unclassified; unclassified	46	16	0	1
New.CleanUp.ReferenceOTU7408	k__Fungi; p__Ascomycota; c__Saccharomycetes; o__Saccharomycetales; f__Incertae_sedis; g__Candida; s__Candida_sp_S27	18	1	72	1
New.CleanUp.ReferenceOTU7503	k__Fungi; p__Ascomycota; c__Saccharomycetes; o__Saccharomycetales; f__Incertae_sedis; g__Candida; s__Candida_sp_S27	8	6	5	5
New.CleanUp.ReferenceOTU7692	k__Fungi; unclassified; unclassified; unclassified; unclassified; unclassified; unclassified	0	0	236	0
New.CleanUp.ReferenceOTU7706	k__Fungi; p__Ascomycota; c__Sordariomycetes; o__Hypocreales; f__Nectriaceae; g__Fusarium; s__Fusarium_sp_08023	23	0	0	0
New.CleanUp.ReferenceOTU7727	k__Fungi; unclassified; unclassified; unclassified; unclassified; unclassified; unclassified	0	22	0	0
New.CleanUp.ReferenceOTU7755	k__Fungi; p__Basidiomycota; c__Incertae_sedis; o__Malasseziales; f__Incertae_sedis; g__Malassezia; s__Malassezia_sp_LCP_2008a	0	28	0	4
New.CleanUp.ReferenceOTU7829	k__Fungi; p__unidentified; c__unidentified; o__unidentified; f__unidentified; g__unidentified; s__fungal_endophyte_sp_CEY_21	394	0	0	0
New.CleanUp.ReferenceOTU7843	k__Fungi; p__Basidiomycota; unclassified; unclassified; unclassified; unclassified; unclassified	11	11	0	3
New.CleanUp.ReferenceOTU7844	k__Fungi; p__Basidiomycota; c__Incertae_sedis; o__Malasseziales; unclassified; unclassified; unclassified	0	0	20	0
New.CleanUp.ReferenceOTU7879	k__Fungi; p__Ascomycota; unclassified; unclassified; unclassified; unclassified; unclassified	0	0	46	0
New.CleanUp.ReferenceOTU7908	k__Fungi; unclassified; unclassified; unclassified; unclassified; unclassified; unclassified	27	0	0	0
New.CleanUp.ReferenceOTU8054	k__Fungi; p__Ascomycota; c__Saccharomycetes; o__Saccharomycetales; f__Incertae_sedis; g__Candida; s__Candida_africana	7	2	20	1
New.CleanUp.ReferenceOTU8344	k__Fungi; p__Ascomycota; unclassified; unclassified; unclassified; unclassified; unclassified	0	0	416	0
New.CleanUp.ReferenceOTU8365	k__Fungi; unclassified; unclassified; unclassified; unclassified; unclassified; unclassified	0	0	58	0
New.CleanUp.ReferenceOTU8394	k__Fungi; p__Ascomycota; c__Saccharomycetes; o__Saccharomycetales; f__Incertae_sedis; g__Candida; s__Candida_africana	3	0	17	0
New.CleanUp.ReferenceOTU8443	k__Fungi; unclassified; unclassified; unclassified; unclassified; unclassified; unclassified	0	124	0	0
New.CleanUp.ReferenceOTU8546	k__Fungi; p__Basidiomycota; unclassified; unclassified; unclassified; unclassified; unclassified	0	0	28	0
New.CleanUp.ReferenceOTU8597	k__Fungi; p__Basidiomycota; c__Incertae_sedis; o__Malasseziales; f__unidentified; g__unidentified; s__unculturedMalasseziales	13	5	26	4
New.CleanUp.ReferenceOTU8604	k__Fungi; unclassified; unclassified; unclassified; unclassified; unclassified; unclassified	0	0	22	0
New.CleanUp.ReferenceOTU8668	k__Fungi; p__Ascomycota; c__Eurotiomycetes; o__Eurotiales; f__Trichocomaceae; g__Aspergillus; s__Aspergillus_sp_M1071	161	65	0	0
New.CleanUp.ReferenceOTU8675	k__Fungi; p__Ascomycota; c__Eurotiomycetes; o__Eurotiales; f__Trichocomaceae; g__Aspergillus; unclassified	0	0	3	56
New.CleanUp.ReferenceOTU8796	k__Fungi; p__Ascomycota; c__Eurotiomycetes; unclassified; unclassified; unclassified; unclassified	20	0	0	0
New.CleanUp.ReferenceOTU8971	k__Fungi; p__Basidiomycota; c__Incertae_sedis; o__Malasseziales; f__Incertae_sedis; g__Malassezia; s__Malassezia_sp_LCP_2008a	12	15	0	2
New.CleanUp.ReferenceOTU9038	k__Fungi; p__Ascomycota; c__Saccharomycetes; o__Saccharomycetales; f__Incertae_sedis; g__Candida; s__Candida_africana	73	0	0	0
New.CleanUp.ReferenceOTU9050	k__Fungi; unclassified; unclassified; unclassified; unclassified; unclassified; unclassified	128	0	0	14
New.CleanUp.ReferenceOTU9084	k__Fungi; p__Basidiomycota; c__Incertae_sedis; o__Malasseziales; unclassified; unclassified; unclassified	0	0	38	0
New.CleanUp.ReferenceOTU9090	k__Fungi; p__Zygomycota; c__Incertae_sedis; o__Mucorales; f__Mycocladaceae; g__Mycocladus; s__Mycocladus_corymbiferus	41	0	0	0
New.CleanUp.ReferenceOTU9177	k__Fungi; p__Basidiomycota; c__Agaricomycetes; o__Polyporales; f__Polyporaceae; g__Trametes; s__cf_Trametes_sp_VAK_2011	0	42	0	0
New.CleanUp.ReferenceOTU9259	k__Fungi; p__Ascomycota; c__Saccharomycetes; o__Saccharomycetales; f__Incertae_sedis; g__Candida; s__Candida_africana	7	2	12	9
New.CleanUp.ReferenceOTU9293	k__Fungi; unclassified; unclassified; unclassified; unclassified; unclassified; unclassified	0	0	105	0
New.CleanUp.ReferenceOTU9308	k__Fungi; p__Ascomycota; c__Eurotiomycetes; o__Eurotiales; f__Trichocomaceae; unclassified; unclassified	20	0	0	0
New.CleanUp.ReferenceOTU9310	k__Fungi; p__Ascomycota; c__Eurotiomycetes; o__Incertae_sedis; f__Monascaceae; g__Xeromyces; s__Xeromyces_bisporus	92	0	29	0
New.CleanUp.ReferenceOTU9405	k__Fungi; p__Ascomycota; c__Eurotiomycetes; o__Eurotiales; f__Trichocomaceae; g__Aspergillus; s__Aspergillus_sp_M1071	0	40	0	0
New.CleanUp.ReferenceOTU9503	k__Fungi; p__Ascomycota; c__Saccharomycetes; o__Saccharomycetales; f__Incertae_sedis; g__Candida; s__Candida_africana	2	0	6	55
New.CleanUp.ReferenceOTU9522	k__Fungi; unclassified; unclassified; unclassified; unclassified; unclassified; unclassified	0	0	22	0
New.CleanUp.ReferenceOTU9539	k__Fungi; p__Ascomycota; c__Eurotiomycetes; o__Incertae_sedis; f__Monascaceae; g__Xeromyces; s__Xeromyces_bisporus	53	0	0	0
New.CleanUp.ReferenceOTU9700	k__Fungi; p__Ascomycota; c__Dothideomycetes; o__Capnodiales; f__Mycosphaerellaceae; g__Mycosphaerella; s__Mycosphaerella_vietnamensis	52	0	0	0
New.CleanUp.ReferenceOTU9716	k__Fungi; unclassified; unclassified; unclassified; unclassified; unclassified; unclassified	0	0	1	31
New.CleanUp.ReferenceOTU9742	k__Fungi; p__Ascomycota; c__Sordariomycetes; o__Hypocreales; f__Nectriaceae; g__Fusarium; s__Fusarium_sp_08023	63	0	0	0
New.CleanUp.ReferenceOTU9832	k__Fungi; p__Ascomycota; c__Dothideomycetes; o__Pleosporales; f__Pleosporaceae; g__Alternaria; unclassified	0	181	0	0
New.CleanUp.ReferenceOTU9909	k__Fungi; p__Ascomycota; c__Saccharomycetes; o__Saccharomycetales; f__Incertae_sedis; g__Candida; s__Candida_africana	12	4	31	5
New.CleanUp.ReferenceOTU9919	k__Fungi; p__Ascomycota; c__Saccharomycetes; o__Saccharomycetales; f__Incertae_sedis; g__Candida; s__Candida_sp_S27	3	0	31	0
New.CleanUp.ReferenceOTU10236	k__Fungi; p__Ascomycota; c__Saccharomycetes; o__Saccharomycetales; f__Incertae_sedis; g__Candida; s__Candida_africana	10	3	24	5
New.CleanUp.ReferenceOTU10372	k__Fungi; unclassified; unclassified; unclassified; unclassified; unclassified; unclassified	6	12	1	0
New.CleanUp.ReferenceOTU10383	k__Fungi; p__Basidiomycota; c__Incertae_sedis; o__Malasseziales; f__Incertae_sedis; g__Malassezia; s__Malassezia_sp_LCP_2008a	15	23	11	0
New.CleanUp.ReferenceOTU10407	k__Fungi; p__Ascomycota; c__Saccharomycetes; o__Saccharomycetales; f__Incertae_sedis; g__Candida; unclassified	383	0	0	18
New.CleanUp.ReferenceOTU10514	k__Fungi; p__Basidiomycota; c__Incertae_sedis; o__Malasseziales; f__Incertae_sedis; g__Malassezia; s__Malassezia_sp_HM_2008	0	90	0	8
New.CleanUp.ReferenceOTU10539	k__Fungi; p__Ascomycota; c__Sordariomycetes; o__Xylariales; f__Amphisphaeriaceae; g__Pestalotiopsis; unclassified	0	0	38	0
New.CleanUp.ReferenceOTU10544	k__Fungi; p__Ascomycota; unclassified; unclassified; unclassified; unclassified; unclassified	4	0	21	0
New.CleanUp.ReferenceOTU10552	k__Fungi; unclassified; unclassified; unclassified; unclassified; unclassified; unclassified	60	72	0	0
New.CleanUp.ReferenceOTU10594	k__Fungi; p__Ascomycota; c__Saccharomycetes; o__Saccharomycetales; f__Incertae_sedis; g__Candida; s__Candida_africana	4	0	75	0
New.CleanUp.ReferenceOTU10605	k__Fungi; p__Ascomycota; c__Eurotiomycetes; o__Eurotiales; unclassified; unclassified; unclassified	11	13	0	1
New.CleanUp.ReferenceOTU10616	k__Fungi; unclassified; unclassified; unclassified; unclassified; unclassified; unclassified	0	0	49	0
New.CleanUp.ReferenceOTU10628	k__Fungi; unclassified; unclassified; unclassified; unclassified; unclassified; unclassified	14	6	0	0
New.CleanUp.ReferenceOTU10638	k__Fungi; p__Ascomycota; c__Sordariomycetes; o__Trichosphaeriales; f__Incertae_sedis; g__Nigrospora; unclassified	0	0	0	191
New.CleanUp.ReferenceOTU10693	k__Fungi; unclassified; unclassified; unclassified; unclassified; unclassified; unclassified	0	0	149	0
New.CleanUp.ReferenceOTU10859	k__Fungi; unclassified; unclassified; unclassified; unclassified; unclassified; unclassified	19	7	0	1
New.CleanUp.ReferenceOTU10888	k__Fungi; p__Ascomycota; c__Saccharomycetes; o__Saccharomycetales; f__Incertae_sedis; g__Candida; unclassified	28	0	0	0
New.CleanUp.ReferenceOTU10941	k__Fungi; unclassified; unclassified; unclassified; unclassified; unclassified; unclassified	0	0	69	0
New.CleanUp.ReferenceOTU10979	k__Fungi; p__Ascomycota; unclassified; unclassified; unclassified; unclassified; unclassified	0	0	46	0
New.CleanUp.ReferenceOTU11010	k__Fungi; p__Ascomycota; c__Saccharomycetes; o__Saccharomycetales; f__Incertae_sedis; g__Candida; s__Candida_africana	22	2	0	0
New.CleanUp.ReferenceOTU11119	k__Fungi; p__Ascomycota; c__Sordariomycetes; o__Hypocreales; f__Nectriaceae; g__Fusarium; unclassified	0	0	25	0
New.CleanUp.ReferenceOTU11153	k__Fungi; p__Basidiomycota; c__Microbotryomycetes; o__Sporidiobolales; unclassified; unclassified; unclassified	156	0	0	0
New.CleanUp.ReferenceOTU11345	k__Fungi; p__Basidiomycota; c__Incertae_sedis; o__Malasseziales; f__Incertae_sedis; g__Malassezia; unclassified	0	0	21	0
New.CleanUp.ReferenceOTU11346	k__Fungi; p__Ascomycota; c__Saccharomycetes; o__Saccharomycetales; f__Incertae_sedis; g__Candida; s__Candida_sp_S27	1	129	0	0
New.CleanUp.ReferenceOTU11440	k__Fungi; p__Ascomycota; c__Saccharomycetes; o__Saccharomycetales; f__Incertae_sedis; g__Candida; s__Candida_africana	13	1	23	0
New.CleanUp.ReferenceOTU11460	k__Fungi; p__Ascomycota; c__Eurotiomycetes; o__Eurotiales; f__Trichocomaceae; g__Aspergillus; s__Aspergillus_sp_M1071	0	50	0	0
New.CleanUp.ReferenceOTU11532	k__Fungi; p__Ascomycota; c__Saccharomycetes; o__Saccharomycetales; f__Incertae_sedis; g__Candida; s__Candida_africana	7	5	12	2
New.CleanUp.ReferenceOTU11573	k__Fungi; unclassified; unclassified; unclassified; unclassified; unclassified; unclassified	0	0	0	219
New.CleanUp.ReferenceOTU11696	k__Fungi; p__Ascomycota; unclassified; unclassified; unclassified; unclassified; unclassified	49	0	0	0
New.CleanUp.ReferenceOTU11765	k__Fungi; p__Ascomycota; c__Saccharomycetes; o__Saccharomycetales; f__Incertae_sedis; g__Candida; s__Candida_africana	0	0	21	0
New.CleanUp.ReferenceOTU11951	k__Fungi; p__Ascomycota; c__Eurotiomycetes; o__Eurotiales; f__Trichocomaceae; g__Aspergillus; unclassified	0	0	3	20
New.CleanUp.ReferenceOTU11962	k__Fungi; p__Basidiomycota; unclassified; unclassified; unclassified; unclassified; unclassified	0	22	0	0
New.CleanUp.ReferenceOTU12074	k__Fungi; p__Basidiomycota; c__Incertae_sedis; o__Malasseziales; unclassified; unclassified; unclassified	6	1	19	0
New.CleanUp.ReferenceOTU12126	k__Fungi; p__Ascomycota; unclassified; unclassified; unclassified; unclassified; unclassified	124	0	0	0
New.CleanUp.ReferenceOTU12183	k__Fungi; p__Ascomycota; c__Eurotiomycetes; o__Eurotiales; f__Trichocomaceae; g__Eurotium; unclassified	21	0	0	0
New.CleanUp.ReferenceOTU12256	k__Fungi; unclassified; unclassified; unclassified; unclassified; unclassified; unclassified	4	0	133	0
New.CleanUp.ReferenceOTU12261	k__Fungi; p__Ascomycota; c__Dothideomycetes; o__Capnodiales; f__Mycosphaerellaceae; g__Cladosporium; unclassified	51	0	66	0
New.CleanUp.ReferenceOTU12263	k__Fungi; p__Basidiomycota; c__Incertae_sedis; o__Malasseziales; f__Incertae_sedis; g__Malassezia; s__unculturedfungus	0	0	0	40
New.CleanUp.ReferenceOTU12298	k__Fungi; p__Ascomycota; c__Sordariomycetes; o__Hypocreales; f__Nectriaceae; g__Fusarium; unclassified	0	0	30	0
New.CleanUp.ReferenceOTU12333	k__Fungi; p__Basidiomycota; c__Incertae_sedis; o__Malasseziales; f__Incertae_sedis; g__Malassezia; s__unculturedfungus	0	0	4	38
New.CleanUp.ReferenceOTU12375	k__Fungi; unclassified; unclassified; unclassified; unclassified; unclassified; unclassified	8	13	0	3
New.CleanUp.ReferenceOTU12604	k__Fungi; p__Ascomycota; unclassified; unclassified; unclassified; unclassified; unclassified	0	0	26	0
New.CleanUp.ReferenceOTU12681	k__Fungi; p__Ascomycota; c__Sordariomycetes; o__Microascales; f__Microascaceae; g__Pseudallescheria; unclassified	0	0	0	19
New.CleanUp.ReferenceOTU12701	k__Fungi; p__Basidiomycota; c__Incertae_sedis; o__Malasseziales; unclassified; unclassified; unclassified	0	0	22	1
New.CleanUp.ReferenceOTU12739	k__Fungi; p__Ascomycota; c__Sordariomycetes; unclassified; unclassified; unclassified; unclassified	0	0	0	122
New.CleanUp.ReferenceOTU12827	k__Fungi; p__Basidiomycota; c__Incertae_sedis; o__Malasseziales; f__Incertae_sedis; g__Malassezia; s__unculturedfungus	0	0	111	0
New.CleanUp.ReferenceOTU12871	k__Fungi; p__Basidiomycota; c__Incertae_sedis; o__Malasseziales; f__Incertae_sedis; g__Malassezia; s__Malassezia_sp_LCP_2008a	13	4	22	1
New.CleanUp.ReferenceOTU12983	k__Fungi; p__Ascomycota; c__Dothideomycetes; o__Dothideales; f__unidentified; g__unidentified; s__Dothideales_sp_F6	0	0	147	29
New.CleanUp.ReferenceOTU13095	k__Fungi; p__Ascomycota; c__Saccharomycetes; o__Saccharomycetales; f__Incertae_sedis; g__Candida; s__Candida_africana	11	4	8	0
New.CleanUp.ReferenceOTU13223	k__Fungi; p__Basidiomycota; c__Incertae_sedis; o__Malasseziales; f__Incertae_sedis; g__Malassezia; s__Malassezia_sp_LCP_2008a	0	32	0	0
New.CleanUp.ReferenceOTU13247	k__Fungi; p__Ascomycota; c__Saccharomycetes; o__Saccharomycetales; f__Incertae_sedis; g__Candida; s__Candida_africana	9	2	16	1
New.CleanUp.ReferenceOTU13258	k__Fungi; p__Ascomycota; c__Sordariomycetes; o__Microascales; f__Microascaceae; g__Pseudallescheria; unclassified	0	0	0	418
New.CleanUp.ReferenceOTU13426	k__Fungi; p__Ascomycota; c__Saccharomycetes; o__Saccharomycetales; f__Incertae_sedis; g__Candida; s__Candida_sp_S27	226	0	0	0
New.CleanUp.ReferenceOTU13429	k__Fungi; unclassified; unclassified; unclassified; unclassified; unclassified; unclassified	29	0	0	0
New.CleanUp.ReferenceOTU13456	k__Fungi; p__Basidiomycota; c__Incertae_sedis; o__Malasseziales; f__Incertae_sedis; g__Malassezia; s__Malassezia_sp_M9959	8	0	22	0
New.CleanUp.ReferenceOTU13488	k__Fungi; p__Ascomycota; c__Saccharomycetes; o__Saccharomycetales; f__Pichiaceae; g__Pichia; s__Pichia_sp_1_TMS_2011	0	20	0	0
New.CleanUp.ReferenceOTU13517	k__Fungi; p__Ascomycota; unclassified; unclassified; unclassified; unclassified; unclassified	0	111	0	0
New.CleanUp.ReferenceOTU13563	k__Fungi; p__Basidiomycota; unclassified; unclassified; unclassified; unclassified; unclassified	21	0	0	0
New.CleanUp.ReferenceOTU13591	k__Fungi; p__Ascomycota; c__Saccharomycetes; o__Saccharomycetales; f__Incertae_sedis; g__Candida; s__Candida_africana	6	1	13	2
New.CleanUp.ReferenceOTU13658	k__Fungi; p__Ascomycota; c__Dothideomycetes; o__Capnodiales; f__Mycosphaerellaceae; g__Cladosporium; unclassified	0	0	142	9
New.CleanUp.ReferenceOTU13681	k__Fungi; unclassified; unclassified; unclassified; unclassified; unclassified; unclassified	0	52	0	0
New.CleanUp.ReferenceOTU13692	k__Fungi; p__Ascomycota; c__Saccharomycetes; o__Saccharomycetales; f__Incertae_sedis; g__Candida; s__Candida_africana	7	4	12	3
New.CleanUp.ReferenceOTU13852	k__Fungi; p__Ascomycota; c__Sordariomycetes; unclassified; unclassified; unclassified; unclassified	0	0	0	220
New.CleanUp.ReferenceOTU13855	k__Fungi; p__Ascomycota; c__Saccharomycetes; o__Saccharomycetales; f__Incertae_sedis; g__Candida; s__Candida_africana	68	13	81	2
New.CleanUp.ReferenceOTU13874	k__Fungi; p__Ascomycota; c__Eurotiomycetes; o__Incertae_sedis; f__Monascaceae; g__Xeromyces; s__Xeromyces_bisporus	2	0	69	0
New.CleanUp.ReferenceOTU13903	k__Fungi; p__Ascomycota; c__Saccharomycetes; o__Saccharomycetales; f__Incertae_sedis; g__Candida; s__Candida_africana	13	1	11	1
New.CleanUp.ReferenceOTU13930	k__Fungi; p__Ascomycota; c__Saccharomycetes; o__Saccharomycetales; f__Incertae_sedis; g__Candida; s__Candida_africana	6	0	14	0
New.CleanUp.ReferenceOTU13967	k__Fungi; unclassified; unclassified; unclassified; unclassified; unclassified; unclassified	105	61	0	2
New.CleanUp.ReferenceOTU14007	k__Fungi; unclassified; unclassified; unclassified; unclassified; unclassified; unclassified	21	20	0	4
New.CleanUp.ReferenceOTU14041	k__Fungi; p__Ascomycota; c__Dothideomycetes; o__Capnodiales; f__Mycosphaerellaceae; g__Mycosphaerella; s__Mycosphaerella_vietnamensis	35	0	0	0
New.CleanUp.ReferenceOTU14077	k__Fungi; p__Basidiomycota; c__Incertae_sedis; o__Malasseziales; f__Incertae_sedis; g__Malassezia; s__Malassezia_sp_LCP_2008a	10	8	1	1
New.CleanUp.ReferenceOTU14086	k__Fungi; p__Ascomycota; c__Eurotiomycetes; o__Eurotiales; f__Trichocomaceae; g__Aspergillus; unclassified	0	0	4	15
New.CleanUp.ReferenceOTU14177	k__Fungi; p__Ascomycota; c__Dothideomycetes; o__Pleosporales; f__Pleosporaceae; g__Alternaria; unclassified	0	26	0	0
New.CleanUp.ReferenceOTU14272	k__Fungi; p__Basidiomycota; c__Incertae_sedis; o__Malasseziales; unclassified; unclassified; unclassified	23	0	0	0
New.CleanUp.ReferenceOTU14287	k__Fungi; p__Ascomycota; c__Saccharomycetes; o__Saccharomycetales; f__Incertae_sedis; g__Candida; s__Candida_africana	18	19	0	1
New.CleanUp.ReferenceOTU14292	k__Fungi; p__Basidiomycota; c__Incertae_sedis; o__Malasseziales; f__Incertae_sedis; g__Malassezia; s__Malassezia_sp_LCP_2008a	10	35	2	11
New.CleanUp.ReferenceOTU14297	k__Fungi; p__Basidiomycota; c__Incertae_sedis; o__Malasseziales; f__unidentified; g__unidentified; s__unculturedMalasseziales	26	4	70	0
New.CleanUp.ReferenceOTU14314	k__Fungi; unclassified; unclassified; unclassified; unclassified; unclassified; unclassified	0	81	0	0
New.CleanUp.ReferenceOTU14443	k__Fungi; p__Basidiomycota; c__Incertae_sedis; o__Malasseziales; f__Incertae_sedis; g__Malassezia; s__Malassezia_sp_LCP_2008a	2	43	0	20
New.CleanUp.ReferenceOTU14471	k__Fungi; p__Ascomycota; c__Saccharomycetes; o__Saccharomycetales; f__Incertae_sedis; g__Candida; s__Candida_africana	11	4	17	0
New.CleanUp.ReferenceOTU14521	k__Fungi; p__Basidiomycota; c__Incertae_sedis; o__Malasseziales; f__unidentified; g__unidentified; s__unculturedMalasseziales	35	2	120	0
New.CleanUp.ReferenceOTU14538	k__Fungi; p__Ascomycota; c__Sordariomycetes; o__Microascales; f__Microascaceae; g__Pseudallescheria; unclassified	0	0	0	42
New.CleanUp.ReferenceOTU14547	k__Fungi; p__Ascomycota; c__Sordariomycetes; o__Hypocreales; f__Nectriaceae; g__Fusarium; s__Fusarium_sp_KT39R3	0	0	23	0
New.CleanUp.ReferenceOTU14564	k__Fungi; p__Ascomycota; c__Dothideomycetes; o__Capnodiales; f__Mycosphaerellaceae; g__Cladosporium; unclassified	6348	0	10791	40
New.CleanUp.ReferenceOTU14700	k__Fungi; p__Basidiomycota; c__Incertae_sedis; o__Malasseziales; f__Incertae_sedis; g__Malassezia; s__Malassezia_sp_LCP_2008a	5	29	1	14
New.CleanUp.ReferenceOTU14730	k__Fungi; p__Ascomycota; c__Saccharomycetes; o__Saccharomycetales; f__Incertae_sedis; g__Candida; unclassified	0	0	22	0
New.CleanUp.ReferenceOTU14778	k__Fungi; p__Basidiomycota; c__Incertae_sedis; o__Malasseziales; f__Incertae_sedis; g__Malassezia; s__Malassezia_sp_LCP_2008a	6	10	6	0
New.CleanUp.ReferenceOTU14845	k__Fungi; p__Basidiomycota; c__Incertae_sedis; o__Malasseziales; f__Incertae_sedis; g__Malassezia; s__Malassezia_sp_LCP_2008a	25	0	0	0
New.CleanUp.ReferenceOTU14864	k__Fungi; p__Ascomycota; c__Eurotiomycetes; o__Eurotiales; f__Trichocomaceae; g__Aspergillus; unclassified	0	0	19	18
New.CleanUp.ReferenceOTU15005	k__Fungi; p__Basidiomycota; unclassified; unclassified; unclassified; unclassified; unclassified	0	28	0	0
New.CleanUp.ReferenceOTU15044	k__Fungi; p__Ascomycota; c__Saccharomycetes; o__Saccharomycetales; unclassified; unclassified; unclassified	0	2	28	0
New.CleanUp.ReferenceOTU15051	k__Fungi; p__Ascomycota; c__Sordariomycetes; o__Xylariales; f__Amphisphaeriaceae; g__Pestalotiopsis; unclassified	0	0	33	0
New.CleanUp.ReferenceOTU15140	k__Fungi; p__Basidiomycota; c__Microbotryomycetes; o__Sporidiobolales; f__Sporidiobolaceae; g__Sporidiobolus; s__Sporidiobolus_ruineniae	1	197	0	0
New.CleanUp.ReferenceOTU15154	k__Fungi; p__Ascomycota; unclassified; unclassified; unclassified; unclassified; unclassified	0	0	299	0
New.CleanUp.ReferenceOTU15163	k__Fungi; p__Basidiomycota; c__Incertae_sedis; o__Malasseziales; f__Incertae_sedis; g__Malassezia; s__unculturedfungus	0	0	1	28
New.CleanUp.ReferenceOTU15267	k__Fungi; p__Ascomycota; c__Eurotiomycetes; o__Eurotiales; f__Trichocomaceae; g__Aspergillus; s__Aspergillus_sp_M1071	148	0	0	0
New.CleanUp.ReferenceOTU15348	k__Fungi; p__Basidiomycota; c__Incertae_sedis; o__Malasseziales; unclassified; unclassified; unclassified	71	2	125	1
New.CleanUp.ReferenceOTU15578	k__Fungi; p__Ascomycota; c__Saccharomycetes; o__Saccharomycetales; f__Incertae_sedis; g__Candida; s__Candida_sp_S27	36	0	0	0
New.CleanUp.ReferenceOTU15646	k__Fungi; unclassified; unclassified; unclassified; unclassified; unclassified; unclassified	0	35	0	0
New.CleanUp.ReferenceOTU15677	k__Fungi; p__Basidiomycota; c__Incertae_sedis; o__Malasseziales; unclassified; unclassified; unclassified	11	1	42	0
New.CleanUp.ReferenceOTU15714	k__Fungi; p__Ascomycota; c__Sordariomycetes; o__Xylariales; f__Amphisphaeriaceae; g__Pestalotiopsis; unclassified	0	0	23	0
New.CleanUp.ReferenceOTU15761	k__Fungi; p__Ascomycota; c__Sordariomycetes; o__Microascales; f__Microascaceae; g__Pseudallescheria; unclassified	0	0	0	225
New.CleanUp.ReferenceOTU15863	k__Fungi; p__Ascomycota; c__Sordariomycetes; o__Hypocreales; f__Nectriaceae; g__Fusarium; s__Fusarium_sp_08023	38	0	0	0
New.CleanUp.ReferenceOTU15916	k__Fungi; p__Basidiomycota; c__Incertae_sedis; o__Malasseziales; f__Incertae_sedis; g__Malassezia; s__Malassezia_sp_LCP_2008a	0	47	0	0
New.CleanUp.ReferenceOTU15970	k__Fungi; p__Ascomycota; c__Saccharomycetes; o__Saccharomycetales; unclassified; unclassified; unclassified	0	0	123	0
New.CleanUp.ReferenceOTU15982	k__Fungi; unclassified; unclassified; unclassified; unclassified; unclassified; unclassified	38	45	4	0
New.CleanUp.ReferenceOTU15999	k__Fungi; unclassified; unclassified; unclassified; unclassified; unclassified; unclassified	0	19	0	0
New.CleanUp.ReferenceOTU16045	k__Fungi; p__Basidiomycota; c__Microbotryomycetes; o__Sporidiobolales; f__Sporidiobolaceae; g__Sporidiobolus; s__Sporidiobolus_ruineniae	0	113	0	0
New.CleanUp.ReferenceOTU16184	k__Fungi; p__Ascomycota; unclassified; unclassified; unclassified; unclassified; unclassified	33	0	1	0
New.CleanUp.ReferenceOTU16307	k__Fungi; p__Ascomycota; c__Sordariomycetes; o__Hypocreales; f__Nectriaceae; g__Fusarium; unclassified	0	0	31	0
New.CleanUp.ReferenceOTU16530	k__Fungi; unclassified; unclassified; unclassified; unclassified; unclassified; unclassified	20	10	0	2
New.CleanUp.ReferenceOTU16550	k__Fungi; unclassified; unclassified; unclassified; unclassified; unclassified; unclassified	0	0	20	0
New.CleanUp.ReferenceOTU16556	k__Fungi; p__Ascomycota; c__Saccharomycetes; o__Saccharomycetales; f__Incertae_sedis; g__Candida; s__Candida_africana	0	0	7	17
New.CleanUp.ReferenceOTU16762	k__Fungi; p__Basidiomycota; c__Incertae_sedis; o__Malasseziales; unclassified; unclassified; unclassified	24	0	109	1
New.CleanUp.ReferenceOTU16902	k__Fungi; unclassified; unclassified; unclassified; unclassified; unclassified; unclassified	43	25	0	0
New.CleanUp.ReferenceOTU17115	k__Fungi; p__Ascomycota; c__Saccharomycetes; o__Saccharomycetales; f__Incertae_sedis; g__Candida; s__Candida_africana	4	1	25	0
New.CleanUp.ReferenceOTU17199	k__Fungi; p__Ascomycota; c__Eurotiomycetes; o__Eurotiales; f__Trichocomaceae; g__Aspergillus; unclassified	29	14	0	3
New.CleanUp.ReferenceOTU17278	k__Fungi; p__Ascomycota; c__Eurotiomycetes; o__Eurotiales; f__Trichocomaceae; g__Aspergillus; s__Aspergillus_sp_M1071	22	0	0	0
New.CleanUp.ReferenceOTU17371	k__Fungi; p__Ascomycota; c__Saccharomycetes; o__Saccharomycetales; f__Trichomonascaceae; g__Wickerhamiella; s__Wickerhamiella_sp_9E1	0	0	33	0
New.CleanUp.ReferenceOTU17412	k__Fungi; unclassified; unclassified; unclassified; unclassified; unclassified; unclassified	0	24	0	0
New.CleanUp.ReferenceOTU17509	k__Fungi; p__Ascomycota; c__Sordariomycetes; o__Xylariales; f__Amphisphaeriaceae; g__Pestalotiopsis; unclassified	0	0	31	0
New.CleanUp.ReferenceOTU17531	k__Fungi; p__Ascomycota; c__Sordariomycetes; o__Xylariales; f__Amphisphaeriaceae; g__Pestalotiopsis; unclassified	0	0	205	0
New.CleanUp.ReferenceOTU17599	k__Fungi; p__Basidiomycota; c__Incertae_sedis; o__Malasseziales; f__Incertae_sedis; g__Malassezia; s__unculturedfungus	0	0	25	0
New.CleanUp.ReferenceOTU17682	k__Fungi; p__Basidiomycota; c__Agaricomycetes; o__Polyporales; unclassified; unclassified; unclassified	0	0	0	213
New.CleanUp.ReferenceOTU17698	k__Fungi; unclassified; unclassified; unclassified; unclassified; unclassified; unclassified	35	18	2	0
New.CleanUp.ReferenceOTU17738	k__Fungi; p__Ascomycota; c__Sordariomycetes; o__Hypocreales; f__Nectriaceae; unclassified; unclassified	0	0	192	0
New.CleanUp.ReferenceOTU17770	k__Fungi; p__Basidiomycota; c__Agaricomycetes; o__Polyporales; f__Polyporaceae; g__Trametes; s__cf_Trametes_sp_VAK_2011	0	70	0	0
New.CleanUp.ReferenceOTU17850	k__Fungi; p__Ascomycota; c__Sordariomycetes; o__Hypocreales; f__Nectriaceae; g__Fusarium; s__Fusarium_sp_KT39R3	0	0	189	0
New.CleanUp.ReferenceOTU17885	k__Fungi; unclassified; unclassified; unclassified; unclassified; unclassified; unclassified	27	0	226	0
New.CleanUp.ReferenceOTU17913	k__Fungi; p__Ascomycota; c__Eurotiomycetes; o__Eurotiales; f__Trichocomaceae; g__Aspergillus; unclassified	0	0	2	26
New.CleanUp.ReferenceOTU17969	k__Fungi; p__Basidiomycota; c__Incertae_sedis; o__Malasseziales; f__Incertae_sedis; g__Malassezia; s__Malassezia_sp_LCP_2008a	1	17	0	1
New.CleanUp.ReferenceOTU18022	k__Fungi; unclassified; unclassified; unclassified; unclassified; unclassified; unclassified	0	0	0	82
New.CleanUp.ReferenceOTU18023	k__Fungi; p__Basidiomycota; c__Incertae_sedis; o__Malasseziales; f__Incertae_sedis; g__Malassezia; unclassified	0	0	6	18
New.CleanUp.ReferenceOTU18048	k__Fungi; p__Ascomycota; c__Saccharomycetes; o__Saccharomycetales; f__Pichiaceae; g__Pichia; s__Pichia_sp_1_TMS_2011	0	24	0	0
New.CleanUp.ReferenceOTU18115	k__Fungi; p__Basidiomycota; c__Incertae_sedis; o__Malasseziales; f__Incertae_sedis; g__Malassezia; s__unculturedfungus	0	0	48	423
New.CleanUp.ReferenceOTU18196	k__Fungi; p__Ascomycota; c__Sordariomycetes; o__Xylariales; f__Amphisphaeriaceae; g__Pestalotiopsis; unclassified	0	0	126	0
New.CleanUp.ReferenceOTU18279	k__Fungi; p__Basidiomycota; c__Incertae_sedis; o__Malasseziales; f__Incertae_sedis; g__Malassezia; s__Malassezia_sp_LCP_2008a	0	0	23	0
New.CleanUp.ReferenceOTU18291	k__Fungi; p__Ascomycota; c__Eurotiomycetes; o__Incertae_sedis; f__Monascaceae; g__Xeromyces; s__Xeromyces_bisporus	39	0	66	0
New.CleanUp.ReferenceOTU18327	k__Fungi; unclassified; unclassified; unclassified; unclassified; unclassified; unclassified	0	1472	0	0
New.CleanUp.ReferenceOTU18349	k__Fungi; p__Ascomycota; c__Eurotiomycetes; o__Eurotiales; f__Trichocomaceae; g__Aspergillus; unclassified	0	0	3	24
New.CleanUp.ReferenceOTU18356	k__Fungi; p__Ascomycota; c__Saccharomycetes; o__Saccharomycetales; f__Incertae_sedis; g__Candida; s__Candida_africana	37	3	0	3
New.CleanUp.ReferenceOTU18452	k__Fungi; p__Ascomycota; c__Dothideomycetes; o__Capnodiales; f__Mycosphaerellaceae; g__Cladosporium; unclassified	11	0	34	0
New.CleanUp.ReferenceOTU18458	k__Fungi; unclassified; unclassified; unclassified; unclassified; unclassified; unclassified	0	159	0	0
New.CleanUp.ReferenceOTU18551	k__Fungi; p__Ascomycota; unclassified; unclassified; unclassified; unclassified; unclassified	0	0	136	0
New.CleanUp.ReferenceOTU18566	k__Fungi; p__Ascomycota; unclassified; unclassified; unclassified; unclassified; unclassified	0	0	179	0
New.CleanUp.ReferenceOTU18572	k__Fungi; p__Ascomycota; c__Sordariomycetes; o__Hypocreales; f__Nectriaceae; g__Fusarium; unclassified	85	0	0	0
New.CleanUp.ReferenceOTU18597	k__Fungi; p__Basidiomycota; c__Incertae_sedis; o__Malasseziales; f__Incertae_sedis; g__Malassezia; s__Malassezia_sp_LCP_2008a	0	59	0	0
New.CleanUp.ReferenceOTU18650	k__Fungi; p__Ascomycota; unclassified; unclassified; unclassified; unclassified; unclassified	83	0	0	0
New.CleanUp.ReferenceOTU18704	k__Fungi; p__Basidiomycota; c__Incertae_sedis; o__Malasseziales; f__Incertae_sedis; g__Malassezia; unclassified	0	0	21	1
New.CleanUp.ReferenceOTU18960	k__Fungi; p__Ascomycota; c__Eurotiomycetes; o__Eurotiales; f__Trichocomaceae; g__Aspergillus; s__Aspergillus_sp_M1071	161	0	0	0
New.CleanUp.ReferenceOTU19022	k__Fungi; p__Ascomycota; unclassified; unclassified; unclassified; unclassified; unclassified	0	20	0	0
New.CleanUp.ReferenceOTU19039	k__Fungi; unclassified; unclassified; unclassified; unclassified; unclassified; unclassified	0	0	0	34
New.CleanUp.ReferenceOTU19122	k__Fungi; p__Ascomycota; c__Saccharomycetes; o__Saccharomycetales; f__Incertae_sedis; g__Candida; unclassified	0	0	30	0
New.CleanUp.ReferenceOTU19177	k__Fungi; p__Basidiomycota; c__Incertae_sedis; o__Malasseziales; f__Incertae_sedis; g__Malassezia; s__Malassezia_sp_LCP_2008a	175	127	85	6
New.CleanUp.ReferenceOTU19203	k__Fungi; p__Ascomycota; c__Eurotiomycetes; o__Eurotiales; f__Trichocomaceae; g__Aspergillus; s__Aspergillus_sp_M1071	50	22	0	0
New.CleanUp.ReferenceOTU19359	k__Fungi; p__Ascomycota; c__Dothideomycetes; o__Capnodiales; f__Mycosphaerellaceae; g__Cladosporium; unclassified	0	0	87	10
New.CleanUp.ReferenceOTU19406	k__Fungi; p__Ascomycota; unclassified; unclassified; unclassified; unclassified; unclassified	0	0	0	550
New.CleanUp.ReferenceOTU19521	k__Fungi; p__Ascomycota; c__Sordariomycetes; o__Xylariales; f__Amphisphaeriaceae; g__Pestalotiopsis; s__Pestalotiopsis_sp_MX252	0	0	30	0
New.CleanUp.ReferenceOTU19598	k__Fungi; p__Ascomycota; c__Saccharomycetes; o__Saccharomycetales; f__Incertae_sedis; g__Candida; unclassified	8	2	22	0
New.CleanUp.ReferenceOTU19639	k__Fungi; unclassified; unclassified; unclassified; unclassified; unclassified; unclassified	18	13	1	3
New.CleanUp.ReferenceOTU19723	k__Fungi; p__Ascomycota; c__Dothideomycetes; o__Dothideales; f__unidentified; g__unidentified; s__Dothideales_sp_F6	0	0	60	0
New.CleanUp.ReferenceOTU19728	k__Fungi; p__Basidiomycota; c__Incertae_sedis; o__Malasseziales; unclassified; unclassified; unclassified	8	1	15	0
New.CleanUp.ReferenceOTU19751	k__Fungi; p__Basidiomycota; c__Incertae_sedis; o__Malasseziales; unclassified; unclassified; unclassified	0	0	19	0
New.CleanUp.ReferenceOTU19785	k__Fungi; unclassified; unclassified; unclassified; unclassified; unclassified; unclassified	30	35	0	2
New.CleanUp.ReferenceOTU19794	k__Fungi; unclassified; unclassified; unclassified; unclassified; unclassified; unclassified	0	107	0	0
New.CleanUp.ReferenceOTU19934	k__Fungi; p__Ascomycota; c__Eurotiomycetes; o__Eurotiales; unclassified; unclassified; unclassified	41	20	0	1
New.CleanUp.ReferenceOTU19979	k__Fungi; p__Ascomycota; c__Eurotiomycetes; o__Eurotiales; f__Trichocomaceae; g__Aspergillus; s__Aspergillus_penicillioides	2	0	0	21
New.CleanUp.ReferenceOTU19998	k__Fungi; p__Basidiomycota; c__Incertae_sedis; o__Malasseziales; f__unidentified; g__unidentified; s__unculturedMalasseziales	5	2	18	0
New.CleanUp.ReferenceOTU20070	k__Fungi; p__Ascomycota; c__Saccharomycetes; o__Saccharomycetales; f__Incertae_sedis; g__Candida; s__Candida_africana	0	0	27	0
New.CleanUp.ReferenceOTU20133	k__Fungi; p__Ascomycota; c__Eurotiomycetes; o__Eurotiales; f__Trichocomaceae; g__Aspergillus; unclassified	0	0	2	75
New.CleanUp.ReferenceOTU20166	k__Fungi; unclassified; unclassified; unclassified; unclassified; unclassified; unclassified	0	59	0	0
New.CleanUp.ReferenceOTU20206	k__Fungi; unclassified; unclassified; unclassified; unclassified; unclassified; unclassified	20	0	0	0
New.CleanUp.ReferenceOTU20220	k__Fungi; p__Ascomycota; unclassified; unclassified; unclassified; unclassified; unclassified	0	0	0	1252
New.CleanUp.ReferenceOTU20264	k__Fungi; p__Ascomycota; c__Sordariomycetes; o__Hypocreales; f__Nectriaceae; g__Fusarium; unclassified	0	0	28	0
New.CleanUp.ReferenceOTU20301	k__Fungi; p__Ascomycota; c__Eurotiomycetes; o__Eurotiales; f__Trichocomaceae; unclassified; unclassified	36	0	0	0
New.CleanUp.ReferenceOTU20489	k__Fungi; p__Ascomycota; c__Eurotiomycetes; o__Eurotiales; f__Trichocomaceae; g__Aspergillus; s__Aspergillus_sp_M1071	83	0	0	0
New.CleanUp.ReferenceOTU20611	k__Fungi; p__Basidiomycota; c__Microbotryomycetes; o__Sporidiobolales; unclassified; unclassified; unclassified	16	15	0	5
New.CleanUp.ReferenceOTU20761	k__Fungi; unclassified; unclassified; unclassified; unclassified; unclassified; unclassified	0	0	51	0
New.CleanUp.ReferenceOTU20803	k__Fungi; p__Ascomycota; c__Saccharomycetes; o__Saccharomycetales; f__Incertae_sedis; g__Candida; unclassified	0	123	0	0
New.CleanUp.ReferenceOTU20856	k__Fungi; p__Ascomycota; c__Dothideomycetes; o__Capnodiales; f__Mycosphaerellaceae; g__Cladosporium; unclassified	0	0	20	0
New.CleanUp.ReferenceOTU20860	k__Fungi; p__Basidiomycota; c__Incertae_sedis; o__Malasseziales; f__Incertae_sedis; g__Malassezia; unclassified	0	0	5	14
New.CleanUp.ReferenceOTU20983	k__Fungi; p__Ascomycota; c__Saccharomycetes; o__Saccharomycetales; f__Saccharomycetaceae; g__Debaryomyces; unclassified	0	19	0	0
New.CleanUp.ReferenceOTU21010	k__Fungi; p__Ascomycota; c__Eurotiomycetes; o__Eurotiales; f__Trichocomaceae; g__Aspergillus; s__Aspergillus_sp_M1071	48	0	0	0
New.CleanUp.ReferenceOTU21156	k__Fungi; p__Ascomycota; c__Saccharomycetes; o__Saccharomycetales; f__Incertae_sedis; g__Candida; s__Candida_africana	22	2	1	4
New.CleanUp.ReferenceOTU21185	k__Fungi; p__Basidiomycota; c__Incertae_sedis; o__Malasseziales; f__Incertae_sedis; g__Malassezia; s__Malassezia_sp_LCP_2008a	28	13	0	6
New.CleanUp.ReferenceOTU21252	k__Fungi; p__Ascomycota; c__Saccharomycetes; o__Saccharomycetales; f__Incertae_sedis; g__Candida; unclassified	0	456	0	37
New.CleanUp.ReferenceOTU21258	k__Fungi; unclassified; unclassified; unclassified; unclassified; unclassified; unclassified	0	42	0	0
New.CleanUp.ReferenceOTU21390	k__Fungi; p__Ascomycota; c__Saccharomycetes; o__Saccharomycetales; f__Incertae_sedis; g__Candida; unclassified	0	164	0	17
New.CleanUp.ReferenceOTU21564	k__Fungi; p__Ascomycota; unclassified; unclassified; unclassified; unclassified; unclassified	179	0	0	0
New.CleanUp.ReferenceOTU21581	k__Fungi; p__Ascomycota; c__Eurotiomycetes; o__Eurotiales; f__Trichocomaceae; g__Aspergillus; unclassified	0	0	0	26
New.CleanUp.ReferenceOTU21592	k__Fungi; p__Basidiomycota; c__Incertae_sedis; o__Malasseziales; f__Incertae_sedis; g__Malassezia; s__Malassezia_sp_LCP_2008a	0	20	0	0
New.CleanUp.ReferenceOTU21598	k__Fungi; unclassified; unclassified; unclassified; unclassified; unclassified; unclassified	0	22	0	0
New.CleanUp.ReferenceOTU21658	k__Fungi; p__Ascomycota; c__Sordariomycetes; o__Microascales; f__Microascaceae; g__Pseudallescheria; unclassified	0	0	0	25
New.CleanUp.ReferenceOTU21696	k__Fungi; unclassified; unclassified; unclassified; unclassified; unclassified; unclassified	2	0	23	0
New.CleanUp.ReferenceOTU21717	k__Fungi; p__Ascomycota; c__Sordariomycetes; o__Xylariales; f__Amphisphaeriaceae; g__Pestalotiopsis; unclassified	0	0	82	0
New.CleanUp.ReferenceOTU21728	k__Fungi; unclassified; unclassified; unclassified; unclassified; unclassified; unclassified	0	24	0	0
New.CleanUp.ReferenceOTU21806	k__Fungi; p__Ascomycota; c__Sordariomycetes; o__Microascales; f__Microascaceae; g__Scedosporium; s__Scedosporium_apiospermum	0	0	0	95
New.CleanUp.ReferenceOTU21833	k__Fungi; p__Ascomycota; c__Eurotiomycetes; o__Eurotiales; f__Trichocomaceae; g__Aspergillus; unclassified	1	0	0	86
New.CleanUp.ReferenceOTU21997	k__Fungi; p__Basidiomycota; c__Incertae_sedis; o__Malasseziales; f__unidentified; g__unidentified; s__unculturedMalasseziales	2	54	0	0
New.CleanUp.ReferenceOTU22042	k__Fungi; unclassified; unclassified; unclassified; unclassified; unclassified; unclassified	57	35	0	1
New.CleanUp.ReferenceOTU22069	k__Fungi; unclassified; unclassified; unclassified; unclassified; unclassified; unclassified	30	54	1	9
New.CleanUp.ReferenceOTU22143	k__Fungi; unclassified; unclassified; unclassified; unclassified; unclassified; unclassified	57	0	0	0
New.CleanUp.ReferenceOTU22174	k__Fungi; p__Ascomycota; c__Eurotiomycetes; o__Eurotiales; f__Trichocomaceae; g__Aspergillus; s__Aspergillus_sp_M1071	67	0	0	0
New.CleanUp.ReferenceOTU22211	k__Fungi; unclassified; unclassified; unclassified; unclassified; unclassified; unclassified	0	0	0	134
New.CleanUp.ReferenceOTU22262	k__Fungi; p__Basidiomycota; c__Incertae_sedis; o__Malasseziales; unclassified; unclassified; unclassified	4	0	20	0
New.CleanUp.ReferenceOTU22263	k__Fungi; p__Ascomycota; c__Saccharomycetes; o__Saccharomycetales; f__Trichomonascaceae; g__Wickerhamiella; s__Wickerhamiella_sp_9E1	0	0	207	0
New.CleanUp.ReferenceOTU22290	k__Fungi; p__Ascomycota; c__Eurotiomycetes; o__Eurotiales; f__Trichocomaceae; g__Aspergillus; unclassified	0	402	0	0
New.CleanUp.ReferenceOTU22430	k__Fungi; p__Ascomycota; c__Dothideomycetes; o__Dothideales; f__unidentified; g__unidentified; s__Dothideales_sp_F6	0	0	35	0
New.CleanUp.ReferenceOTU22439	k__Fungi; unclassified; unclassified; unclassified; unclassified; unclassified; unclassified	123	0	0	0
New.CleanUp.ReferenceOTU22444	k__Fungi; p__Basidiomycota; c__Agaricomycetes; o__Hymenochaetales; f__Hymenochaetaceae; g__Phellinus; s__Phellinus_sp_E9106d	0	0	63	0
New.CleanUp.ReferenceOTU22476	k__Fungi; p__Basidiomycota; c__Incertae_sedis; o__Malasseziales; f__Incertae_sedis; g__Malassezia; unclassified	0	0	3	26
New.CleanUp.ReferenceOTU22497	k__Fungi; p__Ascomycota; c__Sordariomycetes; o__Hypocreales; f__Nectriaceae; g__Fusarium; s__Fusarium_sp_08023	25	0	0	0
New.CleanUp.ReferenceOTU22667	k__Fungi; p__Ascomycota; c__Sordariomycetes; o__Microascales; f__Microascaceae; g__Pseudallescheria; unclassified	0	0	0	298
New.CleanUp.ReferenceOTU22965	k__Fungi; p__Ascomycota; c__Sordariomycetes; o__Hypocreales; f__Nectriaceae; g__Fusarium; s__Fusarium_sp_08023	196	0	0	0
New.CleanUp.ReferenceOTU23120	k__Fungi; p__Ascomycota; c__Eurotiomycetes; o__Eurotiales; f__Trichocomaceae; g__Aspergillus; s__Aspergillus_sp_F55	17	17	0	1
New.CleanUp.ReferenceOTU23150	k__Fungi; unclassified; unclassified; unclassified; unclassified; unclassified; unclassified	0	0	285	0
New.CleanUp.ReferenceOTU23190	k__Fungi; p__Ascomycota; c__Saccharomycetes; o__Saccharomycetales; f__Incertae_sedis; g__Candida; s__Candida_africana	61	18	96	2
New.CleanUp.ReferenceOTU23258	k__Fungi; p__Ascomycota; c__Saccharomycetes; o__Saccharomycetales; unclassified; unclassified; unclassified	0	57	0	0
New.CleanUp.ReferenceOTU23307	k__Fungi; p__Ascomycota; unclassified; unclassified; unclassified; unclassified; unclassified	0	0	28	0
New.CleanUp.ReferenceOTU23376	k__Fungi; p__Ascomycota; c__Sordariomycetes; o__Microascales; f__Microascaceae; g__Pseudallescheria; unclassified	0	0	0	22
New.CleanUp.ReferenceOTU23508	k__Fungi; p__Basidiomycota; c__Incertae_sedis; o__Malasseziales; f__Incertae_sedis; g__Malassezia; s__Malassezia_sp_LCP_2008a	0	38	0	0
New.CleanUp.ReferenceOTU23784	k__Fungi; unclassified; unclassified; unclassified; unclassified; unclassified; unclassified	2	133	0	0
New.CleanUp.ReferenceOTU23794	k__Fungi; p__Basidiomycota; c__Agaricomycetes; o__Polyporales; f__Polyporaceae; g__Trametes; s__cf_Trametes_sp_VAK_2011	0	225	0	0
New.CleanUp.ReferenceOTU23806	k__Fungi; p__Basidiomycota; c__Incertae_sedis; o__Malasseziales; f__unidentified; g__unidentified; s__unculturedMalasseziales	3	16	0	0
New.CleanUp.ReferenceOTU23890	k__Fungi; p__Basidiomycota; c__Incertae_sedis; o__Malasseziales; f__Incertae_sedis; g__Malassezia; s__Malassezia_sp_LCP_2008a	2	0	18	0
New.CleanUp.ReferenceOTU23982	k__Fungi; p__Ascomycota; c__Sordariomycetes; o__Microascales; f__Microascaceae; g__Pseudallescheria; unclassified	0	0	0	82
New.CleanUp.ReferenceOTU24037	k__Fungi; p__Ascomycota; c__Saccharomycetes; o__Saccharomycetales; f__Incertae_sedis; g__Candida; unclassified	14	0	0	5
New.CleanUp.ReferenceOTU24055	k__Fungi; p__Ascomycota; c__Saccharomycetes; o__Saccharomycetales; f__Incertae_sedis; g__Candida; s__Candida_africana	6	4	11	0
New.CleanUp.ReferenceOTU24067	k__Fungi; p__Ascomycota; c__Saccharomycetes; o__Saccharomycetales; f__Incertae_sedis; g__Candida; s__Candida_sp_S27	0	0	42	0
New.CleanUp.ReferenceOTU24076	k__Fungi; unclassified; unclassified; unclassified; unclassified; unclassified; unclassified	0	0	23	0
New.CleanUp.ReferenceOTU24113	k__Fungi; p__Basidiomycota; c__Microbotryomycetes; o__Sporidiobolales; f__Sporidiobolaceae; g__Sporidiobolus; s__Sporidiobolus_ruineniae	0	30	0	0
New.CleanUp.ReferenceOTU24208	k__Fungi; p__Ascomycota; unclassified; unclassified; unclassified; unclassified; unclassified	0	20	0	0
New.CleanUp.ReferenceOTU24311	k__Fungi; p__Ascomycota; c__Eurotiomycetes; o__Incertae_sedis; f__Monascaceae; g__Xeromyces; s__Xeromyces_bisporus	21	0	36	0
New.CleanUp.ReferenceOTU24337	k__Fungi; unclassified; unclassified; unclassified; unclassified; unclassified; unclassified	0	49	0	0
New.CleanUp.ReferenceOTU24388	k__Fungi; p__Basidiomycota; c__Incertae_sedis; o__Malasseziales; f__Incertae_sedis; g__Malassezia; s__unculturedfungus	0	0	22	8
New.CleanUp.ReferenceOTU24466	k__Fungi; unclassified; unclassified; unclassified; unclassified; unclassified; unclassified	23	0	0	0
New.CleanUp.ReferenceOTU24565	k__Fungi; p__Basidiomycota; c__Wallemiomycetes; o__Wallemiales; f__Wallemiaceae; g__Wallemia; s__Wallemia_sp_F53	0	0	47	0
New.CleanUp.ReferenceOTU24597	k__Fungi; unclassified; unclassified; unclassified; unclassified; unclassified; unclassified	0	272	0	0
New.CleanUp.ReferenceOTU24669	k__Fungi; p__Ascomycota; c__Eurotiomycetes; o__Eurotiales; f__Trichocomaceae; g__Aspergillus; s__Aspergillus_sp_M1071	0	98	0	0
New.CleanUp.ReferenceOTU24745	k__Fungi; p__Ascomycota; c__Saccharomycetes; o__Saccharomycetales; f__Incertae_sedis; g__Candida; s__Candida_sp_S27	0	6	17	0
New.CleanUp.ReferenceOTU24785	k__Fungi; p__Ascomycota; c__Saccharomycetes; o__Saccharomycetales; f__Incertae_sedis; g__Candida; s__Candida_africana	12	6	37	10
New.CleanUp.ReferenceOTU24836	k__Fungi; p__Ascomycota; c__Sordariomycetes; o__Microascales; f__Microascaceae; g__Pseudallescheria; unclassified	0	0	0	19
New.CleanUp.ReferenceOTU25011	k__Fungi; p__Ascomycota; c__Dothideomycetes; o__Pleosporales; f__Pleosporaceae; g__Alternaria; unclassified	2	716	0	31
New.CleanUp.ReferenceOTU25103	k__Fungi; unclassified; unclassified; unclassified; unclassified; unclassified; unclassified	56	0	0	0
New.CleanUp.ReferenceOTU25104	k__Fungi; p__Ascomycota; c__Saccharomycetes; o__Saccharomycetales; f__Incertae_sedis; g__Candida; unclassified	33	0	0	1
New.CleanUp.ReferenceOTU25109	k__Fungi; p__Ascomycota; unclassified; unclassified; unclassified; unclassified; unclassified	22	0	0	0
New.CleanUp.ReferenceOTU25186	k__Fungi; p__Ascomycota; unclassified; unclassified; unclassified; unclassified; unclassified	0	0	622	0
New.CleanUp.ReferenceOTU25378	k__Fungi; p__Ascomycota; c__Eurotiomycetes; o__Eurotiales; f__Trichocomaceae; g__Aspergillus; s__Aspergillus_sp_M1071	91	0	0	0
New.CleanUp.ReferenceOTU25465	k__Fungi; p__Ascomycota; unclassified; unclassified; unclassified; unclassified; unclassified	18	0	7	0
New.CleanUp.ReferenceOTU25487	k__Fungi; p__Ascomycota; c__Saccharomycetes; o__Saccharomycetales; f__Pichiaceae; unclassified; unclassified	0	0	153	0
New.CleanUp.ReferenceOTU25616	k__Fungi; unclassified; unclassified; unclassified; unclassified; unclassified; unclassified	0	0	19	0
New.CleanUp.ReferenceOTU25643	k__Fungi; p__Basidiomycota; c__Incertae_sedis; o__Malasseziales; f__Incertae_sedis; g__Malassezia; s__unculturedfungus	0	0	0	24
New.CleanUp.ReferenceOTU25760	k__Fungi; p__Ascomycota; unclassified; unclassified; unclassified; unclassified; unclassified	64	0	0	0
New.CleanUp.ReferenceOTU25892	k__Fungi; unclassified; unclassified; unclassified; unclassified; unclassified; unclassified	0	0	123	0
New.CleanUp.ReferenceOTU25917	k__Fungi; p__Ascomycota; c__Eurotiomycetes; o__Eurotiales; f__Trichocomaceae; g__Aspergillus; unclassified	12	12	0	1
New.CleanUp.ReferenceOTU25931	k__Fungi; p__Ascomycota; c__Eurotiomycetes; o__Eurotiales; f__Trichocomaceae; g__Aspergillus; unclassified	24	28	0	9
New.CleanUp.ReferenceOTU26007	k__Fungi; p__Basidiomycota; c__Incertae_sedis; o__Malasseziales; f__Incertae_sedis; g__Malassezia; s__Malassezia_sp_LCP_2008a	113	0	0	0
New.CleanUp.ReferenceOTU26109	k__Fungi; p__Ascomycota; c__Saccharomycetes; o__Saccharomycetales; f__Incertae_sedis; g__Candida; s__Candida_africana	6	0	16	1
New.CleanUp.ReferenceOTU26203	k__Fungi; unclassified; unclassified; unclassified; unclassified; unclassified; unclassified	10	9	19	2
New.CleanUp.ReferenceOTU26225	k__Fungi; p__Basidiomycota; c__Incertae_sedis; o__Malasseziales; f__Incertae_sedis; g__Malassezia; s__Malassezia_sp_LCP_2008a	15	7	1	1
New.CleanUp.ReferenceOTU26278	k__Fungi; p__Ascomycota; c__Saccharomycetes; o__Saccharomycetales; f__Incertae_sedis; g__Candida; s__Candida_sp_S27	7	1	53	0
New.CleanUp.ReferenceOTU26460	k__Fungi; unclassified; unclassified; unclassified; unclassified; unclassified; unclassified	0	22	0	0
New.CleanUp.ReferenceOTU26491	k__Fungi; p__Ascomycota; unclassified; unclassified; unclassified; unclassified; unclassified	0	0	490	0
New.CleanUp.ReferenceOTU26558	k__Fungi; unclassified; unclassified; unclassified; unclassified; unclassified; unclassified	0	0	27	0
New.CleanUp.ReferenceOTU26561	k__Fungi; p__Ascomycota; c__Saccharomycetes; o__Saccharomycetales; f__Incertae_sedis; g__Candida; s__Candida_africana	7	2	15	3
New.CleanUp.ReferenceOTU26571	k__Fungi; p__Basidiomycota; c__Incertae_sedis; o__Malasseziales; f__Incertae_sedis; g__Malassezia; s__Malassezia_sp_LCP_2008a	16	10	5	0
New.CleanUp.ReferenceOTU26574	k__Fungi; p__Ascomycota; c__Sordariomycetes; o__Microascales; f__Microascaceae; g__Pseudallescheria; unclassified	0	0	0	115
New.CleanUp.ReferenceOTU26589	k__Fungi; p__Ascomycota; unclassified; unclassified; unclassified; unclassified; unclassified	0	0	0	55
New.CleanUp.ReferenceOTU26594	k__Fungi; unclassified; unclassified; unclassified; unclassified; unclassified; unclassified	37	0	0	0
New.CleanUp.ReferenceOTU26619	k__Fungi; p__Ascomycota; c__Saccharomycetes; o__Saccharomycetales; f__Incertae_sedis; g__Candida; s__Candida_africana	34	5	0	4
New.CleanUp.ReferenceOTU26637	k__Fungi; p__Basidiomycota; c__Incertae_sedis; o__Malasseziales; f__unidentified; g__unidentified; s__unculturedMalasseziales	2	25	0	0
New.CleanUp.ReferenceOTU26670	k__Fungi; p__Basidiomycota; c__Incertae_sedis; o__Malasseziales; unclassified; unclassified; unclassified	0	0	46	0
New.CleanUp.ReferenceOTU26709	k__Fungi; p__Basidiomycota; c__Incertae_sedis; o__Malasseziales; f__unidentified; g__unidentified; s__unculturedMalasseziales	25	0	0	0
New.CleanUp.ReferenceOTU26720	k__Fungi; p__Ascomycota; c__Saccharomycetes; o__Saccharomycetales; f__Incertae_sedis; g__Candida; s__Candida_sp_S27	4	6	16	4
New.CleanUp.ReferenceOTU26747	k__Fungi; p__Ascomycota; unclassified; unclassified; unclassified; unclassified; unclassified	0	0	50	0
New.CleanUp.ReferenceOTU26767	k__Fungi; unclassified; unclassified; unclassified; unclassified; unclassified; unclassified	8	24	0	1
New.CleanUp.ReferenceOTU26815	k__Fungi; p__Basidiomycota; c__Incertae_sedis; o__Malasseziales; f__Incertae_sedis; g__Malassezia; s__Malassezia_sp_LCP_2008a	0	37	0	0
New.CleanUp.ReferenceOTU26853	k__Fungi; p__Basidiomycota; c__Incertae_sedis; o__Malasseziales; unclassified; unclassified; unclassified	0	0	20	0
New.CleanUp.ReferenceOTU26918	k__Fungi; p__Ascomycota; c__Saccharomycetes; o__Saccharomycetales; f__Trichomonascaceae; g__Wickerhamiella; s__Wickerhamiella_sp_9E1	0	0	33	0
New.CleanUp.ReferenceOTU26961	k__Fungi; p__Ascomycota; c__Saccharomycetes; o__Saccharomycetales; f__Incertae_sedis; g__Candida; s__Candida_africana	17	2	62	5
New.CleanUp.ReferenceOTU26985	k__Fungi; p__unidentified; c__unidentified; o__unidentified; f__unidentified; g__unidentified; s__fungal_endophyte_sp_CEY_21	1383	1	0	0
New.CleanUp.ReferenceOTU27027	k__Fungi; p__Basidiomycota; c__Incertae_sedis; o__Malasseziales; f__Incertae_sedis; g__Malassezia; s__Malassezia_sp_LCP_2008a	78	54	0	7
New.CleanUp.ReferenceOTU27039	k__Fungi; p__Basidiomycota; c__Microbotryomycetes; o__Sporidiobolales; f__Sporidiobolaceae; g__Sporidiobolus; s__Sporidiobolus_ruineniae	180	175	0	34
New.CleanUp.ReferenceOTU27075	k__Fungi; p__Ascomycota; c__Sordariomycetes; o__Microascales; f__Microascaceae; g__Pseudallescheria; s__Pseudallescheria_sp_IBL_03176	0	0	0	121
New.CleanUp.ReferenceOTU27116	k__Fungi; p__Ascomycota; c__Saccharomycetes; o__Saccharomycetales; f__Incertae_sedis; g__Candida; s__Candida_africana	19	0	0	1
New.CleanUp.ReferenceOTU27222	k__Fungi; p__Basidiomycota; c__Incertae_sedis; o__Malasseziales; f__Incertae_sedis; g__Malassezia; s__Malassezia_sp_LCP_2008a	22	0	0	0
New.CleanUp.ReferenceOTU27239	k__Fungi; p__Ascomycota; c__Saccharomycetes; o__Saccharomycetales; f__Incertae_sedis; g__Candida; s__Candida_africana	8	1	16	3
New.CleanUp.ReferenceOTU27272	k__Fungi; unclassified; unclassified; unclassified; unclassified; unclassified; unclassified	0	336	0	0
New.CleanUp.ReferenceOTU27356	k__Fungi; p__Ascomycota; c__Dothideomycetes; o__Capnodiales; f__Mycosphaerellaceae; g__Cladosporium; unclassified	0	0	20	0
New.CleanUp.ReferenceOTU27371	k__Fungi; p__Ascomycota; c__Eurotiomycetes; o__Eurotiales; f__Trichocomaceae; g__Aspergillus; unclassified	0	0	19	0
New.CleanUp.ReferenceOTU27390	k__Fungi; unclassified; unclassified; unclassified; unclassified; unclassified; unclassified	1	0	52	0
New.CleanUp.ReferenceOTU27402	k__Fungi; p__Ascomycota; c__Sordariomycetes; o__Microascales; f__Microascaceae; g__Pseudallescheria; unclassified	0	0	0	136
New.CleanUp.ReferenceOTU27685	k__Fungi; p__Ascomycota; c__Sordariomycetes; o__Microascales; f__Microascaceae; g__Pseudallescheria; s__Pseudallescheria_sp_IBL_03176	0	0	0	254
New.CleanUp.ReferenceOTU27880	k__Fungi; unclassified; unclassified; unclassified; unclassified; unclassified; unclassified	20	1	190	0
New.CleanUp.ReferenceOTU27891	k__Fungi; p__Ascomycota; c__Sordariomycetes; o__Xylariales; f__Amphisphaeriaceae; g__Pestalotiopsis; unclassified	0	0	176	0
New.CleanUp.ReferenceOTU27990	k__Fungi; p__Ascomycota; c__Eurotiomycetes; o__Eurotiales; f__Trichocomaceae; g__Aspergillus; unclassified	14	9	0	0
New.CleanUp.ReferenceOTU27997	k__Fungi; unclassified; unclassified; unclassified; unclassified; unclassified; unclassified	0	0	29	0
New.CleanUp.ReferenceOTU28009	k__Fungi; p__Basidiomycota; c__Incertae_sedis; o__Malasseziales; f__Incertae_sedis; g__Malassezia; s__Malassezia_sp_LCP_2008a	19	23	0	2
New.CleanUp.ReferenceOTU28034	k__Fungi; p__Basidiomycota; c__Incertae_sedis; o__Malasseziales; unclassified; unclassified; unclassified	0	0	52	0
New.CleanUp.ReferenceOTU28144	k__Fungi; p__Basidiomycota; c__Incertae_sedis; o__Malasseziales; f__Incertae_sedis; g__Malassezia; s__Malassezia_sp_LCP_2008a	22	0	0	14
New.CleanUp.ReferenceOTU28228	k__Fungi; p__Basidiomycota; c__Incertae_sedis; o__Malasseziales; f__Incertae_sedis; g__Malassezia; s__Malassezia_sp_LCP_2008a	15	9	0	1
New.CleanUp.ReferenceOTU28239	k__Fungi; p__Ascomycota; unclassified; unclassified; unclassified; unclassified; unclassified	27	0	0	0
New.CleanUp.ReferenceOTU28254	k__Fungi; p__Ascomycota; unclassified; unclassified; unclassified; unclassified; unclassified	0	0	127	0
New.CleanUp.ReferenceOTU28256	k__Fungi; p__Ascomycota; c__Sordariomycetes; o__Microascales; f__Microascaceae; g__Pseudallescheria; unclassified	0	0	0	149
New.CleanUp.ReferenceOTU28260	k__Fungi; p__Ascomycota; c__Saccharomycetes; o__Saccharomycetales; f__Incertae_sedis; g__Candida; s__Candida_sp_S27	0	0	0	78
New.CleanUp.ReferenceOTU28288	k__Fungi; p__Ascomycota; unclassified; unclassified; unclassified; unclassified; unclassified	0	0	152	0
New.CleanUp.ReferenceOTU28323	k__Fungi; p__Basidiomycota; c__Agaricomycetes; unclassified; unclassified; unclassified; unclassified	0	0	0	20
New.CleanUp.ReferenceOTU28366	k__Fungi; p__Basidiomycota; c__Microbotryomycetes; o__Sporidiobolales; f__Sporidiobolaceae; g__Sporidiobolus; s__Sporidiobolus_ruineniae	20	33	0	12
New.CleanUp.ReferenceOTU28369	k__Fungi; p__Ascomycota; c__Eurotiomycetes; o__Eurotiales; f__Trichocomaceae; g__Aspergillus; unclassified	0	0	2	39
New.CleanUp.ReferenceOTU28416	k__Fungi; p__Ascomycota; c__Saccharomycetes; o__Saccharomycetales; f__Trichomonascaceae; g__Wickerhamiella; s__Wickerhamiella_sp_9E1	0	0	31	0
New.CleanUp.ReferenceOTU28537	k__Fungi; p__Ascomycota; c__Eurotiomycetes; o__Eurotiales; f__Trichocomaceae; g__Aspergillus; unclassified	0	0	1	191
New.CleanUp.ReferenceOTU28649	k__Fungi; p__Basidiomycota; c__Incertae_sedis; o__Malasseziales; f__Incertae_sedis; g__Malassezia; s__unculturedfungus	0	0	21	2
New.CleanUp.ReferenceOTU28676	k__Fungi; p__Ascomycota; c__Saccharomycetes; o__Saccharomycetales; f__Incertae_sedis; g__Candida; s__Candida_sp_JJP_2009a	20	0	0	0
New.CleanUp.ReferenceOTU28689	k__Fungi; p__Basidiomycota; c__Incertae_sedis; o__Malasseziales; f__Incertae_sedis; g__Malassezia; s__Malassezia_sp_LCP_2008a	0	0	5	17
New.CleanUp.ReferenceOTU28845	k__Fungi; p__Ascomycota; c__Saccharomycetes; o__Saccharomycetales; unclassified; unclassified; unclassified	0	45	0	0
New.CleanUp.ReferenceOTU28853	k__Fungi; p__Ascomycota; unclassified; unclassified; unclassified; unclassified; unclassified	17	6	0	2
New.CleanUp.ReferenceOTU28864	k__Fungi; unclassified; unclassified; unclassified; unclassified; unclassified; unclassified	9	15	4	0
New.CleanUp.ReferenceOTU28881	k__Fungi; p__Ascomycota; c__Eurotiomycetes; o__Eurotiales; f__Trichocomaceae; g__Eurotium; unclassified	376	0	0	0
New.CleanUp.ReferenceOTU28898	k__Fungi; p__Basidiomycota; c__Incertae_sedis; o__Malasseziales; f__Incertae_sedis; g__Malassezia; unclassified	13	0	25	0
New.CleanUp.ReferenceOTU28969	k__Fungi; p__Basidiomycota; c__Incertae_sedis; o__Malasseziales; f__Incertae_sedis; g__Malassezia; s__Malassezia_sp_LCP_2008a	1	19	0	0
New.CleanUp.ReferenceOTU29003	k__Fungi; p__Basidiomycota; c__Incertae_sedis; o__Malasseziales; f__unidentified; g__unidentified; s__unculturedMalasseziales	22	1	1	0
New.CleanUp.ReferenceOTU29020	k__Fungi; p__Basidiomycota; c__Incertae_sedis; o__Malasseziales; f__unidentified; g__unidentified; s__unculturedMalasseziales	59	4	0	3
New.CleanUp.ReferenceOTU29025	k__Fungi; unclassified; unclassified; unclassified; unclassified; unclassified; unclassified	0	0	23	0
New.CleanUp.ReferenceOTU29056	k__Fungi; p__Ascomycota; unclassified; unclassified; unclassified; unclassified; unclassified	0	0	0	204
New.CleanUp.ReferenceOTU29146	k__Fungi; p__Ascomycota; c__Saccharomycetes; o__Saccharomycetales; f__Incertae_sedis; g__Candida; s__Candida_africana	5	2	6	365
New.CleanUp.ReferenceOTU29210	k__Fungi; unclassified; unclassified; unclassified; unclassified; unclassified; unclassified	0	0	187	0
New.CleanUp.ReferenceOTU29231	k__Fungi; unclassified; unclassified; unclassified; unclassified; unclassified; unclassified	0	0	368	0
New.CleanUp.ReferenceOTU29276	k__Fungi; p__Ascomycota; c__Sordariomycetes; o__Microascales; f__Microascaceae; g__Pseudallescheria; unclassified	0	0	0	20
New.CleanUp.ReferenceOTU29334	k__Fungi; p__Basidiomycota; c__Microbotryomycetes; o__Sporidiobolales; unclassified; unclassified; unclassified	10	10	0	0
New.CleanUp.ReferenceOTU29449	k__Fungi; p__Ascomycota; c__Saccharomycetes; o__Saccharomycetales; f__Incertae_sedis; g__Candida; s__Candida_africana	27	3	5	6
New.CleanUp.ReferenceOTU29619	k__Fungi; p__Basidiomycota; c__Incertae_sedis; o__Malasseziales; f__unidentified; g__unidentified; s__unculturedMalasseziales	4	0	16	0
New.CleanUp.ReferenceOTU29748	k__Fungi; p__Ascomycota; c__Saccharomycetes; o__Saccharomycetales; f__Pichiaceae; g__Pichia; s__Pichia_sp_1_TMS_2011	0	128	0	0
New.CleanUp.ReferenceOTU29788	k__Fungi; p__Ascomycota; c__Eurotiomycetes; o__Eurotiales; f__Trichocomaceae; g__Aspergillus; s__Aspergillus_sp_M1071	146	75	0	0
New.CleanUp.ReferenceOTU29803	k__Fungi; unclassified; unclassified; unclassified; unclassified; unclassified; unclassified	0	518	0	0
New.CleanUp.ReferenceOTU29809	k__Fungi; p__Ascomycota; c__Dothideomycetes; o__Dothideales; f__unidentified; g__unidentified; s__Dothideales_sp_F6	0	0	16	8
New.CleanUp.ReferenceOTU29914	k__Fungi; unclassified; unclassified; unclassified; unclassified; unclassified; unclassified	0	0	0	218
New.CleanUp.ReferenceOTU29926	k__Fungi; p__Ascomycota; c__Dothideomycetes; o__Pleosporales; f__Pleosporaceae; g__Alternaria; unclassified	0	304	0	7
New.CleanUp.ReferenceOTU29932	k__Fungi; p__Ascomycota; unclassified; unclassified; unclassified; unclassified; unclassified	45	0	73	0
New.CleanUp.ReferenceOTU29957	k__Fungi; p__Ascomycota; c__Eurotiomycetes; o__Eurotiales; f__Trichocomaceae; g__Aspergillus; s__Aspergillus_sp_M1071	0	107	0	0
New.CleanUp.ReferenceOTU29989	k__Fungi; p__Basidiomycota; c__Incertae_sedis; o__Malasseziales; f__Incertae_sedis; g__Malassezia; s__Malassezia_sp_LCP_2008a	10	26	0	1
New.CleanUp.ReferenceOTU30111	k__Fungi; p__Ascomycota; c__Sordariomycetes; unclassified; unclassified; unclassified; unclassified	0	0	0	51
New.CleanUp.ReferenceOTU30201	k__Fungi; unclassified; unclassified; unclassified; unclassified; unclassified; unclassified	1	516	1	0
New.CleanUp.ReferenceOTU30228	k__Fungi; p__Ascomycota; c__Eurotiomycetes; o__Eurotiales; f__Trichocomaceae; g__Aspergillus; s__Aspergillus_sp_F55	0	32	0	0
New.CleanUp.ReferenceOTU30274	k__Fungi; p__Ascomycota; c__Saccharomycetes; o__Saccharomycetales; f__Incertae_sedis; g__Candida; s__Candida_africana	8	5	24	2
New.CleanUp.ReferenceOTU30362	k__Fungi; p__Basidiomycota; c__Microbotryomycetes; o__Sporidiobolales; unclassified; unclassified; unclassified	4	10	0	7
New.CleanUp.ReferenceOTU30442	k__Fungi; unclassified; unclassified; unclassified; unclassified; unclassified; unclassified	22	0	0	0
New.CleanUp.ReferenceOTU30460	k__Fungi; unclassified; unclassified; unclassified; unclassified; unclassified; unclassified	0	47	0	0
New.CleanUp.ReferenceOTU30541	k__Fungi; p__Ascomycota; c__Saccharomycetes; o__Saccharomycetales; f__Incertae_sedis; g__Candida; unclassified	0	0	51	0
New.CleanUp.ReferenceOTU30644	k__Fungi; p__Ascomycota; unclassified; unclassified; unclassified; unclassified; unclassified	15	0	26	0
New.CleanUp.ReferenceOTU30678	k__Fungi; p__Ascomycota; c__Eurotiomycetes; o__Eurotiales; f__Trichocomaceae; g__Aspergillus; s__Aspergillus_sp_M1071	438	599	0	0
New.CleanUp.ReferenceOTU30691	k__Fungi; p__Ascomycota; c__Eurotiomycetes; o__Eurotiales; f__Trichocomaceae; g__Aspergillus; s__Aspergillus_sp_M1071	0	23	0	0
New.CleanUp.ReferenceOTU30916	k__Fungi; p__Ascomycota; unclassified; unclassified; unclassified; unclassified; unclassified	35	0	0	0
New.CleanUp.ReferenceOTU30950	k__Fungi; p__Ascomycota; c__Dothideomycetes; o__Pleosporales; f__Pleosporaceae; g__Alternaria; unclassified	0	92	0	0
New.CleanUp.ReferenceOTU31073	k__Fungi; p__Ascomycota; unclassified; unclassified; unclassified; unclassified; unclassified	0	0	23	0
New.CleanUp.ReferenceOTU31086	k__Fungi; p__Basidiomycota; c__Incertae_sedis; o__Malasseziales; f__Incertae_sedis; g__Malassezia; s__Malassezia_sp_LCP_2008a	45	78	26	29
New.CleanUp.ReferenceOTU31113	k__Fungi; unclassified; unclassified; unclassified; unclassified; unclassified; unclassified	0	13	7	0
New.CleanUp.ReferenceOTU31201	k__Fungi; p__Ascomycota; c__Saccharomycetes; o__Saccharomycetales; f__Incertae_sedis; g__Candida; s__Candida_africana	12	4	34	2
New.CleanUp.ReferenceOTU31218	k__Fungi; p__Ascomycota; c__Sordariomycetes; o__Microascales; f__Microascaceae; g__Pseudallescheria; unclassified	0	0	0	21
New.CleanUp.ReferenceOTU31226	k__Fungi; p__Ascomycota; unclassified; unclassified; unclassified; unclassified; unclassified	107	0	0	0
New.CleanUp.ReferenceOTU31243	k__Fungi; p__Ascomycota; c__Eurotiomycetes; o__Eurotiales; f__Trichocomaceae; g__Aspergillus; s__Aspergillus_sp_M1071	250	13	1	0
New.CleanUp.ReferenceOTU31334	k__Fungi; p__Ascomycota; c__Saccharomycetes; o__Saccharomycetales; f__Incertae_sedis; g__Candida; s__Candida_sp_S27	11	6	18	0
New.CleanUp.ReferenceOTU31499	k__Fungi; p__Ascomycota; c__Saccharomycetes; o__Saccharomycetales; f__Incertae_sedis; g__Candida; s__Candida_africana	0	0	653	0
New.CleanUp.ReferenceOTU31502	k__Fungi; unclassified; unclassified; unclassified; unclassified; unclassified; unclassified	1	0	21	0
New.CleanUp.ReferenceOTU31563	k__Fungi; p__Ascomycota; c__Sordariomycetes; unclassified; unclassified; unclassified; unclassified	0	0	0	177
New.CleanUp.ReferenceOTU31564	k__Fungi; unclassified; unclassified; unclassified; unclassified; unclassified; unclassified	0	0	0	916
New.CleanUp.ReferenceOTU31666	k__Fungi; p__Ascomycota; c__Saccharomycetes; o__Saccharomycetales; f__Incertae_sedis; g__Candida; s__Candida_sp_S27	42	16	58	0
New.CleanUp.ReferenceOTU31811	k__Fungi; p__Basidiomycota; c__Incertae_sedis; o__Malasseziales; f__Incertae_sedis; g__Malassezia; s__unculturedfungus	0	0	73	581
New.CleanUp.ReferenceOTU31836	k__Fungi; unclassified; unclassified; unclassified; unclassified; unclassified; unclassified	0	26	0	0
New.CleanUp.ReferenceOTU31937	k__Fungi; p__Ascomycota; c__Dothideomycetes; o__Capnodiales; f__Mycosphaerellaceae; g__Mycosphaerella; s__Mycosphaerella_vietnamensis	84	0	0	0
New.CleanUp.ReferenceOTU31967	k__Fungi; unclassified; unclassified; unclassified; unclassified; unclassified; unclassified	0	0	0	82
New.CleanUp.ReferenceOTU32059	k__Fungi; unclassified; unclassified; unclassified; unclassified; unclassified; unclassified	0	55	0	0
New.CleanUp.ReferenceOTU32150	k__Fungi; p__Ascomycota; c__Saccharomycetes; o__Saccharomycetales; f__Incertae_sedis; g__Candida; s__Candida_africana	39	21	73	28
New.CleanUp.ReferenceOTU32151	k__Fungi; p__Basidiomycota; c__Incertae_sedis; o__Malasseziales; f__Incertae_sedis; g__Malassezia; s__Malassezia_sp_LCP_2008a	65	147	0	9
New.CleanUp.ReferenceOTU32226	k__Fungi; p__Ascomycota; c__Saccharomycetes; o__Saccharomycetales; f__Incertae_sedis; g__Candida; s__Candida_sp_S27	11	16	7	2
New.CleanUp.ReferenceOTU32378	k__Fungi; p__Basidiomycota; c__Incertae_sedis; o__Malasseziales; f__Incertae_sedis; g__Malassezia; s__Malassezia_sp_LCP_2008a	0	74	0	15
New.CleanUp.ReferenceOTU32499	k__Fungi; p__Ascomycota; c__Eurotiomycetes; o__Eurotiales; f__Trichocomaceae; g__Aspergillus; s__Aspergillus_sp_M1071	0	114	0	0
New.CleanUp.ReferenceOTU32511	k__Fungi; p__Ascomycota; c__Saccharomycetes; o__Saccharomycetales; f__Incertae_sedis; g__Candida; s__Candida_sp_S27	19	13	0	1
New.CleanUp.ReferenceOTU32543	k__Fungi; p__Ascomycota; unclassified; unclassified; unclassified; unclassified; unclassified	0	0	58	0
New.CleanUp.ReferenceOTU32548	k__Fungi; unclassified; unclassified; unclassified; unclassified; unclassified; unclassified	0	172	0	0
New.CleanUp.ReferenceOTU32553	k__Fungi; unclassified; unclassified; unclassified; unclassified; unclassified; unclassified	23	26	0	9
New.CleanUp.ReferenceOTU32567	k__Fungi; p__Ascomycota; c__Dothideomycetes; o__Capnodiales; f__Mycosphaerellaceae; g__Mycosphaerella; s__Mycosphaerella_vietnamensis	1085	0	0	0
New.CleanUp.ReferenceOTU32577	k__Fungi; p__Ascomycota; c__Sordariomycetes; o__Xylariales; f__Diatrypaceae; g__Eutypella; s__Eutypella_sp_XL_A7	0	0	0	55
New.CleanUp.ReferenceOTU32598	k__Fungi; p__Basidiomycota; c__Microbotryomycetes; o__Sporidiobolales; unclassified; unclassified; unclassified	2	178	0	0
New.CleanUp.ReferenceOTU32625	k__Fungi; p__Ascomycota; c__Saccharomycetes; o__Saccharomycetales; f__Incertae_sedis; g__Candida; s__Candida_africana	3	1	19	2
New.CleanUp.ReferenceOTU32668	k__Fungi; p__Ascomycota; c__Eurotiomycetes; o__Eurotiales; f__Trichocomaceae; g__Aspergillus; unclassified	0	0	29	1
New.CleanUp.ReferenceOTU32670	k__Fungi; p__Ascomycota; c__Saccharomycetes; o__Saccharomycetales; f__Incertae_sedis; g__Candida; s__Candida_africana	2	0	1	19
New.CleanUp.ReferenceOTU32673	k__Fungi; p__Ascomycota; c__Dothideomycetes; o__Dothideales; f__unidentified; g__unidentified; s__Dothideales_sp_F6	0	0	19	0
New.CleanUp.ReferenceOTU32688	k__Fungi; unclassified; unclassified; unclassified; unclassified; unclassified; unclassified	0	143	0	0
New.CleanUp.ReferenceOTU32768	k__Fungi; unclassified; unclassified; unclassified; unclassified; unclassified; unclassified	0	0	0	48
New.CleanUp.ReferenceOTU32908	k__Fungi; p__Ascomycota; c__Sordariomycetes; o__Hypocreales; f__Nectriaceae; g__Fusarium; unclassified	38	0	0	0
New.CleanUp.ReferenceOTU33181	k__Fungi; p__Ascomycota; c__Eurotiomycetes; o__Eurotiales; f__Trichocomaceae; g__Aspergillus; unclassified	0	0	4	15
New.CleanUp.ReferenceOTU33218	k__Fungi; p__Basidiomycota; c__Incertae_sedis; o__Malasseziales; f__Incertae_sedis; g__Malassezia; s__Malassezia_sp_M9959	6	0	21	0
New.CleanUp.ReferenceOTU33269	k__Fungi; p__Ascomycota; c__Sordariomycetes; o__Hypocreales; f__Nectriaceae; g__Fusarium; s__Fusarium_sp_08023	152	0	0	0
New.CleanUp.ReferenceOTU33416	k__Fungi; unclassified; unclassified; unclassified; unclassified; unclassified; unclassified	0	51	0	0
New.CleanUp.ReferenceOTU33572	k__Fungi; unclassified; unclassified; unclassified; unclassified; unclassified; unclassified	0	0	37	0
New.CleanUp.ReferenceOTU33637	k__Fungi; p__Basidiomycota; c__Incertae_sedis; o__Malasseziales; f__Incertae_sedis; g__Malassezia; s__Malassezia_sp_LCP_2008a	23	13	8	1
New.CleanUp.ReferenceOTU33693	k__Fungi; p__Ascomycota; c__Eurotiomycetes; o__Eurotiales; f__Trichocomaceae; g__Aspergillus; s__Aspergillus_sp_M1071	0	25	0	0
New.CleanUp.ReferenceOTU33724	k__Fungi; p__Ascomycota; c__Eurotiomycetes; o__Eurotiales; f__Trichocomaceae; g__Aspergillus; unclassified	0	0	0	28
New.CleanUp.ReferenceOTU33741	k__Fungi; unclassified; unclassified; unclassified; unclassified; unclassified; unclassified	0	0	21	0
New.CleanUp.ReferenceOTU33854	k__Fungi; p__Ascomycota; c__Eurotiomycetes; o__Eurotiales; f__Trichocomaceae; g__Aspergillus; s__Aspergillus_sp_M1071	0	133	0	0
New.CleanUp.ReferenceOTU34008	k__Fungi; p__Ascomycota; c__Sordariomycetes; o__Hypocreales; f__Nectriaceae; g__Fusarium; unclassified	0	0	117	0
New.CleanUp.ReferenceOTU34072	k__Fungi; p__Ascomycota; c__Sordariomycetes; o__Hypocreales; f__Nectriaceae; g__Fusarium; unclassified	0	0	34	0
New.CleanUp.ReferenceOTU34107	k__Fungi; p__Ascomycota; c__Dothideomycetes; o__unidentified; f__unidentified; g__unidentified; s__Dothideomycetes_sp_534P	111	0	0	0
New.CleanUp.ReferenceOTU34191	k__Fungi; p__Basidiomycota; c__Incertae_sedis; o__Malasseziales; f__unidentified; g__unidentified; s__unculturedMalasseziales	0	106	0	0
New.CleanUp.ReferenceOTU34207	k__Fungi; p__Ascomycota; unclassified; unclassified; unclassified; unclassified; unclassified	0	0	0	46
New.CleanUp.ReferenceOTU34523	k__Fungi; p__Ascomycota; c__Saccharomycetes; o__Saccharomycetales; f__Incertae_sedis; g__Candida; s__Candida_sp_S27	11	11	3	0
New.CleanUp.ReferenceOTU34534	k__Fungi; p__Ascomycota; c__Eurotiomycetes; o__Eurotiales; f__Trichocomaceae; g__Aspergillus; unclassified	0	0	5	24
New.CleanUp.ReferenceOTU34546	k__Fungi; unclassified; unclassified; unclassified; unclassified; unclassified; unclassified	20	1	0	0
New.CleanUp.ReferenceOTU34665	k__Fungi; p__Ascomycota; c__Eurotiomycetes; o__Eurotiales; f__Trichocomaceae; g__Aspergillus; s__Aspergillus_sp_M1071	472	277	0	0
New.CleanUp.ReferenceOTU34695	k__Fungi; p__Ascomycota; c__Eurotiomycetes; o__Eurotiales; f__Trichocomaceae; g__Aspergillus; unclassified	0	0	6	51
New.CleanUp.ReferenceOTU34711	k__Fungi; p__Ascomycota; c__Sordariomycetes; o__Hypocreales; f__Nectriaceae; unclassified; unclassified	0	0	38	0
New.CleanUp.ReferenceOTU34713	k__Fungi; p__Ascomycota; c__Sordariomycetes; o__Xylariales; f__Amphisphaeriaceae; g__Pestalotiopsis; unclassified	0	0	245	0
New.CleanUp.ReferenceOTU34779	k__Fungi; unclassified; unclassified; unclassified; unclassified; unclassified; unclassified	0	0	33	0
New.CleanUp.ReferenceOTU34781	k__Fungi; p__Basidiomycota; c__Incertae_sedis; o__Malasseziales; f__Incertae_sedis; g__Malassezia; unclassified	11	0	52	0
New.CleanUp.ReferenceOTU35017	k__Fungi; p__Basidiomycota; unclassified; unclassified; unclassified; unclassified; unclassified	0	0	0	605
New.CleanUp.ReferenceOTU35047	k__Fungi; p__Basidiomycota; unclassified; unclassified; unclassified; unclassified; unclassified	0	0	26	0
New.CleanUp.ReferenceOTU35060	k__Fungi; unclassified; unclassified; unclassified; unclassified; unclassified; unclassified	0	0	0	30
New.CleanUp.ReferenceOTU35062	k__Fungi; unclassified; unclassified; unclassified; unclassified; unclassified; unclassified	6	0	14	0
New.CleanUp.ReferenceOTU35119	k__Fungi; p__Ascomycota; c__Dothideomycetes; o__Capnodiales; f__Davidiellaceae; g__unidentified; s__Davidiellaceae_sp_131P	0	0	842	0
New.CleanUp.ReferenceOTU35141	k__Fungi; p__Ascomycota; c__Saccharomycetes; o__Saccharomycetales; f__Incertae_sedis; g__Candida; unclassified	0	24	0	0
New.CleanUp.ReferenceOTU35262	k__Fungi; p__Ascomycota; unclassified; unclassified; unclassified; unclassified; unclassified	0	0	0	34
New.CleanUp.ReferenceOTU35267	k__Fungi; unclassified; unclassified; unclassified; unclassified; unclassified; unclassified	3	16	0	1
New.CleanUp.ReferenceOTU35304	k__Fungi; unclassified; unclassified; unclassified; unclassified; unclassified; unclassified	0	0	43	0
New.CleanUp.ReferenceOTU35409	k__Fungi; p__Ascomycota; c__Eurotiomycetes; o__Eurotiales; f__Trichocomaceae; g__Aspergillus; unclassified	0	78	0	0
New.CleanUp.ReferenceOTU35426	k__Fungi; p__Ascomycota; c__Sordariomycetes; o__Microascales; f__Microascaceae; g__Pseudallescheria; unclassified	0	0	0	27
New.CleanUp.ReferenceOTU35540	k__Fungi; p__Ascomycota; c__Eurotiomycetes; o__Eurotiales; f__Trichocomaceae; unclassified; unclassified	51	0	0	0
New.CleanUp.ReferenceOTU35625	k__Fungi; p__Ascomycota; c__Saccharomycetes; o__Saccharomycetales; f__Incertae_sedis; g__Candida; s__Candida_africana	27	10	0	5
New.CleanUp.ReferenceOTU35760	k__Fungi; unclassified; unclassified; unclassified; unclassified; unclassified; unclassified	0	0	0	58
New.CleanUp.ReferenceOTU36194	k__Fungi; p__Ascomycota; c__Dothideomycetes; o__Capnodiales; f__Mycosphaerellaceae; g__Cladosporium; unclassified	15	0	30	0
New.CleanUp.ReferenceOTU36197	k__Fungi; p__Basidiomycota; c__Incertae_sedis; o__Malasseziales; f__Incertae_sedis; g__Malassezia; s__Malassezia_sp_LCP_2008a	372	0	0	0
New.CleanUp.ReferenceOTU36257	k__Fungi; p__Ascomycota; c__Sordariomycetes; o__Xylariales; f__Amphisphaeriaceae; g__Pestalotiopsis; unclassified	0	0	154	0
New.CleanUp.ReferenceOTU36333	k__Fungi; p__Ascomycota; unclassified; unclassified; unclassified; unclassified; unclassified	0	0	153	0
New.CleanUp.ReferenceOTU36342	k__Fungi; p__Ascomycota; unclassified; unclassified; unclassified; unclassified; unclassified	0	0	164	0
New.CleanUp.ReferenceOTU36358	k__Fungi; p__Basidiomycota; c__Incertae_sedis; o__Malasseziales; f__Incertae_sedis; g__Malassezia; s__Malassezia_sp_LCP_2008a	0	0	33	0
New.CleanUp.ReferenceOTU36381	k__Fungi; unclassified; unclassified; unclassified; unclassified; unclassified; unclassified	0	0	190	0
New.CleanUp.ReferenceOTU36383	k__Fungi; p__Basidiomycota; c__Tremellomycetes; o__Filobasidiales; f__Filobasidiaceae; g__Cryptococcus; unclassified	0	0	0	22
New.CleanUp.ReferenceOTU36558	k__Fungi; unclassified; unclassified; unclassified; unclassified; unclassified; unclassified	124	0	0	9
New.CleanUp.ReferenceOTU36599	k__Fungi; p__Basidiomycota; c__Incertae_sedis; o__Malasseziales; f__Incertae_sedis; g__Malassezia; s__Malassezia_sp_LCP_2008a	9	19	0	0
New.CleanUp.ReferenceOTU36614	k__Fungi; p__Ascomycota; c__Eurotiomycetes; o__Eurotiales; unclassified; unclassified; unclassified	31	0	0	0
New.CleanUp.ReferenceOTU36755	k__Fungi; p__Basidiomycota; unclassified; unclassified; unclassified; unclassified; unclassified	9	14	0	0
New.CleanUp.ReferenceOTU36873	k__Fungi; unclassified; unclassified; unclassified; unclassified; unclassified; unclassified	4	15	0	0
New.CleanUp.ReferenceOTU36920	k__Fungi; p__Ascomycota; c__Saccharomycetes; o__Saccharomycetales; f__Incertae_sedis; g__Candida; s__Candida_africana	14	7	16	2
New.CleanUp.ReferenceOTU36944	k__Fungi; p__Basidiomycota; c__Incertae_sedis; o__Malasseziales; f__Incertae_sedis; g__Malassezia; s__Malassezia_sp_LCP_2008a	10	19	0	5
New.CleanUp.ReferenceOTU36951	k__Fungi; p__Ascomycota; c__Saccharomycetes; o__Saccharomycetales; f__Incertae_sedis; g__Candida; s__Candida_africana	30	5	57	2
New.CleanUp.ReferenceOTU36969	k__Fungi; unclassified; unclassified; unclassified; unclassified; unclassified; unclassified	4	58	1	0
New.CleanUp.ReferenceOTU37182	k__Fungi; p__Ascomycota; c__Saccharomycetes; o__Saccharomycetales; unclassified; unclassified; unclassified	0	51	43	0
New.CleanUp.ReferenceOTU37197	k__Fungi; p__Ascomycota; c__Saccharomycetes; o__Saccharomycetales; f__Incertae_sedis; g__Candida; s__Candida_sp_S27	10	7	14	0
New.CleanUp.ReferenceOTU37200	k__Fungi; p__Ascomycota; c__Sordariomycetes; o__Microascales; f__Microascaceae; g__Pseudallescheria; unclassified	0	0	0	19
New.CleanUp.ReferenceOTU37233	k__Fungi; p__Basidiomycota; c__Incertae_sedis; o__Malasseziales; unclassified; unclassified; unclassified	5	0	14	0
New.CleanUp.ReferenceOTU37320	k__Fungi; p__Ascomycota; unclassified; unclassified; unclassified; unclassified; unclassified	34	0	0	0
New.CleanUp.ReferenceOTU37566	k__Fungi; p__Ascomycota; unclassified; unclassified; unclassified; unclassified; unclassified	0	0	0	295
New.CleanUp.ReferenceOTU37652	k__Fungi; unclassified; unclassified; unclassified; unclassified; unclassified; unclassified	0	24	0	0
New.CleanUp.ReferenceOTU37706	k__Fungi; p__Basidiomycota; c__Wallemiomycetes; o__Wallemiales; f__Wallemiaceae; g__Wallemia; s__Wallemia_sp_F53	0	0	0	19
New.CleanUp.ReferenceOTU37726	k__Fungi; p__Basidiomycota; c__Incertae_sedis; o__Malasseziales; f__Incertae_sedis; g__Malassezia; s__Malassezia_sp_LCP_2008a	26	1	0	0
New.CleanUp.ReferenceOTU37808	k__Fungi; p__Ascomycota; unclassified; unclassified; unclassified; unclassified; unclassified	0	0	579	0
New.CleanUp.ReferenceOTU37842	k__Fungi; p__Basidiomycota; c__Incertae_sedis; o__Malasseziales; f__Incertae_sedis; g__Malassezia; unclassified	0	0	37	0
New.CleanUp.ReferenceOTU38123	k__Fungi; p__Basidiomycota; c__Incertae_sedis; o__Malasseziales; f__Incertae_sedis; g__Malassezia; s__unculturedfungus	0	0	155	0
New.CleanUp.ReferenceOTU38389	k__Fungi; p__Basidiomycota; c__Incertae_sedis; o__Malasseziales; f__Incertae_sedis; g__Malassezia; s__Malassezia_sp_M9959	10	0	20	0
New.CleanUp.ReferenceOTU38482	k__Fungi; p__Ascomycota; c__Saccharomycetes; o__Saccharomycetales; f__Incertae_sedis; g__Candida; s__Candida_africana	8	3	26	6
New.CleanUp.ReferenceOTU38516	k__Fungi; p__Ascomycota; c__Sordariomycetes; o__Hypocreales; f__Nectriaceae; g__Fusarium; unclassified	0	0	48	0
New.CleanUp.ReferenceOTU38564	k__Fungi; p__Ascomycota; c__Sordariomycetes; o__Microascales; f__Microascaceae; g__Pseudallescheria; unclassified	0	0	0	224
New.CleanUp.ReferenceOTU38586	k__Fungi; p__Ascomycota; c__Saccharomycetes; o__Saccharomycetales; f__Incertae_sedis; g__Candida; s__Candida_africana	7	1	13	1
New.CleanUp.ReferenceOTU38726	k__Fungi; p__Ascomycota; unclassified; unclassified; unclassified; unclassified; unclassified	0	0	61	0
New.CleanUp.ReferenceOTU38747	k__Fungi; p__Ascomycota; unclassified; unclassified; unclassified; unclassified; unclassified	23	12	0	0
New.CleanUp.ReferenceOTU38934	k__Fungi; unclassified; unclassified; unclassified; unclassified; unclassified; unclassified	5	0	42	0
New.CleanUp.ReferenceOTU38964	k__Fungi; p__Basidiomycota; c__Incertae_sedis; o__Malasseziales; f__unidentified; g__unidentified; s__unculturedMalasseziales	23	0	0	2
New.CleanUp.ReferenceOTU39006	k__Fungi; p__Ascomycota; c__Eurotiomycetes; o__Eurotiales; f__Trichocomaceae; g__Aspergillus; unclassified	0	0	13	110
New.CleanUp.ReferenceOTU39093	k__Fungi; p__Ascomycota; c__Saccharomycetes; o__Saccharomycetales; f__Incertae_sedis; g__Candida; unclassified	20	0	0	5
New.CleanUp.ReferenceOTU39119	k__Fungi; p__Basidiomycota; c__Incertae_sedis; o__Malasseziales; f__Incertae_sedis; g__Malassezia; unclassified	0	0	242	0
New.CleanUp.ReferenceOTU39165	k__Fungi; p__Ascomycota; c__Sordariomycetes; o__Hypocreales; f__Nectriaceae; g__Fusarium; s__Fusarium_sp_08023	46	0	0	0
New.CleanUp.ReferenceOTU39244	k__Fungi; p__Ascomycota; c__Dothideomycetes; o__Capnodiales; f__Davidiellaceae; g__unidentified; s__Davidiellaceae_sp_131P	0	0	20	0
New.CleanUp.ReferenceOTU39252	k__Fungi; p__Basidiomycota; c__Incertae_sedis; o__Malasseziales; f__Incertae_sedis; g__Malassezia; s__Malassezia_sp_LCP_2008a	0	37	0	9
New.CleanUp.ReferenceOTU39296	k__Fungi; p__Basidiomycota; c__Incertae_sedis; o__Malasseziales; f__unidentified; g__unidentified; s__unculturedMalasseziales	3	64	0	12
New.CleanUp.ReferenceOTU39300	k__Fungi; unclassified; unclassified; unclassified; unclassified; unclassified; unclassified	0	0	18	14
New.CleanUp.ReferenceOTU39313	k__Fungi; unclassified; unclassified; unclassified; unclassified; unclassified; unclassified	0	21	0	0
New.CleanUp.ReferenceOTU39319	k__Fungi; p__Ascomycota; c__Sordariomycetes; o__Xylariales; f__Amphisphaeriaceae; g__Pestalotiopsis; unclassified	0	0	22	0
New.CleanUp.ReferenceOTU39392	k__Fungi; p__Ascomycota; c__Sordariomycetes; o__Xylariales; f__Amphisphaeriaceae; g__Pestalotiopsis; unclassified	0	0	42	0
New.CleanUp.ReferenceOTU39430	k__Fungi; p__Basidiomycota; c__Incertae_sedis; o__Malasseziales; unclassified; unclassified; unclassified	3	0	21	0
New.CleanUp.ReferenceOTU39455	k__Fungi; unclassified; unclassified; unclassified; unclassified; unclassified; unclassified	0	39	0	0
New.CleanUp.ReferenceOTU39486	k__Fungi; p__Basidiomycota; c__Incertae_sedis; o__Malasseziales; f__unidentified; g__unidentified; s__unculturedMalasseziales	22	0	0	2
New.CleanUp.ReferenceOTU39564	k__Fungi; p__Basidiomycota; c__Incertae_sedis; o__Malasseziales; f__Incertae_sedis; g__Malassezia; s__Malassezia_sp_LCP_2008a	2	20	1	1
New.CleanUp.ReferenceOTU39586	k__Fungi; p__Ascomycota; c__Eurotiomycetes; o__Eurotiales; f__Trichocomaceae; g__Aspergillus; s__Aspergillus_sp_M1071	156	82	0	0
New.CleanUp.ReferenceOTU39593	k__Fungi; p__Ascomycota; c__Eurotiomycetes; o__Eurotiales; f__Trichocomaceae; g__Aspergillus; s__Aspergillus_sp_M1071	376	160	0	0
New.CleanUp.ReferenceOTU39787	k__Fungi; p__Basidiomycota; c__Incertae_sedis; o__Malasseziales; f__Incertae_sedis; g__Malassezia; s__Malassezia_sp_LCP_2008a	0	0	13	71
New.CleanUp.ReferenceOTU39969	k__Fungi; p__Basidiomycota; c__Incertae_sedis; o__Malasseziales; f__unidentified; g__unidentified; s__unculturedMalasseziales	0	280	0	0
New.CleanUp.ReferenceOTU39991	k__Fungi; unclassified; unclassified; unclassified; unclassified; unclassified; unclassified	420	0	0	2
New.CleanUp.ReferenceOTU39997	k__Fungi; p__Ascomycota; unclassified; unclassified; unclassified; unclassified; unclassified	0	0	0	55
New.CleanUp.ReferenceOTU40010	k__Fungi; p__Basidiomycota; c__Incertae_sedis; o__Malasseziales; f__Incertae_sedis; g__Malassezia; s__unculturedfungus	0	0	131	0
New.CleanUp.ReferenceOTU40063	k__Fungi; p__Ascomycota; c__Sordariomycetes; o__Hypocreales; f__Nectriaceae; g__Fusarium; unclassified	0	0	42	0
New.CleanUp.ReferenceOTU40069	k__Fungi; p__Basidiomycota; unclassified; unclassified; unclassified; unclassified; unclassified	0	129	0	0
New.CleanUp.ReferenceOTU40278	k__Fungi; p__Ascomycota; c__Saccharomycetes; o__Saccharomycetales; f__Incertae_sedis; g__Candida; unclassified	0	22	0	0
New.CleanUp.ReferenceOTU40298	k__Fungi; p__Basidiomycota; c__Incertae_sedis; o__Malasseziales; f__Incertae_sedis; g__Malassezia; s__unculturedfungus	0	0	0	27
New.CleanUp.ReferenceOTU40486	k__Fungi; unclassified; unclassified; unclassified; unclassified; unclassified; unclassified	0	0	0	56
New.CleanUp.ReferenceOTU40544	k__Fungi; unclassified; unclassified; unclassified; unclassified; unclassified; unclassified	0	34	0	0
New.CleanUp.ReferenceOTU40671	k__Fungi; unclassified; unclassified; unclassified; unclassified; unclassified; unclassified	0	227	0	0
New.CleanUp.ReferenceOTU40976	k__Fungi; unclassified; unclassified; unclassified; unclassified; unclassified; unclassified	0	0	0	57
New.CleanUp.ReferenceOTU41008	k__Fungi; unclassified; unclassified; unclassified; unclassified; unclassified; unclassified	0	0	19	0
New.CleanUp.ReferenceOTU41047	k__Fungi; p__Ascomycota; c__Dothideomycetes; o__Capnodiales; f__Teratosphaeriaceae; g__Hortaea; s__Hortaea_werneckii	0	0	0	45
New.CleanUp.ReferenceOTU41072	k__Fungi; p__Ascomycota; c__Sordariomycetes; o__Xylariales; f__Diatrypaceae; g__Eutypella; s__Eutypella_sp_XL_A7	0	0	0	21
New.CleanUp.ReferenceOTU41170	k__Fungi; unclassified; unclassified; unclassified; unclassified; unclassified; unclassified	1	0	0	243
New.CleanUp.ReferenceOTU41189	k__Fungi; p__Ascomycota; c__Saccharomycetes; o__Saccharomycetales; f__Incertae_sedis; g__Candida; s__Candida_africana	1	0	19	0
New.CleanUp.ReferenceOTU41260	k__Fungi; p__Basidiomycota; c__Incertae_sedis; o__Malasseziales; f__Incertae_sedis; g__Malassezia; s__Malassezia_sp_M9959	50	0	0	0
New.CleanUp.ReferenceOTU41290	k__Fungi; p__Ascomycota; c__Sordariomycetes; o__Microascales; f__Microascaceae; g__Pseudallescheria; unclassified	0	0	0	52
New.CleanUp.ReferenceOTU41393	k__Fungi; p__Ascomycota; c__Saccharomycetes; o__Saccharomycetales; f__Incertae_sedis; g__Candida; s__Candida_sp_S27	3	49	16	5
New.CleanUp.ReferenceOTU41434	k__Fungi; p__Ascomycota; c__Saccharomycetes; o__Saccharomycetales; f__Incertae_sedis; g__Candida; s__Candida_africana	9	0	23	0
New.CleanUp.ReferenceOTU41463	k__Fungi; unclassified; unclassified; unclassified; unclassified; unclassified; unclassified	0	0	32	0
New.CleanUp.ReferenceOTU41617	k__Fungi; p__Ascomycota; unclassified; unclassified; unclassified; unclassified; unclassified	1	0	0	34
New.CleanUp.ReferenceOTU41686	k__Fungi; p__Ascomycota; c__Saccharomycetes; o__Saccharomycetales; f__Incertae_sedis; g__Candida; s__Candida_africana	0	0	21	0
New.CleanUp.ReferenceOTU41798	k__Fungi; p__Ascomycota; c__Saccharomycetes; o__Saccharomycetales; f__Incertae_sedis; g__Candida; unclassified	4	4	13	0
New.CleanUp.ReferenceOTU42045	k__Fungi; unclassified; unclassified; unclassified; unclassified; unclassified; unclassified	0	24	0	0
New.CleanUp.ReferenceOTU42085	k__Fungi; p__Ascomycota; c__Eurotiomycetes; o__Eurotiales; f__Trichocomaceae; g__Aspergillus; s__Aspergillus_sp_M1071	0	39	0	0
New.CleanUp.ReferenceOTU42114	k__Fungi; p__Ascomycota; c__Dothideomycetes; o__Dothideales; f__unidentified; g__unidentified; s__Dothideales_sp_F6	0	0	23	0
New.CleanUp.ReferenceOTU42187	k__Fungi; p__Ascomycota; c__Saccharomycetes; o__Saccharomycetales; f__Incertae_sedis; g__Candida; s__Candida_sp_S27	35	23	14	1
New.CleanUp.ReferenceOTU42228	k__Fungi; p__Ascomycota; unclassified; unclassified; unclassified; unclassified; unclassified	0	0	18	42
New.CleanUp.ReferenceOTU42256	k__Fungi; p__Ascomycota; unclassified; unclassified; unclassified; unclassified; unclassified	0	0	321	0
New.CleanUp.ReferenceOTU42277	k__Fungi; unclassified; unclassified; unclassified; unclassified; unclassified; unclassified	5	0	43	0
New.CleanUp.ReferenceOTU42335	k__Fungi; p__Basidiomycota; c__Incertae_sedis; o__Malasseziales; f__Incertae_sedis; g__Malassezia; unclassified	0	0	33	0
New.CleanUp.ReferenceOTU42414	k__Fungi; p__Ascomycota; c__Sordariomycetes; o__Microascales; f__Microascaceae; g__Pseudallescheria; unclassified	0	0	0	25
New.CleanUp.ReferenceOTU42462	k__Fungi; p__Ascomycota; c__Sordariomycetes; unclassified; unclassified; unclassified; unclassified	0	0	318	0
New.CleanUp.ReferenceOTU42543	k__Fungi; unclassified; unclassified; unclassified; unclassified; unclassified; unclassified	0	33	0	0
New.CleanUp.ReferenceOTU42624	k__Fungi; p__Ascomycota; c__Saccharomycetes; o__Saccharomycetales; f__Incertae_sedis; g__Candida; s__Candida_africana	68	32	144	31
New.CleanUp.ReferenceOTU42627	k__Fungi; p__Ascomycota; c__Eurotiomycetes; o__Eurotiales; f__Trichocomaceae; g__Aspergillus; s__Aspergillus_sp_M1071	0	31	0	0
New.CleanUp.ReferenceOTU42758	k__Fungi; p__Ascomycota; c__Eurotiomycetes; o__Eurotiales; f__Trichocomaceae; g__Penicillium; unclassified	128	0	0	0
New.CleanUp.ReferenceOTU42761	k__Fungi; p__Ascomycota; unclassified; unclassified; unclassified; unclassified; unclassified	72	0	0	0
New.CleanUp.ReferenceOTU42936	k__Fungi; p__Ascomycota; unclassified; unclassified; unclassified; unclassified; unclassified	29	0	78	0
New.CleanUp.ReferenceOTU42959	k__Fungi; p__Ascomycota; c__Eurotiomycetes; o__Eurotiales; f__Trichocomaceae; g__Aspergillus; s__Aspergillus_sp_F55	0	27	0	0
New.CleanUp.ReferenceOTU42974	k__Fungi; p__Basidiomycota; c__Incertae_sedis; o__Malasseziales; f__Incertae_sedis; g__Malassezia; s__Malassezia_sp_LCP_2008a	29	20	30	0
New.CleanUp.ReferenceOTU42992	k__Fungi; p__Ascomycota; unclassified; unclassified; unclassified; unclassified; unclassified	4	226	0	0
New.CleanUp.ReferenceOTU43027	k__Fungi; p__Ascomycota; c__Eurotiomycetes; o__Eurotiales; unclassified; unclassified; unclassified	0	78	0	0
New.CleanUp.ReferenceOTU43049	k__Fungi; p__Basidiomycota; c__Agaricomycetes; o__Hymenochaetales; f__Hymenochaetaceae; g__Phellinus; s__Phellinus_sp_E9106d	0	0	31	0
New.CleanUp.ReferenceOTU43089	k__Fungi; unclassified; unclassified; unclassified; unclassified; unclassified; unclassified	13	0	54	0
New.CleanUp.ReferenceOTU43170	k__Fungi; p__Ascomycota; c__Saccharomycetes; o__Saccharomycetales; f__Incertae_sedis; g__Candida; s__Candida_africana	2	0	51	0
New.CleanUp.ReferenceOTU43207	k__Fungi; p__Ascomycota; c__Saccharomycetes; o__Saccharomycetales; f__Incertae_sedis; g__Candida; s__Candida_sp_F15	0	0	0	221
New.CleanUp.ReferenceOTU43239	k__Fungi; p__Basidiomycota; c__Incertae_sedis; o__Malasseziales; f__Incertae_sedis; g__Malassezia; s__Malassezia_sp_M9959	579	2	171	0
New.CleanUp.ReferenceOTU43250	k__Fungi; p__Ascomycota; c__Sordariomycetes; o__Microascales; f__Microascaceae; g__Pseudallescheria; unclassified	0	0	0	37
New.CleanUp.ReferenceOTU43325	k__Fungi; unclassified; unclassified; unclassified; unclassified; unclassified; unclassified	0	21	0	0
New.CleanUp.ReferenceOTU43434	k__Fungi; p__Ascomycota; c__Eurotiomycetes; o__Eurotiales; f__Trichocomaceae; g__Aspergillus; unclassified	0	0	0	23
New.CleanUp.ReferenceOTU43537	k__Fungi; unclassified; unclassified; unclassified; unclassified; unclassified; unclassified	0	90	0	0
New.CleanUp.ReferenceOTU43594	k__Fungi; p__Basidiomycota; c__Agaricomycetes; o__Polyporales; f__Polyporaceae; unclassified; unclassified	0	0	0	22
New.CleanUp.ReferenceOTU43955	k__Fungi; p__Basidiomycota; c__Microbotryomycetes; o__Sporidiobolales; f__Sporidiobolaceae; g__Sporidiobolus; s__Sporidiobolus_ruineniae	678	107	0	19
New.CleanUp.ReferenceOTU44142	k__Fungi; p__Ascomycota; c__Saccharomycetes; o__Saccharomycetales; f__Incertae_sedis; g__Candida; s__Candida_sp_S27	1	84	0	0
New.CleanUp.ReferenceOTU44241	k__Fungi; p__Ascomycota; c__Eurotiomycetes; o__Eurotiales; f__Trichocomaceae; g__Aspergillus; s__Aspergillus_sp_M1071	233	0	0	0
New.CleanUp.ReferenceOTU44270	k__Fungi; p__Basidiomycota; c__Incertae_sedis; o__Malasseziales; unclassified; unclassified; unclassified	1	0	26	0
New.CleanUp.ReferenceOTU44318	k__Fungi; unclassified; unclassified; unclassified; unclassified; unclassified; unclassified	33	0	0	0
New.CleanUp.ReferenceOTU44566	k__Fungi; p__Basidiomycota; c__Incertae_sedis; o__Malasseziales; f__Incertae_sedis; g__Malassezia; s__Malassezia_sp_LCP_2008a	19	8	0	0
New.CleanUp.ReferenceOTU44584	k__Fungi; p__Ascomycota; c__Dothideomycetes; o__Capnodiales; f__Mycosphaerellaceae; unclassified; unclassified	17	0	61	0
New.CleanUp.ReferenceOTU44602	k__Fungi; p__Ascomycota; c__Saccharomycetes; o__Saccharomycetales; f__Incertae_sedis; g__Candida; unclassified	0	34	0	0
New.CleanUp.ReferenceOTU44776	k__Fungi; p__Ascomycota; c__Saccharomycetes; o__Saccharomycetales; f__Incertae_sedis; g__Candida; s__Candida_africana	33	5	49	11
New.CleanUp.ReferenceOTU44777	k__Fungi; p__Ascomycota; unclassified; unclassified; unclassified; unclassified; unclassified	0	0	127	0
New.CleanUp.ReferenceOTU44790	k__Fungi; unclassified; unclassified; unclassified; unclassified; unclassified; unclassified	0	23	0	2
New.CleanUp.ReferenceOTU44826	k__Fungi; p__Ascomycota; c__Saccharomycetes; o__Saccharomycetales; f__Incertae_sedis; g__Candida; unclassified	12	2	41	2
New.CleanUp.ReferenceOTU44857	k__Fungi; p__Ascomycota; unclassified; unclassified; unclassified; unclassified; unclassified	1	33	0	1
New.CleanUp.ReferenceOTU44955	k__Fungi; unclassified; unclassified; unclassified; unclassified; unclassified; unclassified	0	0	181	0
New.CleanUp.ReferenceOTU45026	k__Fungi; p__Ascomycota; unclassified; unclassified; unclassified; unclassified; unclassified	0	0	250	0
New.CleanUp.ReferenceOTU45027	k__Fungi; p__Basidiomycota; c__Incertae_sedis; o__Malasseziales; unclassified; unclassified; unclassified	0	0	31	0
New.CleanUp.ReferenceOTU45040	k__Fungi; p__Ascomycota; c__Sordariomycetes; o__Microascales; f__Microascaceae; g__Pseudallescheria; unclassified	0	0	0	27
New.CleanUp.ReferenceOTU45089	k__Fungi; p__Ascomycota; c__Dothideomycetes; o__Capnodiales; f__Mycosphaerellaceae; g__Mycosphaerella; s__Mycosphaerella_vietnamensis	26	0	0	0
New.CleanUp.ReferenceOTU45154	k__Fungi; p__Ascomycota; c__Saccharomycetes; o__Saccharomycetales; f__Incertae_sedis; g__Candida; s__Candida_africana	31	0	0	0
New.CleanUp.ReferenceOTU45172	k__Fungi; unclassified; unclassified; unclassified; unclassified; unclassified; unclassified	30	0	7	0
New.CleanUp.ReferenceOTU45220	k__Fungi; p__Ascomycota; c__Eurotiomycetes; o__Eurotiales; f__Trichocomaceae; g__Aspergillus; s__Aspergillus_sp_M1071	25	13	0	0
New.CleanUp.ReferenceOTU45346	k__Fungi; p__Basidiomycota; c__Microbotryomycetes; o__Sporidiobolales; unclassified; unclassified; unclassified	14	16	0	0
New.CleanUp.ReferenceOTU45457	k__Fungi; p__Basidiomycota; c__Incertae_sedis; o__Malasseziales; f__Incertae_sedis; g__Malassezia; s__Malassezia_sp_LCP_2008a	0	133	0	0
New.CleanUp.ReferenceOTU45478	k__Fungi; unclassified; unclassified; unclassified; unclassified; unclassified; unclassified	175	153	0	0
New.CleanUp.ReferenceOTU45616	k__Fungi; p__Basidiomycota; c__Incertae_sedis; o__Malasseziales; f__Incertae_sedis; g__Malassezia; s__Malassezia_sp_LCP_2008a	76	47	0	8
New.CleanUp.ReferenceOTU45638	k__Fungi; p__Ascomycota; c__Eurotiomycetes; o__Eurotiales; f__Trichocomaceae; g__Aspergillus; unclassified	0	0	62	324
New.CleanUp.ReferenceOTU45887	k__Fungi; p__Basidiomycota; c__Incertae_sedis; o__Malasseziales; f__Incertae_sedis; g__Malassezia; s__unculturedfungus	0	0	0	22
New.CleanUp.ReferenceOTU45890	k__Fungi; p__Basidiomycota; c__Incertae_sedis; o__Malasseziales; f__Incertae_sedis; g__Malassezia; s__Malassezia_sp_LCP_2008a	13	11	0	0
New.CleanUp.ReferenceOTU45948	k__Fungi; p__Basidiomycota; c__Incertae_sedis; o__Malasseziales; f__Incertae_sedis; g__Malassezia; unclassified	54	0	15	0
New.CleanUp.ReferenceOTU45952	k__Fungi; unclassified; unclassified; unclassified; unclassified; unclassified; unclassified	0	380	0	0
New.CleanUp.ReferenceOTU45978	k__Fungi; unclassified; unclassified; unclassified; unclassified; unclassified; unclassified	0	20	0	0
New.CleanUp.ReferenceOTU46037	k__Fungi; unclassified; unclassified; unclassified; unclassified; unclassified; unclassified	0	40	0	0
New.CleanUp.ReferenceOTU46041	k__Fungi; p__Ascomycota; c__Saccharomycetes; o__Saccharomycetales; f__Incertae_sedis; g__Candida; s__Candida_sp_S27	17	4	0	1
New.CleanUp.ReferenceOTU46253	k__Fungi; unclassified; unclassified; unclassified; unclassified; unclassified; unclassified	1	0	18	0
New.CleanUp.ReferenceOTU46364	k__Fungi; unclassified; unclassified; unclassified; unclassified; unclassified; unclassified	15	0	24	0
New.CleanUp.ReferenceOTU46559	k__Fungi; unclassified; unclassified; unclassified; unclassified; unclassified; unclassified	4	0	27	0
New.CleanUp.ReferenceOTU46609	k__Fungi; p__Basidiomycota; c__Incertae_sedis; o__Malasseziales; f__Incertae_sedis; g__Malassezia; s__unculturedfungus	0	0	18	3
New.CleanUp.ReferenceOTU46641	k__Fungi; p__Basidiomycota; c__Incertae_sedis; o__Malasseziales; f__Incertae_sedis; g__Malassezia; unclassified	0	0	135	0
New.CleanUp.ReferenceOTU46745	k__Fungi; p__Basidiomycota; c__Incertae_sedis; o__Malasseziales; f__Incertae_sedis; g__Malassezia; s__Malassezia_sp_LCP_2008a	33	18	0	8
New.CleanUp.ReferenceOTU46776	k__Fungi; p__Ascomycota; c__Saccharomycetes; o__Saccharomycetales; f__Incertae_sedis; g__Candida; s__Candida_africana	25	12	43	4
New.CleanUp.ReferenceOTU46785	k__Fungi; p__Ascomycota; c__Saccharomycetes; o__Saccharomycetales; f__Incertae_sedis; g__Candida; s__Candida_sp_S27	67	20	80	0
New.CleanUp.ReferenceOTU46827	k__Fungi; p__Ascomycota; c__Sordariomycetes; o__Microascales; f__Microascaceae; g__Pseudallescheria; unclassified	0	0	0	286
New.CleanUp.ReferenceOTU46862	k__Fungi; p__Basidiomycota; c__Incertae_sedis; o__Malasseziales; f__unidentified; g__unidentified; s__unculturedMalasseziales	45	0	0	0
New.CleanUp.ReferenceOTU46919	k__Fungi; p__Ascomycota; c__Eurotiomycetes; o__Eurotiales; unclassified; unclassified; unclassified	34	36	0	1
New.CleanUp.ReferenceOTU46957	k__Fungi; p__Basidiomycota; unclassified; unclassified; unclassified; unclassified; unclassified	24	0	0	0
New.CleanUp.ReferenceOTU46977	k__Fungi; p__Ascomycota; unclassified; unclassified; unclassified; unclassified; unclassified	31	0	43	0
New.CleanUp.ReferenceOTU47098	k__Fungi; p__Ascomycota; c__Saccharomycetes; o__Saccharomycetales; f__Incertae_sedis; g__Wickerhamomyces; s__Wickerhamomyces_subpelliculosa	0	82	0	0
New.CleanUp.ReferenceOTU47171	k__Fungi; p__Basidiomycota; c__Incertae_sedis; o__Malasseziales; f__Incertae_sedis; g__Malassezia; s__Malassezia_sp_LCP_2008a	2	0	18	0
New.CleanUp.ReferenceOTU47271	k__Fungi; unclassified; unclassified; unclassified; unclassified; unclassified; unclassified	0	0	82	0
New.CleanUp.ReferenceOTU47361	k__Fungi; p__Ascomycota; c__Sordariomycetes; o__Hypocreales; f__Nectriaceae; g__Fusarium; unclassified	0	0	296	0
New.CleanUp.ReferenceOTU47405	k__Fungi; unclassified; unclassified; unclassified; unclassified; unclassified; unclassified	0	0	0	396
New.CleanUp.ReferenceOTU47408	k__Fungi; p__Basidiomycota; c__Incertae_sedis; o__Malasseziales; f__Incertae_sedis; g__Malassezia; s__Malassezia_sp_LCP_2008a	8	15	0	1
New.CleanUp.ReferenceOTU47461	k__Fungi; p__Ascomycota; c__Dothideomycetes; o__Capnodiales; f__Mycosphaerellaceae; g__Mycosphaerella; s__Mycosphaerella_vietnamensis	19	0	0	0
New.CleanUp.ReferenceOTU47488	k__Fungi; p__Ascomycota; c__Saccharomycetes; o__Saccharomycetales; f__Incertae_sedis; g__Candida; s__Candida_africana	2	34	19	7
New.CleanUp.ReferenceOTU47686	k__Fungi; p__Basidiomycota; c__Incertae_sedis; o__Malasseziales; f__Incertae_sedis; g__Malassezia; unclassified	0	0	124	0
New.CleanUp.ReferenceOTU47691	k__Fungi; p__Basidiomycota; c__Incertae_sedis; o__Malasseziales; f__Incertae_sedis; g__Malassezia; s__Malassezia_sp_LCP_2008a	36	195	0	64
New.CleanUp.ReferenceOTU47756	k__Fungi; p__Ascomycota; c__Saccharomycetes; o__Saccharomycetales; f__Incertae_sedis; g__Candida; s__Candida_africana	16	6	5	2
New.CleanUp.ReferenceOTU47798	k__Fungi; p__Ascomycota; c__Saccharomycetes; o__Saccharomycetales; f__Incertae_sedis; g__Candida; s__Candida_africana	3	2	14	1
New.CleanUp.ReferenceOTU47881	k__Fungi; p__Ascomycota; c__Dothideomycetes; o__Capnodiales; f__Mycosphaerellaceae; g__Cladosporium; unclassified	9	0	12	0
New.CleanUp.ReferenceOTU47924	k__Fungi; p__Basidiomycota; c__Incertae_sedis; o__Malasseziales; unclassified; unclassified; unclassified	0	0	23	0
New.CleanUp.ReferenceOTU47926	k__Fungi; unclassified; unclassified; unclassified; unclassified; unclassified; unclassified	0	0	154	0
New.CleanUp.ReferenceOTU47975	k__Fungi; p__Ascomycota; c__Dothideomycetes; o__Capnodiales; f__Mycosphaerellaceae; g__Cladosporium; unclassified	0	0	33	0
New.CleanUp.ReferenceOTU48000	k__Fungi; p__Ascomycota; c__Saccharomycetes; o__Saccharomycetales; f__Incertae_sedis; g__Candida; s__Candida_sp_JJP_2009a	185	0	0	0
New.CleanUp.ReferenceOTU48001	k__Fungi; p__Basidiomycota; c__Incertae_sedis; o__Malasseziales; f__Incertae_sedis; g__Malassezia; s__Malassezia_sp_LCP_2008a	0	34	0	0
New.CleanUp.ReferenceOTU48260	k__Fungi; p__Ascomycota; c__Saccharomycetes; o__Saccharomycetales; f__Incertae_sedis; g__Candida; s__Candida_africana	6	0	24	1
New.CleanUp.ReferenceOTU48273	k__Fungi; p__Ascomycota; c__Saccharomycetes; o__Saccharomycetales; f__Incertae_sedis; g__Candida; unclassified	30	0	0	4
New.CleanUp.ReferenceOTU48291	k__Fungi; p__Basidiomycota; c__Incertae_sedis; o__Malasseziales; f__Incertae_sedis; g__Malassezia; s__Malassezia_sp_LCP_2008a	116	0	0	0
New.CleanUp.ReferenceOTU48430	k__Fungi; p__Ascomycota; c__Saccharomycetes; o__Saccharomycetales; f__Incertae_sedis; g__Candida; s__Candida_sp_F15	0	0	0	529
New.CleanUp.ReferenceOTU48518	k__Fungi; p__Ascomycota; c__Sordariomycetes; o__Microascales; f__Microascaceae; unclassified; unclassified	0	0	0	19
New.CleanUp.ReferenceOTU48542	k__Fungi; p__Ascomycota; unclassified; unclassified; unclassified; unclassified; unclassified	0	0	136	0
New.CleanUp.ReferenceOTU48555	k__Fungi; unclassified; unclassified; unclassified; unclassified; unclassified; unclassified	0	25	0	0
New.CleanUp.ReferenceOTU48594	k__Fungi; p__Ascomycota; c__Sordariomycetes; o__Hypocreales; f__Nectriaceae; g__Fusarium; s__Fusarium_sp_08023	97	0	0	0
New.CleanUp.ReferenceOTU48639	k__Fungi; p__Ascomycota; c__Sordariomycetes; o__Hypocreales; f__Nectriaceae; g__Fusarium; s__Fusarium_sp_08023	161	0	0	0
New.CleanUp.ReferenceOTU48643	k__Fungi; p__Ascomycota; c__Saccharomycetes; o__Saccharomycetales; unclassified; unclassified; unclassified	0	0	33	0
New.CleanUp.ReferenceOTU48648	k__Fungi; unclassified; unclassified; unclassified; unclassified; unclassified; unclassified	0	0	74	0
New.CleanUp.ReferenceOTU48681	k__Fungi; p__Ascomycota; c__Saccharomycetes; o__Saccharomycetales; f__Incertae_sedis; g__Candida; s__Candida_sp_S27	3	0	18	0
New.CleanUp.ReferenceOTU48835	k__Fungi; unclassified; unclassified; unclassified; unclassified; unclassified; unclassified	0	0	0	38
New.CleanUp.ReferenceOTU49061	k__Fungi; p__Basidiomycota; c__Incertae_sedis; o__Malasseziales; unclassified; unclassified; unclassified	209	0	108	0
New.CleanUp.ReferenceOTU49065	k__Fungi; p__Ascomycota; c__Saccharomycetes; o__Saccharomycetales; f__Trichomonascaceae; g__Wickerhamiella; s__Wickerhamiella_sp_9E1	0	0	49	0
New.CleanUp.ReferenceOTU49141	k__Fungi; p__Basidiomycota; c__Incertae_sedis; o__Malasseziales; f__unidentified; g__unidentified; s__unculturedMalasseziales	81	40	33	21
New.CleanUp.ReferenceOTU49238	k__Fungi; p__Ascomycota; c__Sordariomycetes; o__Hypocreales; f__Nectriaceae; g__Fusarium; s__Fusarium_sp_08023	89	0	0	0
New.CleanUp.ReferenceOTU49266	k__Fungi; unclassified; unclassified; unclassified; unclassified; unclassified; unclassified	0	22	0	0
New.CleanUp.ReferenceOTU49364	k__Fungi; p__Basidiomycota; c__Incertae_sedis; o__Malasseziales; f__Incertae_sedis; g__Malassezia; s__Malassezia_sp_LCP_2008a	16	15	1	1
New.CleanUp.ReferenceOTU49394	k__Fungi; p__Ascomycota; c__Sordariomycetes; o__Xylariales; f__Amphisphaeriaceae; g__Pestalotiopsis; unclassified	0	0	62	0
New.CleanUp.ReferenceOTU49424	k__Fungi; unclassified; unclassified; unclassified; unclassified; unclassified; unclassified	63	0	0	0
New.CleanUp.ReferenceOTU49434	k__Fungi; p__Basidiomycota; c__Microbotryomycetes; o__Sporidiobolales; f__Sporidiobolaceae; g__Sporidiobolus; s__Sporidiobolus_ruineniae	11	7	0	1
New.CleanUp.ReferenceOTU49441	k__Fungi; p__Basidiomycota; c__Microbotryomycetes; o__Sporidiobolales; f__Sporidiobolaceae; g__Sporidiobolus; s__Sporidiobolus_ruineniae	0	39	0	0
New.CleanUp.ReferenceOTU49475	k__Fungi; p__Ascomycota; c__Saccharomycetes; o__Saccharomycetales; f__Incertae_sedis; g__Candida; s__Candida_africana	9	9	25	0
New.CleanUp.ReferenceOTU49647	k__Fungi; unclassified; unclassified; unclassified; unclassified; unclassified; unclassified	79	7	0	1
New.CleanUp.ReferenceOTU49661	k__Fungi; p__Basidiomycota; c__Agaricomycetes; o__Polyporales; f__Polyporaceae; g__Trametes; s__cf_Trametes_sp_VAK_2011	0	55	0	0
New.CleanUp.ReferenceOTU49693	k__Fungi; p__Ascomycota; c__Saccharomycetes; o__Saccharomycetales; f__Incertae_sedis; g__Candida; s__Candida_sp_S27	0	0	22	0
New.CleanUp.ReferenceOTU49727	k__Fungi; p__Basidiomycota; c__Incertae_sedis; o__Malasseziales; f__unidentified; g__unidentified; s__unculturedMalasseziales	0	19	0	0
New.CleanUp.ReferenceOTU49834	k__Fungi; p__Ascomycota; c__Eurotiomycetes; o__Eurotiales; f__Trichocomaceae; g__Aspergillus; s__Aspergillus_sp_M1071	14	22	0	0
New.CleanUp.ReferenceOTU49868	k__Fungi; unclassified; unclassified; unclassified; unclassified; unclassified; unclassified	0	0	27	0
New.CleanUp.ReferenceOTU49909	k__Fungi; p__Ascomycota; c__Sordariomycetes; o__Hypocreales; f__Nectriaceae; g__Fusarium; unclassified	0	0	37	0
New.CleanUp.ReferenceOTU49922	k__Fungi; p__Ascomycota; c__Sordariomycetes; o__Microascales; f__Microascaceae; g__Pseudallescheria; unclassified	0	0	0	108
New.CleanUp.ReferenceOTU49945	k__Fungi; p__Basidiomycota; c__Incertae_sedis; o__Malasseziales; f__Incertae_sedis; g__Malassezia; s__Malassezia_sp_LCP_2008a	0	21	0	0
New.CleanUp.ReferenceOTU50021	k__Fungi; p__Basidiomycota; c__Incertae_sedis; o__Malasseziales; unclassified; unclassified; unclassified	17	6	182	0
New.CleanUp.ReferenceOTU50042	k__Fungi; unclassified; unclassified; unclassified; unclassified; unclassified; unclassified	0	0	1	76
New.CleanUp.ReferenceOTU50077	k__Fungi; p__Ascomycota; c__Dothideomycetes; o__Dothideales; f__unidentified; g__unidentified; s__Dothideales_sp_F6	0	0	36	0
New.CleanUp.ReferenceOTU50151	k__Fungi; unclassified; unclassified; unclassified; unclassified; unclassified; unclassified	0	0	25	0
New.CleanUp.ReferenceOTU50188	k__Fungi; p__Ascomycota; c__Saccharomycetes; o__Saccharomycetales; f__Incertae_sedis; g__Candida; s__Candida_africana	5	2	18	1
New.CleanUp.ReferenceOTU50226	k__Fungi; p__Basidiomycota; c__Wallemiomycetes; o__Wallemiales; f__Wallemiaceae; g__Wallemia; s__Wallemia_sp_F53	0	0	23	0
New.CleanUp.ReferenceOTU50266	k__Fungi; p__Ascomycota; c__Saccharomycetes; o__Saccharomycetales; f__Incertae_sedis; g__Candida; s__Candida_africana	3	0	26	0
New.CleanUp.ReferenceOTU50324	k__Fungi; p__Basidiomycota; unclassified; unclassified; unclassified; unclassified; unclassified	23	33	0	11
New.CleanUp.ReferenceOTU50328	k__Fungi; p__Basidiomycota; c__Incertae_sedis; o__Malasseziales; unclassified; unclassified; unclassified	0	0	20	0
New.CleanUp.ReferenceOTU50400	k__Fungi; unclassified; unclassified; unclassified; unclassified; unclassified; unclassified	0	0	0	140
New.CleanUp.ReferenceOTU50436	k__Fungi; p__Basidiomycota; c__Incertae_sedis; o__Malasseziales; f__Incertae_sedis; g__Malassezia; s__unculturedfungus	0	0	26	0
New.CleanUp.ReferenceOTU50474	k__Fungi; unclassified; unclassified; unclassified; unclassified; unclassified; unclassified	0	0	29	0
New.CleanUp.ReferenceOTU50529	k__Fungi; unclassified; unclassified; unclassified; unclassified; unclassified; unclassified	0	31	0	0
New.CleanUp.ReferenceOTU50725	k__Fungi; p__Ascomycota; c__Saccharomycetes; o__Saccharomycetales; f__Incertae_sedis; g__Candida; s__Candida_africana	9	2	11	1
New.CleanUp.ReferenceOTU50801	k__Fungi; unclassified; unclassified; unclassified; unclassified; unclassified; unclassified	27	3	1	0
New.CleanUp.ReferenceOTU50804	k__Fungi; p__Basidiomycota; unclassified; unclassified; unclassified; unclassified; unclassified	12	28	0	6
New.CleanUp.ReferenceOTU50835	k__Fungi; p__Ascomycota; unclassified; unclassified; unclassified; unclassified; unclassified	21	5	0	0
New.CleanUp.ReferenceOTU50854	k__Fungi; p__Ascomycota; unclassified; unclassified; unclassified; unclassified; unclassified	20	0	0	0
New.CleanUp.ReferenceOTU50971	k__Fungi; p__Basidiomycota; c__Incertae_sedis; o__Malasseziales; f__Incertae_sedis; g__Malassezia; s__Malassezia_sp_LCP_2008a	4	20	0	0
New.CleanUp.ReferenceOTU50997	k__Fungi; p__Ascomycota; c__Sordariomycetes; o__Xylariales; f__Diatrypaceae; g__Eutypella; s__Eutypella_sp_XL_A7	0	0	0	22
New.CleanUp.ReferenceOTU51077	k__Fungi; p__Ascomycota; c__Sordariomycetes; o__Microascales; f__Microascaceae; g__Pseudallescheria; unclassified	0	0	0	60
New.CleanUp.ReferenceOTU51113	k__Fungi; unclassified; unclassified; unclassified; unclassified; unclassified; unclassified	17	37	4	2
New.CleanUp.ReferenceOTU51141	k__Fungi; p__Ascomycota; c__Saccharomycetes; o__Saccharomycetales; f__Incertae_sedis; g__Candida; unclassified	9	1	16	0
New.CleanUp.ReferenceOTU51164	k__Fungi; p__Ascomycota; c__Saccharomycetes; o__Saccharomycetales; f__Incertae_sedis; g__Candida; s__Candida_sp_S27	0	0	20	0
New.CleanUp.ReferenceOTU51227	k__Fungi; p__Ascomycota; c__Eurotiomycetes; o__Eurotiales; f__Trichocomaceae; g__Aspergillus; s__Aspergillus_sp_M1071	0	36	0	0
New.CleanUp.ReferenceOTU51300	k__Fungi; p__Basidiomycota; c__Incertae_sedis; o__Malasseziales; f__Incertae_sedis; g__Malassezia; s__Malassezia_sp_LCP_2008a	32	26	0	1
New.CleanUp.ReferenceOTU51344	k__Fungi; p__Basidiomycota; c__Incertae_sedis; o__Malasseziales; f__unidentified; g__unidentified; s__unculturedMalasseziales	101	50	108	19
New.CleanUp.ReferenceOTU51506	k__Fungi; p__Ascomycota; c__Saccharomycetes; o__Saccharomycetales; f__Incertae_sedis; g__Candida; s__Candida_africana	16	3	30	4
New.CleanUp.ReferenceOTU51523	k__Fungi; p__Ascomycota; c__Sordariomycetes; o__Microascales; f__Microascaceae; g__Pseudallescheria; unclassified	0	0	0	149
New.CleanUp.ReferenceOTU51603	k__Fungi; p__Basidiomycota; c__Incertae_sedis; o__Malasseziales; f__Incertae_sedis; g__Malassezia; s__Malassezia_sp_LCP_2008a	6	8	9	0
New.CleanUp.ReferenceOTU51658	k__Fungi; p__Basidiomycota; c__Incertae_sedis; o__Malasseziales; f__Incertae_sedis; g__Malassezia; s__Malassezia_sp_LCP_2008a	3	15	1	0
New.CleanUp.ReferenceOTU51660	k__Fungi; p__unidentified; c__unidentified; o__unidentified; f__unidentified; g__unidentified; s__fungal_endophyte_sp_CEY_21	253	0	0	0
New.CleanUp.ReferenceOTU51700	k__Fungi; unclassified; unclassified; unclassified; unclassified; unclassified; unclassified	156	0	0	0
New.CleanUp.ReferenceOTU51744	k__Fungi; p__Ascomycota; c__Dothideomycetes; o__Pleosporales; f__Pleosporaceae; g__Alternaria; unclassified	0	290	0	0
New.CleanUp.ReferenceOTU51807	k__Fungi; p__Ascomycota; c__Sordariomycetes; o__Xylariales; f__Amphisphaeriaceae; g__Pestalotiopsis; unclassified	0	0	45	0
New.CleanUp.ReferenceOTU51886	k__Fungi; unclassified; unclassified; unclassified; unclassified; unclassified; unclassified	0	65	0	0
New.CleanUp.ReferenceOTU51919	k__Fungi; unclassified; unclassified; unclassified; unclassified; unclassified; unclassified	0	181	0	0
New.CleanUp.ReferenceOTU52213	k__Fungi; p__Ascomycota; unclassified; unclassified; unclassified; unclassified; unclassified	0	0	1	526
New.CleanUp.ReferenceOTU52264	k__Fungi; p__Basidiomycota; c__Incertae_sedis; o__Malasseziales; f__Incertae_sedis; g__Malassezia; s__Malassezia_sp_LCP_2008a	0	32	1	2
New.CleanUp.ReferenceOTU52337	k__Fungi; p__Ascomycota; c__Saccharomycetes; o__Saccharomycetales; f__Incertae_sedis; g__Candida; s__Candida_africana	0	0	26	0
New.CleanUp.ReferenceOTU52404	k__Fungi; p__Basidiomycota; c__Incertae_sedis; o__Malasseziales; unclassified; unclassified; unclassified	1	0	22	0
New.CleanUp.ReferenceOTU52532	k__Fungi; p__Ascomycota; c__Dothideomycetes; o__Pleosporales; f__Pleosporaceae; g__Alternaria; unclassified	0	865	0	46
New.CleanUp.ReferenceOTU52546	k__Fungi; p__Ascomycota; c__Saccharomycetes; o__Saccharomycetales; f__Incertae_sedis; g__Candida; s__Candida_africana	0	0	807	0
New.CleanUp.ReferenceOTU52553	k__Fungi; p__Basidiomycota; c__Wallemiomycetes; o__Wallemiales; f__Wallemiaceae; g__Wallemia; s__Wallemia_sp_F53	0	0	163	5
New.CleanUp.ReferenceOTU52836	k__Fungi; p__Basidiomycota; c__Microbotryomycetes; o__Sporidiobolales; unclassified; unclassified; unclassified	196	265	0	20
New.CleanUp.ReferenceOTU53019	k__Fungi; unclassified; unclassified; unclassified; unclassified; unclassified; unclassified	2	1	32	0
New.CleanUp.ReferenceOTU53035	k__Fungi; p__Ascomycota; c__Saccharomycetes; o__Saccharomycetales; f__Incertae_sedis; g__Candida; unclassified	0	0	0	48
New.CleanUp.ReferenceOTU53115	k__Fungi; p__Ascomycota; c__Dothideomycetes; o__Pleosporales; f__Pleosporaceae; unclassified; unclassified	0	27	0	0
New.CleanUp.ReferenceOTU53266	k__Fungi; p__Basidiomycota; c__Incertae_sedis; o__Malasseziales; f__Incertae_sedis; g__Malassezia; s__Malassezia_sp_M9959	6	0	27	0
New.CleanUp.ReferenceOTU53312	k__Fungi; p__Ascomycota; c__Saccharomycetes; o__Saccharomycetales; f__Incertae_sedis; g__Candida; s__Candida_africana	8	1	11	1
New.CleanUp.ReferenceOTU53323	k__Fungi; p__Ascomycota; c__Sordariomycetes; o__Hypocreales; f__Nectriaceae; g__Fusarium; unclassified	0	0	33	0
New.CleanUp.ReferenceOTU53517	k__Fungi; p__Ascomycota; c__Saccharomycetes; o__Saccharomycetales; f__Incertae_sedis; g__Candida; s__Candida_sp_S27	1	48	0	1
New.CleanUp.ReferenceOTU53805	k__Fungi; p__Ascomycota; c__Eurotiomycetes; o__Eurotiales; unclassified; unclassified; unclassified	950	840	0	80
New.CleanUp.ReferenceOTU53957	k__Fungi; p__Ascomycota; c__Sordariomycetes; o__Trichosphaeriales; f__Incertae_sedis; g__Nigrospora; unclassified	0	0	0	27
New.CleanUp.ReferenceOTU53975	k__Fungi; p__Ascomycota; c__Saccharomycetes; o__Saccharomycetales; f__Incertae_sedis; g__Candida; s__Candida_africana	25	6	41	7
New.CleanUp.ReferenceOTU54018	k__Fungi; p__Ascomycota; c__Sordariomycetes; o__Hypocreales; f__Nectriaceae; g__Fusarium; unclassified	0	0	321	0
New.CleanUp.ReferenceOTU54029	k__Fungi; p__Ascomycota; c__Saccharomycetes; o__Saccharomycetales; f__Incertae_sedis; g__Candida; s__Candida_africana	0	60	0	0
New.CleanUp.ReferenceOTU54095	k__Fungi; p__Basidiomycota; c__Incertae_sedis; o__Malasseziales; f__Incertae_sedis; g__Malassezia; s__Malassezia_sp_LCP_2008a	21	20	0	1
New.CleanUp.ReferenceOTU54149	k__Fungi; p__Ascomycota; c__Saccharomycetes; o__Saccharomycetales; f__Incertae_sedis; g__Candida; s__Candida_africana	29	12	17	10
New.CleanUp.ReferenceOTU54313	k__Fungi; p__Ascomycota; c__Saccharomycetes; o__Saccharomycetales; unclassified; unclassified; unclassified	0	0	22	0
New.CleanUp.ReferenceOTU54335	k__Fungi; p__Ascomycota; unclassified; unclassified; unclassified; unclassified; unclassified	6	0	13	1
New.CleanUp.ReferenceOTU54357	k__Fungi; p__Ascomycota; c__Eurotiomycetes; o__Eurotiales; f__Trichocomaceae; g__Aspergillus; s__Aspergillus_sp_M1071	24	3	0	0
New.CleanUp.ReferenceOTU54417	k__Fungi; p__Ascomycota; c__Dothideomycetes; o__Pleosporales; f__Pleosporaceae; unclassified; unclassified	0	20	0	0
New.CleanUp.ReferenceOTU54550	k__Fungi; p__Ascomycota; unclassified; unclassified; unclassified; unclassified; unclassified	33	0	0	0
New.CleanUp.ReferenceOTU54773	k__Fungi; p__Basidiomycota; c__Incertae_sedis; o__Malasseziales; f__Incertae_sedis; g__Malassezia; s__unculturedfungus	0	0	21	0
New.CleanUp.ReferenceOTU54817	k__Fungi; unclassified; unclassified; unclassified; unclassified; unclassified; unclassified	1	127	0	0
New.CleanUp.ReferenceOTU54844	k__Fungi; p__Ascomycota; c__Saccharomycetes; o__Saccharomycetales; f__Incertae_sedis; g__Candida; s__Candida_africana	4	1	15	1
New.CleanUp.ReferenceOTU54893	k__Fungi; p__Ascomycota; c__Saccharomycetes; o__Saccharomycetales; f__Incertae_sedis; g__Candida; unclassified	21	0	0	0
New.CleanUp.ReferenceOTU54974	k__Fungi; unclassified; unclassified; unclassified; unclassified; unclassified; unclassified	27	0	0	0
New.CleanUp.ReferenceOTU54980	k__Fungi; unclassified; unclassified; unclassified; unclassified; unclassified; unclassified	0	0	29	0
New.CleanUp.ReferenceOTU55065	k__Fungi; p__Ascomycota; c__Sordariomycetes; o__Hypocreales; f__Nectriaceae; g__Fusarium; s__Fusarium_sp_08023	266	0	0	0
New.CleanUp.ReferenceOTU55104	k__Fungi; unclassified; unclassified; unclassified; unclassified; unclassified; unclassified	0	21	0	0
New.CleanUp.ReferenceOTU55121	k__Fungi; p__Ascomycota; c__Sordariomycetes; o__Xylariales; f__Diatrypaceae; unclassified; unclassified	0	0	0	55
New.CleanUp.ReferenceOTU55153	k__Fungi; p__Basidiomycota; c__Incertae_sedis; o__Malasseziales; f__unidentified; g__unidentified; s__unculturedMalasseziales	14	2	69	0
New.CleanUp.ReferenceOTU55338	k__Fungi; unclassified; unclassified; unclassified; unclassified; unclassified; unclassified	88	0	0	0
New.CleanUp.ReferenceOTU55354	k__Fungi; p__Ascomycota; c__Saccharomycetes; o__Saccharomycetales; f__Incertae_sedis; g__Candida; s__Candida_africana	11	1	10	1
New.CleanUp.ReferenceOTU55391	k__Fungi; p__Ascomycota; c__Dothideomycetes; o__Capnodiales; f__Mycosphaerellaceae; g__Cladosporium; unclassified	107	0	0	0
New.CleanUp.ReferenceOTU55407	k__Fungi; unclassified; unclassified; unclassified; unclassified; unclassified; unclassified	31	0	0	0
New.CleanUp.ReferenceOTU55424	k__Fungi; p__Basidiomycota; c__Incertae_sedis; o__Malasseziales; f__Incertae_sedis; g__Malassezia; s__Malassezia_sp_LCP_2008a	0	355	0	0
New.CleanUp.ReferenceOTU55475	k__Fungi; p__Ascomycota; unclassified; unclassified; unclassified; unclassified; unclassified	0	0	23	0
New.CleanUp.ReferenceOTU55507	k__Fungi; p__Basidiomycota; c__Incertae_sedis; o__Malasseziales; f__Incertae_sedis; g__Malassezia; s__Malassezia_sp_LCP_2008a	1	322	0	1
New.CleanUp.ReferenceOTU55831	k__Fungi; p__Basidiomycota; c__Incertae_sedis; o__Malasseziales; f__Incertae_sedis; g__Malassezia; s__Malassezia_sp_LCP_2008a	0	0	0	33
New.CleanUp.ReferenceOTU55881	k__Fungi; p__Ascomycota; c__Dothideomycetes; o__Capnodiales; unclassified; unclassified; unclassified	13	0	29	0
New.CleanUp.ReferenceOTU55940	k__Fungi; p__Basidiomycota; c__Incertae_sedis; o__Malasseziales; f__Incertae_sedis; g__Malassezia; s__Malassezia_sp_LCP_2008a	0	350	0	0
New.CleanUp.ReferenceOTU56035	k__Fungi; p__Basidiomycota; c__Incertae_sedis; o__Malasseziales; unclassified; unclassified; unclassified	550	0	0	22
New.CleanUp.ReferenceOTU56062	k__Fungi; p__Basidiomycota; c__Incertae_sedis; o__Malasseziales; f__Incertae_sedis; g__Malassezia; s__Malassezia_sp_LCP_2008a	1	122	0	0
New.CleanUp.ReferenceOTU56064	k__Fungi; p__Basidiomycota; c__Incertae_sedis; o__Malasseziales; f__Incertae_sedis; g__Malassezia; s__Malassezia_sp_LCP_2008a	11	3	14	12
New.CleanUp.ReferenceOTU56109	k__Fungi; p__Ascomycota; unclassified; unclassified; unclassified; unclassified; unclassified	0	0	0	19
New.CleanUp.ReferenceOTU56140	k__Fungi; p__Ascomycota; c__Eurotiomycetes; o__Eurotiales; f__Trichocomaceae; g__Aspergillus; unclassified	0	19	0	0
New.CleanUp.ReferenceOTU56141	k__Fungi; p__Ascomycota; unclassified; unclassified; unclassified; unclassified; unclassified	190	67	0	0
New.CleanUp.ReferenceOTU56245	k__Fungi; p__Ascomycota; unclassified; unclassified; unclassified; unclassified; unclassified	6	0	22	0
New.CleanUp.ReferenceOTU56335	k__Fungi; p__Ascomycota; c__Sordariomycetes; o__Microascales; f__Microascaceae; g__Scedosporium; s__Scedosporium_apiospermum	0	0	0	24
New.CleanUp.ReferenceOTU56363	k__Fungi; unclassified; unclassified; unclassified; unclassified; unclassified; unclassified	114	0	0	0
New.CleanUp.ReferenceOTU56439	k__Fungi; unclassified; unclassified; unclassified; unclassified; unclassified; unclassified	0	51	0	0
New.CleanUp.ReferenceOTU56480	k__Fungi; p__Basidiomycota; unclassified; unclassified; unclassified; unclassified; unclassified	8	15	0	0
New.CleanUp.ReferenceOTU56481	k__Fungi; p__Basidiomycota; c__Incertae_sedis; o__Malasseziales; f__Incertae_sedis; g__Malassezia; s__unculturedfungus	0	0	25	0
New.CleanUp.ReferenceOTU56535	k__Fungi; unclassified; unclassified; unclassified; unclassified; unclassified; unclassified	0	21	0	0
New.CleanUp.ReferenceOTU56730	k__Fungi; p__Basidiomycota; c__Incertae_sedis; o__Malasseziales; f__Incertae_sedis; g__Malassezia; s__Malassezia_sp_M9959	13	0	12	0
New.CleanUp.ReferenceOTU56811	k__Fungi; unclassified; unclassified; unclassified; unclassified; unclassified; unclassified	0	33	0	0
New.CleanUp.ReferenceOTU56867	k__Fungi; p__Ascomycota; c__Saccharomycetes; o__Saccharomycetales; f__Pichiaceae; g__Pichia; s__Pichia_sp_1_TMS_2011	0	23	0	0
New.CleanUp.ReferenceOTU56880	k__Fungi; p__Ascomycota; c__Sordariomycetes; o__Hypocreales; f__Nectriaceae; g__Fusarium; unclassified	0	0	28	0
New.CleanUp.ReferenceOTU57009	k__Fungi; unclassified; unclassified; unclassified; unclassified; unclassified; unclassified	32	6	0	1
New.CleanUp.ReferenceOTU57015	k__Fungi; p__Basidiomycota; c__Incertae_sedis; o__Malasseziales; f__Incertae_sedis; g__Malassezia; s__Malassezia_sp_LCP_2008a	0	96	0	0
New.CleanUp.ReferenceOTU57070	k__Fungi; p__Ascomycota; c__Saccharomycetes; o__Saccharomycetales; f__Incertae_sedis; g__Candida; s__Candida_parapsilosis	319	0	0	56
New.CleanUp.ReferenceOTU57210	k__Fungi; p__Ascomycota; c__Sordariomycetes; o__Microascales; f__Microascaceae; g__Pseudallescheria; unclassified	0	1	0	607
New.CleanUp.ReferenceOTU57211	k__Fungi; unclassified; unclassified; unclassified; unclassified; unclassified; unclassified	20	0	0	0
New.CleanUp.ReferenceOTU57342	k__Fungi; unclassified; unclassified; unclassified; unclassified; unclassified; unclassified	0	117	0	0
New.CleanUp.ReferenceOTU57352	k__Fungi; p__Ascomycota; c__Saccharomycetes; o__Saccharomycetales; f__Incertae_sedis; g__Candida; s__Candida_africana	17	3	48	10
New.CleanUp.ReferenceOTU57364	k__Fungi; p__Ascomycota; c__Eurotiomycetes; o__Chaetothyriales; f__Herpotrichiellaceae; g__Cladophialophora; s__Cladophialophora_boppii	0	0	0	212
New.CleanUp.ReferenceOTU57404	k__Fungi; p__Ascomycota; c__Sordariomycetes; o__Microascales; f__Microascaceae; g__Pseudallescheria; unclassified	0	0	0	26
New.CleanUp.ReferenceOTU57517	k__Fungi; p__Ascomycota; c__Eurotiomycetes; o__Eurotiales; unclassified; unclassified; unclassified	4	16	0	5
New.CleanUp.ReferenceOTU57694	k__Fungi; p__Ascomycota; c__Saccharomycetes; o__Saccharomycetales; f__Incertae_sedis; g__Candida; s__Candida_africana	17	6	21	0
New.CleanUp.ReferenceOTU57728	k__Fungi; p__Basidiomycota; c__Wallemiomycetes; o__Wallemiales; f__Wallemiaceae; g__Wallemia; s__Wallemia_sp_F53	0	0	77	3
New.CleanUp.ReferenceOTU57755	k__Fungi; p__Ascomycota; unclassified; unclassified; unclassified; unclassified; unclassified	23	0	13	0
New.CleanUp.ReferenceOTU57772	k__Fungi; p__Ascomycota; c__Eurotiomycetes; o__Eurotiales; f__Trichocomaceae; g__Aspergillus; s__Aspergillus_sp_M1071	0	22	0	0
New.CleanUp.ReferenceOTU57812	k__Fungi; p__Ascomycota; c__Saccharomycetes; o__Saccharomycetales; f__Incertae_sedis; g__Candida; s__Candida_sp_S27	0	0	22	0
New.CleanUp.ReferenceOTU57996	k__Fungi; p__Ascomycota; c__Eurotiomycetes; o__Eurotiales; f__Trichocomaceae; g__Aspergillus; s__Aspergillus_sp_F55	72	93	0	9
New.CleanUp.ReferenceOTU58108	k__Fungi; p__Ascomycota; c__Saccharomycetes; o__Saccharomycetales; f__Incertae_sedis; g__Candida; s__Candida_sp_S27	20	4	0	1
New.CleanUp.ReferenceOTU58177	k__Fungi; p__Ascomycota; c__Eurotiomycetes; o__Eurotiales; f__Trichocomaceae; g__Aspergillus; unclassified	45	36	0	1
New.CleanUp.ReferenceOTU58183	k__Fungi; p__Basidiomycota; c__Incertae_sedis; o__Malasseziales; f__Incertae_sedis; g__Malassezia; s__Malassezia_sp_LCP_2008a	21	32	23	0
New.CleanUp.ReferenceOTU58298	k__Fungi; p__Ascomycota; unclassified; unclassified; unclassified; unclassified; unclassified	0	0	31	0
New.CleanUp.ReferenceOTU58303	k__Fungi; unclassified; unclassified; unclassified; unclassified; unclassified; unclassified	0	0	150	0
New.CleanUp.ReferenceOTU58356	k__Fungi; p__Basidiomycota; c__Wallemiomycetes; o__Wallemiales; f__Wallemiaceae; g__Wallemia; s__Wallemia_sp_F53	0	0	73	1
New.CleanUp.ReferenceOTU58427	k__Fungi; unclassified; unclassified; unclassified; unclassified; unclassified; unclassified	0	0	43	0
New.CleanUp.ReferenceOTU58496	k__Fungi; p__Ascomycota; c__Saccharomycetes; o__Saccharomycetales; f__Incertae_sedis; g__Candida; s__Candida_africana	23	5	58	11
New.CleanUp.ReferenceOTU58517	k__Fungi; p__Ascomycota; c__Eurotiomycetes; o__Eurotiales; f__Trichocomaceae; g__Aspergillus; s__Aspergillus_sp_M1071	240	92	0	0
New.CleanUp.ReferenceOTU58570	k__Fungi; p__Ascomycota; unclassified; unclassified; unclassified; unclassified; unclassified	91	0	0	0
New.CleanUp.ReferenceOTU58680	k__Fungi; p__Basidiomycota; c__Incertae_sedis; o__Malasseziales; f__Incertae_sedis; g__Malassezia; unclassified	3	0	26	0
New.CleanUp.ReferenceOTU58701	k__Fungi; p__Ascomycota; c__Sordariomycetes; o__Hypocreales; f__Nectriaceae; g__Fusarium; unclassified	0	0	37	0
New.CleanUp.ReferenceOTU58868	k__Fungi; p__Basidiomycota; c__Incertae_sedis; o__Malasseziales; f__Incertae_sedis; g__Malassezia; s__Malassezia_sp_LCP_2008a	30	18	0	0
New.CleanUp.ReferenceOTU59072	k__Fungi; p__Ascomycota; c__Sordariomycetes; o__Microascales; f__Microascaceae; g__Pseudallescheria; s__Pseudallescheria_sp_IBL_03176	0	0	0	59
New.CleanUp.ReferenceOTU59083	k__Fungi; p__Ascomycota; c__Eurotiomycetes; o__Eurotiales; f__Trichocomaceae; g__Aspergillus; s__Aspergillus_sp_M1071	637	157	0	0
New.CleanUp.ReferenceOTU59098	k__Fungi; p__Ascomycota; c__Eurotiomycetes; o__Eurotiales; f__Trichocomaceae; g__Aspergillus; s__Aspergillus_sp_F55	17	13	0	4
New.CleanUp.ReferenceOTU59111	k__Fungi; unclassified; unclassified; unclassified; unclassified; unclassified; unclassified	0	0	47	0
New.CleanUp.ReferenceOTU59260	k__Fungi; p__Ascomycota; unclassified; unclassified; unclassified; unclassified; unclassified	0	0	0	56
New.CleanUp.ReferenceOTU59299	k__Fungi; p__Ascomycota; unclassified; unclassified; unclassified; unclassified; unclassified	0	0	144	0
New.CleanUp.ReferenceOTU59365	k__Fungi; unclassified; unclassified; unclassified; unclassified; unclassified; unclassified	0	0	91	0
New.CleanUp.ReferenceOTU59409	k__Fungi; p__Ascomycota; c__Sordariomycetes; o__Hypocreales; f__Nectriaceae; g__Fusarium; unclassified	0	0	160	0
New.CleanUp.ReferenceOTU59460	k__Fungi; unclassified; unclassified; unclassified; unclassified; unclassified; unclassified	21	0	19	0
New.CleanUp.ReferenceOTU59472	k__Fungi; p__Zygomycota; c__Incertae_sedis; o__Mucorales; f__Mycocladaceae; g__Mycocladus; s__Mycocladus_corymbiferus	22	0	0	0
New.CleanUp.ReferenceOTU59479	k__Fungi; unclassified; unclassified; unclassified; unclassified; unclassified; unclassified	0	0	32	0
New.CleanUp.ReferenceOTU59651	k__Fungi; p__Ascomycota; c__Sordariomycetes; o__Xylariales; f__Diatrypaceae; g__Eutypella; s__Eutypella_sp_XL_A7	0	0	0	21
New.CleanUp.ReferenceOTU59669	k__Fungi; unclassified; unclassified; unclassified; unclassified; unclassified; unclassified	0	244	0	0
New.CleanUp.ReferenceOTU59727	k__Fungi; unclassified; unclassified; unclassified; unclassified; unclassified; unclassified	13	12	24	12
New.CleanUp.ReferenceOTU59773	k__Fungi; p__Basidiomycota; c__Incertae_sedis; o__Malasseziales; f__Incertae_sedis; g__Malassezia; s__Malassezia_sp_LCP_2008a	274	215	0	0
New.CleanUp.ReferenceOTU59806	k__Fungi; p__Ascomycota; c__Saccharomycetes; o__Saccharomycetales; f__Incertae_sedis; g__Candida; s__Candida_africana	7	1	13	2
New.CleanUp.ReferenceOTU59957	k__Fungi; p__Ascomycota; c__Eurotiomycetes; o__Eurotiales; f__Trichocomaceae; g__Aspergillus; s__Aspergillus_sp_M1071	19	0	0	0
New.CleanUp.ReferenceOTU59982	k__Fungi; p__Ascomycota; c__Dothideomycetes; o__Pleosporales; f__Pleosporaceae; unclassified; unclassified	0	44	0	0
New.CleanUp.ReferenceOTU60016	k__Fungi; unclassified; unclassified; unclassified; unclassified; unclassified; unclassified	0	0	0	41
New.CleanUp.ReferenceOTU60047	k__Fungi; p__Ascomycota; c__Saccharomycetes; o__Saccharomycetales; f__Incertae_sedis; g__Candida; unclassified	518	1	0	38
New.CleanUp.ReferenceOTU60122	k__Fungi; unclassified; unclassified; unclassified; unclassified; unclassified; unclassified	34	0	0	0
New.CleanUp.ReferenceOTU60126	k__Fungi; unclassified; unclassified; unclassified; unclassified; unclassified; unclassified	317	0	0	0
New.CleanUp.ReferenceOTU60156	k__Fungi; p__Ascomycota; unclassified; unclassified; unclassified; unclassified; unclassified	228	137	0	11
New.CleanUp.ReferenceOTU60162	k__Fungi; p__Basidiomycota; c__Incertae_sedis; o__Malasseziales; f__unidentified; g__unidentified; s__unculturedMalasseziales	18	0	0	2
New.CleanUp.ReferenceOTU60189	k__Fungi; unclassified; unclassified; unclassified; unclassified; unclassified; unclassified	0	31	0	4
New.CleanUp.ReferenceOTU60220	k__Fungi; p__Ascomycota; c__Saccharomycetes; o__Saccharomycetales; f__Incertae_sedis; g__Candida; s__Candida_africana	0	46	0	0
New.CleanUp.ReferenceOTU60243	k__Fungi; p__Basidiomycota; c__Incertae_sedis; o__Malasseziales; f__Incertae_sedis; g__Malassezia; s__Malassezia_sp_LCP_2008a	5	14	0	0
New.CleanUp.ReferenceOTU60257	k__Fungi; p__Ascomycota; c__Saccharomycetes; o__Saccharomycetales; f__Pichiaceae; g__Pichia; s__Pichia_sp_1_TMS_2011	0	104	15	0
New.CleanUp.ReferenceOTU60299	k__Fungi; p__Basidiomycota; c__Incertae_sedis; o__Malasseziales; f__Incertae_sedis; g__Malassezia; s__Malassezia_sp_LCP_2008a	0	30	0	0
New.CleanUp.ReferenceOTU60366	k__Fungi; p__Ascomycota; c__Eurotiomycetes; o__Eurotiales; f__Trichocomaceae; g__Aspergillus; s__Aspergillus_sp_M1071	1	209	0	0
New.CleanUp.ReferenceOTU60376	k__Fungi; p__Basidiomycota; c__Agaricomycetes; o__Polyporales; f__Polyporaceae; g__Trametes; s__cf_Trametes_sp_VAK_2011	0	76	0	0
New.CleanUp.ReferenceOTU60390	k__Fungi; p__Ascomycota; c__Saccharomycetes; o__Saccharomycetales; f__Pichiaceae; g__Pichia; s__Pichia_sp_1_TMS_2011	0	41	0	0
New.CleanUp.ReferenceOTU60433	k__Fungi; p__Ascomycota; c__Eurotiomycetes; o__Eurotiales; f__Trichocomaceae; g__Aspergillus; unclassified	0	0	0	23
New.CleanUp.ReferenceOTU60444	k__Fungi; unclassified; unclassified; unclassified; unclassified; unclassified; unclassified	0	0	36	0
New.CleanUp.ReferenceOTU60462	k__Fungi; p__Ascomycota; c__Saccharomycetes; o__Saccharomycetales; f__Incertae_sedis; g__Candida; s__Candida_africana	6	2	6	5
New.CleanUp.ReferenceOTU60493	k__Fungi; unclassified; unclassified; unclassified; unclassified; unclassified; unclassified	0	50	0	0
New.CleanUp.ReferenceOTU60522	k__Fungi; p__Ascomycota; c__Saccharomycetes; o__Saccharomycetales; f__Incertae_sedis; g__Candida; s__Candida_africana	0	46	0	0
New.CleanUp.ReferenceOTU60557	k__Fungi; unclassified; unclassified; unclassified; unclassified; unclassified; unclassified	22	0	0	0
New.CleanUp.ReferenceOTU60769	k__Fungi; unclassified; unclassified; unclassified; unclassified; unclassified; unclassified	0	67	0	0
New.CleanUp.ReferenceOTU60780	k__Fungi; p__Ascomycota; c__Eurotiomycetes; o__Eurotiales; f__Trichocomaceae; g__Aspergillus; s__Aspergillus_sp_M1071	0	56	0	0
New.CleanUp.ReferenceOTU60861	k__Fungi; p__Ascomycota; unclassified; unclassified; unclassified; unclassified; unclassified	48	0	0	0
New.CleanUp.ReferenceOTU60879	k__Fungi; p__Ascomycota; c__Saccharomycetes; o__Saccharomycetales; unclassified; unclassified; unclassified	0	12	9	0
New.CleanUp.ReferenceOTU60917	k__Fungi; p__Basidiomycota; c__Incertae_sedis; o__Malasseziales; unclassified; unclassified; unclassified	33	7	60	4
New.CleanUp.ReferenceOTU61031	k__Fungi; p__Ascomycota; unclassified; unclassified; unclassified; unclassified; unclassified	65	0	0	0
New.CleanUp.ReferenceOTU61048	k__Fungi; p__Ascomycota; c__Eurotiomycetes; o__Eurotiales; f__Trichocomaceae; g__Aspergillus; s__Aspergillus_sp_M1071	0	109	0	0
New.CleanUp.ReferenceOTU61118	k__Fungi; p__Ascomycota; c__Sordariomycetes; o__Hypocreales; f__Nectriaceae; g__Fusarium; s__Fusarium_sp_08023	24	0	0	0
New.CleanUp.ReferenceOTU61169	k__Fungi; p__Ascomycota; c__Saccharomycetes; o__Saccharomycetales; f__Incertae_sedis; g__Candida; s__Candida_africana	0	0	283	0
New.CleanUp.ReferenceOTU61326	k__Fungi; p__Ascomycota; c__Saccharomycetes; o__Saccharomycetales; f__Incertae_sedis; g__Candida; unclassified	0	175	0	0
New.CleanUp.ReferenceOTU61334	k__Fungi; unclassified; unclassified; unclassified; unclassified; unclassified; unclassified	37	0	0	0
New.CleanUp.ReferenceOTU61472	k__Fungi; unclassified; unclassified; unclassified; unclassified; unclassified; unclassified	0	21	0	0
New.CleanUp.ReferenceOTU61596	k__Fungi; p__Ascomycota; c__Saccharomycetes; o__Saccharomycetales; unclassified; unclassified; unclassified	0	7	0	0
New.CleanUp.ReferenceOTU61604	k__Fungi; unclassified; unclassified; unclassified; unclassified; unclassified; unclassified	0	55	0	0
New.CleanUp.ReferenceOTU61606	k__Fungi; p__Basidiomycota; unclassified; unclassified; unclassified; unclassified; unclassified	20	30	0	5
New.CleanUp.ReferenceOTU61629	k__Fungi; p__Basidiomycota; c__Incertae_sedis; o__Malasseziales; f__Incertae_sedis; g__Malassezia; s__Malassezia_sp_LCP_2008a	164	144	100	11
New.CleanUp.ReferenceOTU61680	k__Fungi; p__Ascomycota; c__Saccharomycetes; o__Saccharomycetales; f__Incertae_sedis; g__Wickerhamomyces; s__Wickerhamomyces_subpelliculosa	0	100	0	0
New.CleanUp.ReferenceOTU61858	k__Fungi; p__Ascomycota; c__Sordariomycetes; o__Hypocreales; f__Nectriaceae; g__Fusarium; unclassified	0	0	75	0
New.CleanUp.ReferenceOTU61921	k__Fungi; unclassified; unclassified; unclassified; unclassified; unclassified; unclassified	0	0	28	0
New.CleanUp.ReferenceOTU61930	k__Fungi; p__Ascomycota; c__Sordariomycetes; o__Hypocreales; f__Nectriaceae; g__Fusarium; unclassified	0	0	35	0
New.CleanUp.ReferenceOTU61948	k__Fungi; unclassified; unclassified; unclassified; unclassified; unclassified; unclassified	0	0	21	0
New.CleanUp.ReferenceOTU62020	k__Fungi; p__Ascomycota; c__Saccharomycetes; o__Saccharomycetales; f__Incertae_sedis; g__Candida; s__Candida_africana	126	0	0	0
New.CleanUp.ReferenceOTU62185	k__Fungi; unclassified; unclassified; unclassified; unclassified; unclassified; unclassified	0	0	32	0
New.CleanUp.ReferenceOTU62230	k__Fungi; p__Ascomycota; c__Eurotiomycetes; o__Eurotiales; unclassified; unclassified; unclassified	43	27	0	1
New.CleanUp.ReferenceOTU62341	k__Fungi; p__Ascomycota; c__Dothideomycetes; o__Pleosporales; f__Pleosporaceae; g__Alternaria; unclassified	0	24	0	0
New.CleanUp.ReferenceOTU62389	k__Fungi; p__Basidiomycota; c__Incertae_sedis; o__Malasseziales; f__Incertae_sedis; g__Malassezia; s__Malassezia_sp_LCP_2008a	114	153	20	19
New.CleanUp.ReferenceOTU62456	k__Fungi; p__Basidiomycota; c__Incertae_sedis; o__Malasseziales; f__Incertae_sedis; g__Malassezia; s__Malassezia_sp_LCP_2008a	33	1	0	0
New.CleanUp.ReferenceOTU62498	k__Fungi; p__Ascomycota; c__Sordariomycetes; o__Hypocreales; f__Nectriaceae; unclassified; unclassified	0	0	27	0
New.CleanUp.ReferenceOTU62528	k__Fungi; p__Basidiomycota; c__Agaricomycetes; o__Polyporales; f__Polyporaceae; g__Trametes; s__cf_Trametes_sp_VAK_2011	0	980	0	0
New.CleanUp.ReferenceOTU62546	k__Fungi; p__Ascomycota; c__Dothideomycetes; o__Capnodiales; f__Mycosphaerellaceae; g__Mycosphaerella; s__Mycosphaerella_vietnamensis	30	0	0	0
New.CleanUp.ReferenceOTU62630	k__Fungi; p__Ascomycota; c__Eurotiomycetes; o__Eurotiales; f__Trichocomaceae; g__Aspergillus; s__Aspergillus_sp_F55	1	37	0	5
New.CleanUp.ReferenceOTU62640	k__Fungi; p__Basidiomycota; c__Incertae_sedis; o__Malasseziales; f__Incertae_sedis; g__Malassezia; s__Malassezia_sp_LCP_2008a	7	11	2	2
New.CleanUp.ReferenceOTU62663	k__Fungi; p__Ascomycota; c__Sordariomycetes; o__Hypocreales; f__Nectriaceae; g__Fusarium; unclassified	0	0	39	0
New.CleanUp.ReferenceOTU62664	k__Fungi; p__Ascomycota; c__Saccharomycetes; o__Saccharomycetales; f__Incertae_sedis; g__Wickerhamomyces; s__Wickerhamomyces_subpelliculosa	0	21	0	0
New.CleanUp.ReferenceOTU62720	k__Fungi; unclassified; unclassified; unclassified; unclassified; unclassified; unclassified	4	239	0	1
New.CleanUp.ReferenceOTU62758	k__Fungi; p__Ascomycota; c__Sordariomycetes; o__Hypocreales; f__Nectriaceae; g__Fusarium; s__Fusarium_sp_08023	56	0	0	0
New.CleanUp.ReferenceOTU62761	k__Fungi; p__unidentified; c__unidentified; o__unidentified; f__unidentified; g__unidentified; s__fungal_endophyte_sp_CEY_21	33	0	0	0
New.CleanUp.ReferenceOTU62823	k__Fungi; p__Basidiomycota; c__Incertae_sedis; o__Malasseziales; unclassified; unclassified; unclassified	0	0	19	0
New.CleanUp.ReferenceOTU62851	k__Fungi; p__Ascomycota; c__Sordariomycetes; o__Microascales; f__Microascaceae; g__Pseudallescheria; unclassified	0	0	0	138
New.CleanUp.ReferenceOTU62885	k__Fungi; p__Ascomycota; unclassified; unclassified; unclassified; unclassified; unclassified	108	0	0	0
New.CleanUp.ReferenceOTU62907	k__Fungi; p__Ascomycota; unclassified; unclassified; unclassified; unclassified; unclassified	0	0	0	429
New.CleanUp.ReferenceOTU62918	k__Fungi; unclassified; unclassified; unclassified; unclassified; unclassified; unclassified	9	9	1	0
New.CleanUp.ReferenceOTU62926	k__Fungi; p__Ascomycota; c__Dothideomycetes; o__Pleosporales; f__Pleosporaceae; g__Alternaria; unclassified	0	59	0	0
New.CleanUp.ReferenceOTU62975	k__Fungi; p__Ascomycota; c__Sordariomycetes; o__Microascales; f__Microascaceae; g__Pseudallescheria; unclassified	0	0	0	19
New.CleanUp.ReferenceOTU63189	k__Fungi; p__unidentified; c__unidentified; o__unidentified; f__unidentified; g__unidentified; s__fungal_sp_DQY_11	0	0	31	0
New.CleanUp.ReferenceOTU63203	k__Fungi; p__Basidiomycota; c__Incertae_sedis; o__Malasseziales; f__Incertae_sedis; g__Malassezia; s__Malassezia_sp_LCP_2008a	133	0	0	0
New.CleanUp.ReferenceOTU63315	k__Fungi; p__Basidiomycota; c__Microbotryomycetes; o__Sporidiobolales; unclassified; unclassified; unclassified	76	58	0	0
New.CleanUp.ReferenceOTU63316	k__Fungi; p__Basidiomycota; c__Agaricomycetes; o__Polyporales; f__Polyporaceae; g__Trametes; s__cf_Trametes_sp_VAK_2011	0	628	0	0
New.CleanUp.ReferenceOTU63501	k__Fungi; p__Ascomycota; c__Eurotiomycetes; o__Incertae_sedis; f__Monascaceae; g__Xeromyces; s__Xeromyces_bisporus	0	0	35	0
New.CleanUp.ReferenceOTU63551	k__Fungi; p__Ascomycota; unclassified; unclassified; unclassified; unclassified; unclassified	0	0	293	0
New.CleanUp.ReferenceOTU63581	k__Fungi; p__Ascomycota; c__Saccharomycetes; o__Saccharomycetales; f__Incertae_sedis; g__Candida; s__Candida_africana	18	5	32	2
New.CleanUp.ReferenceOTU63614	k__Fungi; p__Basidiomycota; c__Incertae_sedis; o__Malasseziales; unclassified; unclassified; unclassified	3	0	18	0
New.CleanUp.ReferenceOTU63631	k__Fungi; p__Basidiomycota; c__Incertae_sedis; o__Malasseziales; f__Incertae_sedis; g__Malassezia; s__Malassezia_sp_LCP_2008a	36	20	0	3
New.CleanUp.ReferenceOTU63659	k__Fungi; p__Basidiomycota; c__Incertae_sedis; o__Malasseziales; f__Incertae_sedis; g__Malassezia; unclassified	0	0	24	0
New.CleanUp.ReferenceOTU63693	k__Fungi; p__Basidiomycota; c__Agaricomycetes; o__Polyporales; f__Polyporaceae; g__Trametes; s__cf_Trametes_sp_VAK_2011	0	58	0	0
New.CleanUp.ReferenceOTU63701	k__Fungi; p__Ascomycota; unclassified; unclassified; unclassified; unclassified; unclassified	22	0	0	0
New.CleanUp.ReferenceOTU63750	k__Fungi; p__Basidiomycota; c__Incertae_sedis; o__Malasseziales; f__Incertae_sedis; g__Malassezia; s__Malassezia_sp_LCP_2008a	34	29	7	1
New.CleanUp.ReferenceOTU63848	k__Fungi; p__Ascomycota; c__Saccharomycetes; o__Saccharomycetales; f__Incertae_sedis; g__Candida; s__Candida_africana	25	12	67	9
New.CleanUp.ReferenceOTU63853	k__Fungi; p__Basidiomycota; c__Incertae_sedis; o__Malasseziales; f__Incertae_sedis; g__Malassezia; s__unculturedfungus	0	0	32	0
New.CleanUp.ReferenceOTU63867	k__Fungi; unclassified; unclassified; unclassified; unclassified; unclassified; unclassified	4	0	23	0
New.CleanUp.ReferenceOTU63929	k__Fungi; p__Basidiomycota; c__Incertae_sedis; o__Malasseziales; f__Incertae_sedis; g__Malassezia; s__Malassezia_sp_LCP_2008a	0	23	0	0
New.CleanUp.ReferenceOTU64002	k__Fungi; p__Basidiomycota; c__Microbotryomycetes; o__Sporidiobolales; f__Sporidiobolaceae; g__Sporidiobolus; s__Sporidiobolus_ruineniae	21	14	0	0
New.CleanUp.ReferenceOTU64005	k__Fungi; p__Ascomycota; c__Saccharomycetes; o__Saccharomycetales; f__Incertae_sedis; g__Candida; s__Candida_africana	18	6	45	5
New.CleanUp.ReferenceOTU64090	k__Fungi; p__Ascomycota; c__Sordariomycetes; o__Microascales; f__Microascaceae; g__Pseudallescheria; unclassified	0	0	0	28
New.CleanUp.ReferenceOTU64109	k__Fungi; unclassified; unclassified; unclassified; unclassified; unclassified; unclassified	0	0	35	0
New.CleanUp.ReferenceOTU64187	k__Fungi; p__Basidiomycota; c__Incertae_sedis; o__Malasseziales; f__unidentified; g__unidentified; s__unculturedMalasseziales	0	67	1	0
New.CleanUp.ReferenceOTU64195	k__Fungi; unclassified; unclassified; unclassified; unclassified; unclassified; unclassified	9	0	20	1
New.CleanUp.ReferenceOTU64206	k__Fungi; p__Basidiomycota; c__Incertae_sedis; o__Malasseziales; f__Incertae_sedis; g__Malassezia; s__Malassezia_sp_LCP_2008a	2	12	3	4
New.CleanUp.ReferenceOTU64275	k__Fungi; p__Ascomycota; unclassified; unclassified; unclassified; unclassified; unclassified	0	0	0	279
New.CleanUp.ReferenceOTU64314	k__Fungi; p__Ascomycota; c__Sordariomycetes; o__Hypocreales; f__Nectriaceae; g__Fusarium; unclassified	0	0	25	0
New.CleanUp.ReferenceOTU64348	k__Fungi; p__Ascomycota; c__Dothideomycetes; o__Capnodiales; f__Mycosphaerellaceae; g__Cladosporium; s__Cladosporium_tenuissimum	28	0	54	0
New.CleanUp.ReferenceOTU64390	k__Fungi; p__Ascomycota; c__Saccharomycetes; o__Saccharomycetales; f__Saccharomycetaceae; g__Debaryomyces; unclassified	0	80	0	0
New.CleanUp.ReferenceOTU64439	k__Fungi; p__Ascomycota; unclassified; unclassified; unclassified; unclassified; unclassified	0	0	0	59
New.CleanUp.ReferenceOTU64479	k__Fungi; p__Ascomycota; c__Eurotiomycetes; o__Eurotiales; f__Trichocomaceae; g__Aspergillus; s__Aspergillus_oryzaeAspergillus_oryzae	0	0	263	0
New.CleanUp.ReferenceOTU64514	k__Fungi; unclassified; unclassified; unclassified; unclassified; unclassified; unclassified	0	0	189	0
New.CleanUp.ReferenceOTU64538	k__Fungi; p__Basidiomycota; c__Incertae_sedis; o__Malasseziales; f__Incertae_sedis; g__Malassezia; s__Malassezia_sp_LCP_2008a	12	18	4	0
New.CleanUp.ReferenceOTU64602	k__Fungi; p__Ascomycota; unclassified; unclassified; unclassified; unclassified; unclassified	0	74	0	0
New.CleanUp.ReferenceOTU64627	k__Fungi; p__Basidiomycota; c__Incertae_sedis; o__Malasseziales; f__unidentified; g__unidentified; s__unculturedMalasseziales	1	43	0	0
New.CleanUp.ReferenceOTU64640	k__Fungi; p__Basidiomycota; c__Incertae_sedis; o__Malasseziales; f__Incertae_sedis; g__Malassezia; unclassified	91	0	0	0
New.CleanUp.ReferenceOTU64733	k__Fungi; unclassified; unclassified; unclassified; unclassified; unclassified; unclassified	2	22	0	0
New.CleanUp.ReferenceOTU64741	k__Fungi; p__Ascomycota; c__Sordariomycetes; o__Hypocreales; f__Nectriaceae; g__Fusarium; unclassified	0	0	158	0
New.CleanUp.ReferenceOTU64765	k__Fungi; p__Ascomycota; c__Sordariomycetes; o__Hypocreales; f__Nectriaceae; g__Fusarium; s__Fusarium_sp_08023	23	0	0	0
New.CleanUp.ReferenceOTU64766	k__Fungi; p__Ascomycota; unclassified; unclassified; unclassified; unclassified; unclassified	118	0	0	0
New.CleanUp.ReferenceOTU64841	k__Fungi; p__Ascomycota; c__Sordariomycetes; o__Microascales; f__Microascaceae; g__Pseudallescheria; unclassified	0	0	0	49
New.CleanUp.ReferenceOTU64923	k__Fungi; unclassified; unclassified; unclassified; unclassified; unclassified; unclassified	1	68	0	0
New.CleanUp.ReferenceOTU64951	k__Fungi; p__unidentified; c__unidentified; o__unidentified; f__unidentified; g__unidentified; s__fungal_endophyte_sp_CEY_21	32	0	0	0
New.CleanUp.ReferenceOTU65172	k__Fungi; p__Basidiomycota; c__Microbotryomycetes; o__Sporidiobolales; f__Sporidiobolaceae; g__Sporidiobolus; s__Sporidiobolus_ruineniae	14	27	0	3
New.CleanUp.ReferenceOTU65214	k__Fungi; p__Ascomycota; unclassified; unclassified; unclassified; unclassified; unclassified	59	0	0	0
New.CleanUp.ReferenceOTU65279	k__Fungi; unclassified; unclassified; unclassified; unclassified; unclassified; unclassified	0	0	63	0
New.CleanUp.ReferenceOTU65313	k__Fungi; unclassified; unclassified; unclassified; unclassified; unclassified; unclassified	3	0	109	0
New.CleanUp.ReferenceOTU65319	k__Fungi; p__Ascomycota; c__Saccharomycetes; o__Saccharomycetales; f__Incertae_sedis; g__Candida; unclassified	0	28	0	1
New.CleanUp.ReferenceOTU65415	k__Fungi; p__Basidiomycota; c__Incertae_sedis; o__Malasseziales; unclassified; unclassified; unclassified	0	1	113	0
New.CleanUp.ReferenceOTU65500	k__Fungi; unclassified; unclassified; unclassified; unclassified; unclassified; unclassified	0	0	72	0
New.CleanUp.ReferenceOTU65508	k__Fungi; p__Ascomycota; c__Eurotiomycetes; o__Eurotiales; f__Trichocomaceae; g__Aspergillus; unclassified	0	0	20	0
New.CleanUp.ReferenceOTU65510	k__Fungi; p__Ascomycota; c__Dothideomycetes; o__Pleosporales; f__Pleosporaceae; g__Alternaria; unclassified	0	28	0	0
New.CleanUp.ReferenceOTU65600	k__Fungi; p__Ascomycota; c__Eurotiomycetes; o__Eurotiales; f__Trichocomaceae; g__Aspergillus; s__Aspergillus_sp_M1071	40	67	0	0
New.CleanUp.ReferenceOTU65611	k__Fungi; p__Ascomycota; unclassified; unclassified; unclassified; unclassified; unclassified	0	0	20	0
New.CleanUp.ReferenceOTU65616	k__Fungi; p__Basidiomycota; c__Incertae_sedis; o__Malasseziales; f__unidentified; g__unidentified; s__unculturedMalasseziales	1	226	0	0
New.CleanUp.ReferenceOTU65652	k__Fungi; p__Basidiomycota; c__Incertae_sedis; o__Malasseziales; unclassified; unclassified; unclassified	10	9	5	4
New.CleanUp.ReferenceOTU65720	k__Fungi; unclassified; unclassified; unclassified; unclassified; unclassified; unclassified	16	5	0	0
New.CleanUp.ReferenceOTU65864	k__Fungi; p__Ascomycota; unclassified; unclassified; unclassified; unclassified; unclassified	126	0	0	0
New.CleanUp.ReferenceOTU65874	k__Fungi; unclassified; unclassified; unclassified; unclassified; unclassified; unclassified	4	245	7	26
New.CleanUp.ReferenceOTU66208	k__Fungi; unclassified; unclassified; unclassified; unclassified; unclassified; unclassified	12	773	0	1
New.CleanUp.ReferenceOTU66285	k__Fungi; p__Basidiomycota; c__Incertae_sedis; o__Malasseziales; unclassified; unclassified; unclassified	2	0	26	0
New.CleanUp.ReferenceOTU66292	k__Fungi; unclassified; unclassified; unclassified; unclassified; unclassified; unclassified	0	150	0	0
New.CleanUp.ReferenceOTU66313	k__Fungi; unclassified; unclassified; unclassified; unclassified; unclassified; unclassified	0	25	0	0
New.CleanUp.ReferenceOTU66344	k__Fungi; p__Ascomycota; c__Saccharomycetes; o__Saccharomycetales; f__Incertae_sedis; g__Candida; s__Candida_africana	0	0	0	194
New.CleanUp.ReferenceOTU66485	k__Fungi; p__Ascomycota; c__Dothideomycetes; o__Capnodiales; f__Mycosphaerellaceae; g__Mycosphaerella; s__Mycosphaerella_vietnamensis	35	0	0	0
New.CleanUp.ReferenceOTU66490	k__Fungi; p__Ascomycota; c__Eurotiomycetes; o__Eurotiales; f__Trichocomaceae; g__Aspergillus; unclassified	0	0	21	213
New.CleanUp.ReferenceOTU66496	k__Fungi; p__Basidiomycota; unclassified; unclassified; unclassified; unclassified; unclassified	46	0	0	0
New.CleanUp.ReferenceOTU66530	k__Fungi; p__Ascomycota; c__Saccharomycetes; o__Saccharomycetales; unclassified; unclassified; unclassified	0	2	0	0
New.CleanUp.ReferenceOTU66614	k__Fungi; p__Basidiomycota; c__Incertae_sedis; o__Malasseziales; f__Incertae_sedis; g__Malassezia; s__Malassezia_sp_LCP_2008a	29	42	6	5
New.CleanUp.ReferenceOTU66618	k__Fungi; p__Basidiomycota; c__Incertae_sedis; o__Malasseziales; unclassified; unclassified; unclassified	1	0	19	0
New.CleanUp.ReferenceOTU66639	k__Fungi; p__Ascomycota; unclassified; unclassified; unclassified; unclassified; unclassified	0	29	0	0
New.CleanUp.ReferenceOTU66654	k__Fungi; p__Basidiomycota; unclassified; unclassified; unclassified; unclassified; unclassified	29	0	0	0
New.CleanUp.ReferenceOTU66842	k__Fungi; unclassified; unclassified; unclassified; unclassified; unclassified; unclassified	0	96	0	14
New.CleanUp.ReferenceOTU66933	k__Fungi; p__Basidiomycota; c__Incertae_sedis; o__Malasseziales; f__Incertae_sedis; g__Malassezia; s__Malassezia_sp_LCP_2008a	20	0	0	0
New.CleanUp.ReferenceOTU67190	k__Fungi; p__Basidiomycota; c__Incertae_sedis; o__Malasseziales; unclassified; unclassified; unclassified	17	0	196	0
New.CleanUp.ReferenceOTU67330	k__Fungi; unclassified; unclassified; unclassified; unclassified; unclassified; unclassified	0	0	19	0
New.CleanUp.ReferenceOTU67361	k__Fungi; p__Ascomycota; c__Dothideomycetes; o__Dothideales; f__unidentified; g__unidentified; s__Dothideales_sp_F6	0	0	29	0
New.CleanUp.ReferenceOTU67379	k__Fungi; p__Ascomycota; unclassified; unclassified; unclassified; unclassified; unclassified	25	0	59	0
New.CleanUp.ReferenceOTU67382	k__Fungi; p__Ascomycota; c__Saccharomycetes; o__Saccharomycetales; f__Incertae_sedis; g__Candida; s__Candida_africana	0	26	0	0
New.CleanUp.ReferenceOTU67437	k__Fungi; p__Ascomycota; c__Saccharomycetes; o__Saccharomycetales; f__Incertae_sedis; g__Candida; s__Candida_sp_S27	10	3	9	0
New.CleanUp.ReferenceOTU67551	k__Fungi; p__Ascomycota; c__Saccharomycetes; o__Saccharomycetales; f__Incertae_sedis; g__Candida; s__Candida_sp_S27	0	103	0	0
New.CleanUp.ReferenceOTU67588	k__Fungi; p__Basidiomycota; c__Incertae_sedis; o__Malasseziales; f__Incertae_sedis; g__Malassezia; s__Malassezia_sp_LCP_2008a	9	11	6	0
New.CleanUp.ReferenceOTU67748	k__Fungi; p__Basidiomycota; c__Incertae_sedis; o__Malasseziales; f__Incertae_sedis; g__Malassezia; s__Malassezia_sp_M9959	19	0	0	0
New.CleanUp.ReferenceOTU67765	k__Fungi; p__Ascomycota; c__Sordariomycetes; o__Microascales; f__Microascaceae; g__Pseudallescheria; unclassified	0	0	0	19
New.CleanUp.ReferenceOTU67836	k__Fungi; p__Basidiomycota; c__Incertae_sedis; o__Malasseziales; f__Incertae_sedis; g__Malassezia; s__Malassezia_sp_LCP_2008a	52	96	16	6
New.CleanUp.ReferenceOTU67837	k__Fungi; p__Basidiomycota; unclassified; unclassified; unclassified; unclassified; unclassified	105	139	0	5
New.CleanUp.ReferenceOTU67976	k__Fungi; p__unidentified; c__unidentified; o__unidentified; f__unidentified; g__unidentified; s__fungal_sp_DQY_11	0	0	23	0
New.CleanUp.ReferenceOTU68061	k__Fungi; p__Ascomycota; c__Eurotiomycetes; o__Eurotiales; f__Trichocomaceae; g__Aspergillus; unclassified	0	0	10	25
New.CleanUp.ReferenceOTU68100	k__Fungi; p__Basidiomycota; c__Wallemiomycetes; o__Wallemiales; f__Wallemiaceae; g__Wallemia; s__Wallemia_sp_F53	0	0	22	0
New.CleanUp.ReferenceOTU68139	k__Fungi; p__Ascomycota; unclassified; unclassified; unclassified; unclassified; unclassified	5	0	14	0
New.CleanUp.ReferenceOTU68155	k__Fungi; p__Basidiomycota; c__Incertae_sedis; o__Malasseziales; f__Incertae_sedis; g__Malassezia; s__Malassezia_sp_LCP_2008a	0	148	0	0
New.CleanUp.ReferenceOTU68179	k__Fungi; p__Ascomycota; c__Saccharomycetes; o__Saccharomycetales; f__Incertae_sedis; g__Candida; s__Candida_africana	7	1	21	1
New.CleanUp.ReferenceOTU68189	k__Fungi; p__unidentified; c__unidentified; o__unidentified; f__unidentified; g__unidentified; s__fungal_endophyte_sp_CEY_21	22	0	0	0
New.CleanUp.ReferenceOTU68209	k__Fungi; p__Ascomycota; c__Sordariomycetes; o__Microascales; f__Microascaceae; g__Pseudallescheria; unclassified	0	0	0	29
New.CleanUp.ReferenceOTU68299	k__Fungi; p__Ascomycota; c__Eurotiomycetes; o__Eurotiales; f__Trichocomaceae; g__Aspergillus; s__Aspergillus_sp_M1071	21	10	0	0
New.CleanUp.ReferenceOTU68339	k__Fungi; p__Basidiomycota; unclassified; unclassified; unclassified; unclassified; unclassified	0	0	20	0
New.CleanUp.ReferenceOTU68384	k__Fungi; p__Ascomycota; unclassified; unclassified; unclassified; unclassified; unclassified	0	0	36	0
New.CleanUp.ReferenceOTU68537	k__Fungi; p__Basidiomycota; c__Incertae_sedis; o__Malasseziales; f__Incertae_sedis; g__Malassezia; s__Malassezia_sp_LCP_2008a	18	2	0	0
New.CleanUp.ReferenceOTU68611	k__Fungi; p__Basidiomycota; c__Incertae_sedis; o__Malasseziales; f__Incertae_sedis; g__Malassezia; s__Malassezia_sp_M9959	14	0	5	0
New.CleanUp.ReferenceOTU68681	k__Fungi; p__Basidiomycota; c__Incertae_sedis; o__Malasseziales; unclassified; unclassified; unclassified	65	4	164	0
New.CleanUp.ReferenceOTU68757	k__Fungi; p__Basidiomycota; c__Incertae_sedis; o__Malasseziales; f__Incertae_sedis; g__Malassezia; unclassified	0	0	133	0
New.CleanUp.ReferenceOTU68764	k__Fungi; unclassified; unclassified; unclassified; unclassified; unclassified; unclassified	0	0	0	439
New.CleanUp.ReferenceOTU68779	k__Fungi; p__Basidiomycota; c__Incertae_sedis; o__Malasseziales; unclassified; unclassified; unclassified	0	0	53	0
New.CleanUp.ReferenceOTU68942	k__Fungi; p__Ascomycota; c__Sordariomycetes; o__Hypocreales; f__Nectriaceae; g__Fusarium; s__Fusarium_sp_08023	31	0	0	0
New.CleanUp.ReferenceOTU69023	k__Fungi; p__Ascomycota; c__Eurotiomycetes; o__Incertae_sedis; f__Monascaceae; g__Xeromyces; s__Xeromyces_bisporus	16	0	18	0
New.CleanUp.ReferenceOTU69057	k__Fungi; p__Basidiomycota; c__Microbotryomycetes; o__Sporidiobolales; f__Sporidiobolaceae; g__Sporidiobolus; s__Sporidiobolus_ruineniae	37	0	0	0
New.CleanUp.ReferenceOTU69122	k__Fungi; unclassified; unclassified; unclassified; unclassified; unclassified; unclassified	0	21	0	0
New.CleanUp.ReferenceOTU69171	k__Fungi; p__Basidiomycota; c__Microbotryomycetes; o__Sporidiobolales; unclassified; unclassified; unclassified	0	54	0	0
New.CleanUp.ReferenceOTU69208	k__Fungi; p__Ascomycota; c__Sordariomycetes; o__Xylariales; f__Diatrypaceae; unclassified; unclassified	0	0	0	23
New.CleanUp.ReferenceOTU69335	k__Fungi; p__Ascomycota; c__Saccharomycetes; o__Saccharomycetales; f__Incertae_sedis; g__Candida; s__Candida_africana	50	11	0	0
New.CleanUp.ReferenceOTU69418	k__Fungi; p__Ascomycota; c__Saccharomycetes; o__Saccharomycetales; f__Incertae_sedis; g__Candida; s__Candida_africana	88	16	132	3
New.CleanUp.ReferenceOTU69436	k__Fungi; unclassified; unclassified; unclassified; unclassified; unclassified; unclassified	0	0	21	0
New.CleanUp.ReferenceOTU69543	k__Fungi; p__Ascomycota; c__Eurotiomycetes; o__Eurotiales; f__Trichocomaceae; g__Aspergillus; s__Aspergillus_sp_M1071	192	0	0	0
New.CleanUp.ReferenceOTU69634	k__Fungi; p__Basidiomycota; c__Incertae_sedis; o__Malasseziales; f__Incertae_sedis; g__Malassezia; s__Malassezia_sp_LCP_2008a	13	16	2	0
New.CleanUp.ReferenceOTU69890	k__Fungi; unclassified; unclassified; unclassified; unclassified; unclassified; unclassified	11	10	0	0
New.CleanUp.ReferenceOTU69935	k__Fungi; unclassified; unclassified; unclassified; unclassified; unclassified; unclassified	0	0	0	25
New.CleanUp.ReferenceOTU69940	k__Fungi; p__Ascomycota; c__Sordariomycetes; o__Microascales; f__Microascaceae; g__Pseudallescheria; s__Pseudallescheria_sp_IBL_03176	0	0	0	71
New.CleanUp.ReferenceOTU69944	k__Fungi; unclassified; unclassified; unclassified; unclassified; unclassified; unclassified	0	0	25	0
New.CleanUp.ReferenceOTU69960	k__Fungi; unclassified; unclassified; unclassified; unclassified; unclassified; unclassified	0	0	254	0
New.CleanUp.ReferenceOTU69969	k__Fungi; p__Ascomycota; c__Saccharomycetes; o__Saccharomycetales; f__Incertae_sedis; g__Candida; s__Candida_sp_S27	12	5	14	0
New.CleanUp.ReferenceOTU69977	k__Fungi; p__Basidiomycota; c__Agaricomycetes; o__Polyporales; f__Polyporaceae; g__Trametes; s__cf_Trametes_sp_VAK_2011	0	50	0	0
New.CleanUp.ReferenceOTU70182	k__Fungi; p__Basidiomycota; c__Incertae_sedis; o__Malasseziales; f__Incertae_sedis; g__Malassezia; s__Malassezia_sp_LCP_2008a	0	35	0	0
New.CleanUp.ReferenceOTU70188	k__Fungi; p__Basidiomycota; c__Incertae_sedis; o__Malasseziales; unclassified; unclassified; unclassified	0	0	39	0
New.CleanUp.ReferenceOTU70228	k__Fungi; p__Ascomycota; c__Saccharomycetes; o__Saccharomycetales; unclassified; unclassified; unclassified	0	6	16	0
New.CleanUp.ReferenceOTU70288	k__Fungi; p__unidentified; c__unidentified; o__unidentified; f__unidentified; g__unidentified; s__fungal_endophyte_sp_CEY_21	389	2	1	0
New.CleanUp.ReferenceOTU70323	k__Fungi; p__Ascomycota; c__Sordariomycetes; o__Microascales; f__Microascaceae; g__Pseudallescheria; unclassified	0	0	0	25
New.CleanUp.ReferenceOTU70347	k__Fungi; p__Ascomycota; unclassified; unclassified; unclassified; unclassified; unclassified	262	0	0	0
New.CleanUp.ReferenceOTU70460	k__Fungi; p__Ascomycota; c__Eurotiomycetes; o__Eurotiales; unclassified; unclassified; unclassified	49	0	0	0
New.CleanUp.ReferenceOTU70607	k__Fungi; p__Ascomycota; unclassified; unclassified; unclassified; unclassified; unclassified	65	0	0	0
New.CleanUp.ReferenceOTU70622	k__Fungi; unclassified; unclassified; unclassified; unclassified; unclassified; unclassified	2	17	0	0
New.CleanUp.ReferenceOTU70637	k__Fungi; p__Ascomycota; unclassified; unclassified; unclassified; unclassified; unclassified	0	0	24	0
New.CleanUp.ReferenceOTU70659	k__Fungi; p__Ascomycota; c__Dothideomycetes; o__Pleosporales; f__Pleosporaceae; g__Exserohilum; s__Exserohilum_sp_P27E3	0	37	0	0
New.CleanUp.ReferenceOTU70670	k__Fungi; p__Ascomycota; c__Eurotiomycetes; o__Eurotiales; f__Trichocomaceae; g__Aspergillus; s__Aspergillus_sp_M1071	49	0	0	0
New.CleanUp.ReferenceOTU70695	k__Fungi; p__Basidiomycota; c__Incertae_sedis; o__Malasseziales; f__Incertae_sedis; g__Malassezia; s__Malassezia_sp_LCP_2008a	128	130	81	4
New.CleanUp.ReferenceOTU70782	k__Fungi; p__Basidiomycota; c__Incertae_sedis; o__Malasseziales; f__Incertae_sedis; g__Malassezia; unclassified	0	0	23	0
New.CleanUp.ReferenceOTU70787	k__Fungi; p__Ascomycota; unclassified; unclassified; unclassified; unclassified; unclassified	6	0	44	0
